# Supplementary material for: Synergistic Interactions between the Molecular and Neuronal Circadian Networks Drive Robust Behavioral Circadian Rhythms in Drosophila melanogaster
Source: PLoS Genet. 2014 Apr 3;10(4):e1004252. doi: 10.1371/journal.pgen.1004252 (PMC3974645; doi:10.1371/journal.pgen.1004252)
Supplement: Dataset S1 — Microarray expression data from control and TIM-CLKGR flies. RNA extracted from fly heads of Control (UAS-ClkGR/+) and TIM-CLKGR flies collected at ZT3 and ZT15 was used to perform Oligonucleotide microarrays as indicated in the method sections. The file contains the Gene name and description (Column A) and the normalized data (columns B–K). For each genotype the amplitude between timepoints was calculated for each probe by computing the ratio between the signal at ZT3 and at ZT15. For each gene we computed the relationship between the amplitudes observed in control and TIM-CLKGR flies (column N). Statistical tests were performed to determine differences of gene expression between timepoints in TIM-CLKGR flies (column O) or control flies (column P). (XLSX) [file pgen.1004252.s001.xlsx]

## Sheet: Sheet1
Gene descriptions	Control ZT3 (1)	Control ZT3 (2)	Control ZT15 (1)	Control ZT15(2)	TIM-CLKGR ZT3 (1)	TIM-CLKGR ZT3 (2)	TIM-CLKGR ZT3 (3)	TIM-CLKGR ZT15 (1)	TIM-CLKGR ZT15 (2)	TIM-CLKGR ZT15 (3)	Control amplitude between ZT3 and ZT15	TIM-CLKGR amplitude between ZT3 and ZT15	Control amplitude/TIM-CLKGR amplitude	TIM-CLKGR T-test between timepoints	Control T-test between timepoints
CG13428-RA FEA=BDGP GEN=CG13428 DB_XREF=CG13428 FBgn0034515 SEG=chr2R:-15603313,15604113 MAP=57A5-57A5 LEN=345 DEF=(CG13428 gene symbol:CG13428 FBgn0034515 )	36.7194	229.605	9.70012	9.30786	10.2463	9.53722	9.88561	9.7785	118.27	9.41	14.0112	4.63304	3.02419	0.16416	0.188713
CG6489-RA FEA=BDGP GEN=Hsp70Bc DB_XREF=CG6489 FBgn0013279 SEG=chr3R:+8334816,8337027 MAP=87B14-87B15 LEN=2211 DEF=(CG6489 gene symbol:Hsp70Bc FBgn0013279 (GO:0003773 heat shock protein) (GO:0009408 response to heat))	34.1141	1025.52	42.572	37.5945	46.0035	36.2967	36.272	36.9832	35.0732	30.1539	13.218	1.16008	11.394	0.213659	0.113548
CG32284-RA FEA=BDGP GEN=CG32284 DB_XREF=CG32284 FBgn0052284 SEG=chr3L:+3167292,3167878 MAP=63B10-63B10 LEN=461 DEF=(CG32284 gene symbol:CG32284 FBgn0052284 )	122.724	7.2203	5.49474	5.86659	8.19144	6.7949	5.42115	5.74203	6.20829	6.83847	11.4375	1.08615	10.5303	0.206263	0.282327
CG17475-RA FEA=BDGP GEN=CG17475 DB_XREF=CG17475 FBgn0038481 SEG=chr3R:-12955144,12956156 MAP=89F1-89F1 LEN=1012 DEF=(CG17475 gene symbol:CG17475 FBgn0038481 (GO:0004252 serine-type endopeptidase))	103.5	38.5817	5.07452	7.25807	10.8965	60.27	7.68617	6.96081	109.512	9.32151	11.5208	1.5953	7.2217	0.09192	0.350221
CG6489-RA FEA=BDGP GEN=Hsp70Bc DB_XREF=CG6489 FBgn0013279 SEG=chr3R:+8334816,8337027 MAP=87B14-87B15 LEN=2211 DEF=(CG6489 gene symbol:Hsp70Bc FBgn0013279 (GO:0003773 heat shock protein) (GO:0009408 response to heat))	27.8684	461.016	19.2144	18.7308	28.0838	30.2969	21.6291	20.9638	36.4178	17.7149	12.884	1.06543	12.0928	0.203581	0.404282
CG8628-RA FEA=BDGP GEN=CG8628 DB_XREF=CG8628 FBgn0035744 SEG=chr3L:+7090530,7090918 MAP=65E7-65E7 LEN=255 DEF=(CG8628 gene symbol:CG8628 FBgn0035744 (GO:0008025 diazepam-binding inhibitor) (GO:0042049 acyl-CoA homeostasis) (GO:0000062 acyl-CoA binding))	147.763	153.838	9.27954	12.0734	52.5238	38.3751	8.62565	8.3127	459.769	25.565	14.1245	4.96005	2.84766	0.000284419	0.212809
CG18743-RA FEA=BDGP GEN=Hsp70Ab DB_XREF=CG18743 FBgn0013276 SEG=chr3R:+7784292,7786691 MAP=87A3-87A3 LEN=2399 DEF=(CG18743 gene symbol:Hsp70Ab FBgn0013276 (GO:0003773 heat shock protein) (GO:0009408 response to heat))	50.5859	1203.55	56.8256	71.1338	55.9703	48.797	47.5981	41.1342	52.0339	53.5925	9.80108	1.03819	9.44055	0.215863	0.355958
CG10475-RA FEA=BDGP GEN=CG10475 DB_XREF=CG10475 FBgn0035667 SEG=chr3L:-6012891,6013734 MAP=65A4-65A4 LEN=843 DEF=(CG10475 gene symbol:CG10475 FBgn0035667 (GO:0004252 serine-type endopeptidase))	21.1605	58.8184	569.155	133.809	88.1064	324.287	19.2579	13.3136	74.6545	339.639	8.78937	1.00946	8.70703	0.145021	0.496289
CG31508-RA FEA=BDGP GEN=TotC DB_XREF=CG31508 FBgn0044812 SEG=chr3R:+16698726,16699327 MAP=93A2-93A2 LEN=538 DEF=(CG31508 gene symbol:TotC FBgn0044812 (GO:0016065 humoral defense mechanism (sensu Invertebrata)))	4068.88	616.176	420.098	186.154	351.638	341.219	253.836	313.241	477.746	323.366	7.7279	1.1771	6.5652	0.179888	0.207802
CG3234-RC FEA=BDGP GEN=tim DB_XREF=CG3234 FBgn0014396 SEG=chr2L:-3493608,3499310 MAP=23F6-23F6 LEN=3063 DEF=(CG3234 gene symbol:tim FBgn0014396 (GO:0007623 circadian rhythm) (GO:0005737 cytoplasm) (GO:0030431 sleep) (GO:0005634 nucleus) (GO:0007617 mating behavior) (GO:0045187 regulation of sleep) (GO:0045475 locomotor rhythm) (GO:0000122 negative regulation of transcription from Pol II promoter)…	40.8019	55.2464	1016.8	1090.74	84.9372	133.327	149.711	591.644	403.806	429.613	21.9425	3.87272	5.66591	0.000699975	0.00235463
CG31266-RA FEA=BDGP GEN=CG31266 DB_XREF=CG31266 FBgn0051266 SEG=chr3R:+12958430,12959315 MAP=89F1-89F1 LEN=885 DEF=(CG31266 gene symbol:CG31266 synonyms:(CG5240) FLAGGED_PROBLEMATIC FBgn0051266 )	60.7051	12.978	4.97986	4.80365	6.29709	10.8324	4.75244	4.89623	61.7472	4.78054	7.53136	3.26406	2.30736	0.156254	0.217537
CG7391-RA FEA=BDGP GEN=Clk DB_XREF=CG7391 FBgn0023076 SEG=chr3L:-7723499,7735132 MAP=66A12-66A12 LEN=3684 DEF=(CG7391 gene symbol:Clk FBgn0023076 (GO:0008341 response to cocaine (sensu Insecta)) (GO:0045893 positive regulation of transcription, DNA-dependent) (GO:0007623 circadian rhythm) (GO:0045187 regulation of sleep) (GO:0003702 RNA polymerase II transcription factor) (GO:0045475 locomotor rh…	394.981	246.142	39.5434	48.8525	1861.06	1718.59	1881.53	1439.41	1451.88	1256.23	7.25287	1.31673	5.50824	0.0328514	0.00288513
CG8579-RA FEA=BDGP GEN=CG8579 DB_XREF=CG8579 FBgn0033319 SEG=chr2R:+3752196,3753098 MAP=44E2-44E2 LEN=902 DEF=(CG8579 gene symbol:CG8579 FBgn0033319 (GO:0004263 chymotrypsin))	5.4833	11.6514	74.1057	26.5152	11.4039	27.7712	5.61146	5.72932	10.5571	45.7379	5.87235	1.38489	4.24031	0.112019	0.353686
CG8425-RA FEA=BDGP GEN=Jhe DB_XREF=CG8425 FBgn0010052 SEG=chr2R:+11184171,11186500 MAP=52E5-52E5 LEN=1858 DEF=(CG8425 gene symbol:Jhe FBgn0010052 (GO:0006719 juvenile hormone catabolism) (GO:0004453 juvenile hormone esterase))	69.4955	78.0936	10.565	12.1692	19.4374	17.5916	18.5486	13.5979	14.7657	18.0597	6.49195	1.19719	5.42264	0.00243582	0.0505774
CG31267-RA FEA=BDGP GEN=CG31267 DB_XREF=CG31267 FBgn0051267 SEG=chr3R:+12959956,12960950 MAP=89F1-89F1 LEN=828 DEF=(CG31267 gene symbol:CG31267 synonyms:(CG5240) FLAGGED_PROBLEMATIC FBgn0051267 )	88.1141	20.189	7.9683	10.7617	8.0089	21.5392	8.10362	8.23277	73.9087	9.14276	5.78233	2.42444	2.38502	0.159165	0.232912
CG4183-RA FEA=BDGP GEN=Hsp26 DB_XREF=CG4183 FBgn0001225 SEG=chr3L:-9335127,9336137 MAP=67B1-67B1 LEN=1010 DEF=(CG4183 gene symbol:Hsp26 FBgn0001225 (GO:0003773 heat shock protein) (GO:0009408 response to heat))	88.5852	839.038	92.1074	88.8314	110.22	84.6554	81.6772	80.3481	86.168	85.0513	5.12672	1.09932	4.66354	0.212296	0.209014
CG10794-RA FEA=BDGP GEN=DptB DB_XREF=CG10794 FBgn0034407 SEG=chr2R:+13931109,13931617 MAP=55F8-55F8 LEN=452 DEF=(CG10794 gene symbol:DptB FBgn0034407 (GO:0003797 antibacterial peptide) (GO:0006961 antibacterial humoral response (sensu Invertebrata)))	203.965	105.808	2045.94	154.374	97.9862	96.9826	347.62	191.501	137.621	135.395	7.10297	1.16807	6.08093	0.211688	0.387849
CG5156-RA FEA=BDGP GEN=CG5156 DB_XREF=CG5156 FBgn0031326 SEG=chr2L:+1229642,1231137 MAP=21F3-21F3 LEN=1257 DEF=(CG5156 gene symbol:CG5156 FLAGGED_PROBLEMATIC FBgn0031326 )	317.119	418.048	59.0249	65.3017	171.502	202.45	217.115	140.67	161.821	170.62	5.91319	1.24932	4.73312	0.0131644	0.0356169
CG10814-RA FEA=BDGP GEN=CG10814 DB_XREF=CG10814 FBgn0033830 SEG=chr2R:-8440684,8442428 MAP=50A3-50A3 LEN=1445 DEF=(CG10814 gene symbol:CG10814 FBgn0033830 (GO:0008336 gamma-butyrobetaine,2-oxoglutarate dioxygenase))	19.7956	16.794	174.158	71.4209	13.4705	15.8031	22.4082	25.8304	22.7014	18.6151	6.71171	1.29924	5.16588	0.0895199	0.101774
NO_REP_ID FEA=transposon LEN=4558 DESC=gb|-|Dm88 DM88 4558bp	81.4716	576.773	59.0631	74.498	43.7492	65.8408	51.2009	60.942	47.2416	54.0293	4.92842	1.00884	4.88521	0.200336	0.476627
CG9568-RA FEA=BDGP GEN=CG9568 DB_XREF=CG9568 FBgn0032087 SEG=chr2L:+9002829,9003575 MAP=29F7-29F7 LEN=614 DEF=(CG9568 gene symbol:CG9568 FBgn0032087 )	1209.1	1010.63	223.059	167.308	453.585	395.057	23.7006	16.3612	1573.79	482.191	5.68627	2.37561	2.39361	0.00623093	0.226093
CG4740-RA FEA=BDGP GEN=AttC DB_XREF=CG4740 FBgn0041579 SEG=chr2R:+8458418,8459393 MAP=50A3-50A3 LEN=863 DEF=(CG4740 gene symbol:AttC FBgn0041579 (GO:0003797 antibacterial peptide) (GO:0006961 antibacterial humoral response (sensu Invertebrata)))	604.189	385.267	7932.05	1011.18	141.637	177.551	449.143	504.404	349.921	265.747	9.03854	1.4578	6.20013	0.184766	0.191234
CG31740-RA FEA=BDGP GEN=CG31740 DB_XREF=CG31740 FBgn0051740 SEG=chr2L:+17987010,17987785 MAP=36D2-36D2 LEN=639 DEF=(CG31740 gene symbol:CG31740 FBgn0051740 )	5.80498	8.07865	72.0782	7.77106	20.3538	5.58052	8.21354	6.52853	6.76738	6.09315	5.75132	1.76119	3.26559	0.206545	0.170392
CG13340-RA FEA=BDGP GEN=CG13340 DB_XREF=CG13340 FBgn0033868 SEG=chr2R:-8842837,8844959 MAP=50C5-50C5 LEN=2122 DEF=(CG13340 gene symbol:CG13340 FBgn0033868 (GO:0004178 leucyl aminopeptidase))	4.45233	4.45325	35.2805	4.61631	11.2726	4.40848	4.53368	4.48149	4.49779	4.30526	4.47998	1.52168	2.94411	0.209283	0.183033
CONTROL M15077 FEA=CDS DB_XREF=AAA29795.1 GI:160794 NOTE=Luciferase	343.558	335.674	1915.9	2046.65	485.234	762.371	800.004	1172.46	1009.19	995.632	5.83387	1.5517	3.75965	0.000793948	0.0150693
CG4784-RA FEA=BDGP GEN=CG4784 DB_XREF=CG4784 FBgn0036619 SEG=chr3L:-16314769,16316205 MAP=72E2-72E2 LEN=1436 DEF=(CG4784 gene symbol:CG4784 FBgn0036619 )	9995.87	10487.9	1718.5	1679.72	227.102	232.373	231.214	168.209	134.853	185.594	6.02779	1.41345	4.26461	0.000416769	0.00542098
CONTROL M15077 FEA=CDS DB_XREF=AAA29795.1 GI:160794 NOTE=Luciferase	240.422	223.704	1475.51	1419.46	341.789	519.905	553.758	833.109	741.188	734	6.23747	1.63078	3.82483	0.000289216	0.00759534
CG12699-RA FEA=BDGP SEG=chr2R:-12310248,12311108	7.18822	9.91106	78.7093	6.73012	23.8173	5.94301	7.23958	10.9623	6.33268	6.01883	4.99667	1.58704	3.14842	0.221441	0.243749
CG18585-RA FEA=BDGP GEN=CG18585 DB_XREF=CG18585 FBgn0031929 SEG=chr2L:-7681596,7683288 MAP=28C1-28C1 LEN=1364 DEF=(CG18585 gene symbol:CG18585 FBgn0031929 )	31.1621	48.9103	8.68233	7.91726	13.6961	18.2993	8.97816	8.17323	39.3186	11.963	4.82375	1.45106	3.32431	0.0350928	0.288752
CG12057-RA FEA=BDGP GEN=CG12057 DB_XREF=CG12057 FBgn0030098 SEG=chrX:+8930656,8931533 MAP=8D8-8D8 LEN=877 DEF=(CG12057 gene symbol:CG12057 FBgn0030098 )	131.736	228.431	6.6739	33.896	80.5194	613.243	26.5297	6.86109	727.252	37.7736	8.87769	1.07163	8.28429	0.0431045	0.478558
CG14029-RC FEA=BDGP GEN=vri DB_XREF=CG14029 FBgn0016076 SEG=chr2L:+5292217,5303568 MAP=25D4-25D5 LEN=3430 DEF=(CG14029 gene symbol:vri FBgn0016076 (GO:0007623 circadian rhythm) (GO:0003702 RNA polymerase II transcription factor) (GO:0005634 nucleus) (GO:0045475 locomotor rhythm) (GO:0006351 transcription, DNA-dependent))	250.311	226.395	2389.56	2441.79	678.843	694.766	781.266	1726.46	1938.91	1720.46	10.1349	2.49937	4.05497	8.69746e-05	8.20513e-05
CG10513-RA FEA=BDGP GEN=CG10513 DB_XREF=CG10513 FBgn0039311 SEG=chr3R:-21092170,21093624 MAP=96C8-96C9 LEN=1389 DEF=(CG10513 gene symbol:CG10513 FBgn0039311 )	346.032	375.628	48.1285	51.1931	290.151	270.201	236.269	135.307	208.253	148.808	7.26589	1.61794	4.49083	0.00113902	0.0103756
CG15219-RA FEA=BDGP GEN=CG15219 DB_XREF=CG15219 FBgn0040519 SEG=chr2L:-21937955,21938582 MAP=40E3-40E3 LEN=526 DEF=(CG15219 gene symbol:CG15219 FBgn0040519 )	6.21406	6.20369	44.0656	6.84756	13.9976	5.86839	5.88767	6.37806	6.15942	5.88017	4.10003	1.39832	2.93212	0.204832	0.208978
CG17376-RA FEA=BDGP GEN=CG17376 DB_XREF=CG17376 FBgn0042189 SEG=chr2L:-6792154,6793050 MAP=27B1-27B1 LEN=456 DEF=(CG17376 gene symbol:CG17376 synonyms:(CG18461) FBgn0042189 )	6.49703	6.47786	46.5696	6.17496	18.5707	6.21492	5.54123	5.94348	5.92871	6.00769	4.06512	1.69614	2.39668	0.214326	0.191375
CG4053-RA FEA=BDGP GEN=CG4053 DB_XREF=CG4053 FBgn0038482 SEG=chr3R:-12957164,12957896 MAP=89F1-89F1 LEN=732 DEF=(CG4053 gene symbol:CG4053 FBgn0038482 (GO:0004295 trypsin))	32.2772	5.38448	4.85694	5.07638	4.90481	6.15812	4.85552	4.99058	13.748	4.81668	3.79145	1.47974	2.56223	0.205443	0.220503
CG31343-RA FEA=BDGP GEN=CG31343 DB_XREF=CG31343 FBgn0051343 SEG=chr3R:+17561954,17565687 MAP=93F2-93F2 LEN=2999 DEF=(CG31343 gene symbol:CG31343 synonyms:(CG5839) FBgn0051343 )	127.379	96.7694	15.6013	11.4977	13.4144	40.8753	13.222	10.3743	303.032	30.0955	8.27147	5.08803	1.62567	0.0118476	0.193581
CG7763-RA FEA=BDGP SEG=chr2R:+6479461,6480172	14.8459	31.0449	53.9197	117.029	8.2781	10.0107	8.52117	9.09784	8.23697	7.65659	3.72511	1.07277	3.47243	0.0974646	0.212945
CG31226-RA FEA=BDGP GEN=CG31226 DB_XREF=CG31226 FBgn0051226 SEG=chr3R:-14677041,14677543 MAP=91D2-91D2 LEN=397 DEF=(CG31226 gene symbol:CG31226 FBgn0051226 )	6.59875	6.3191	45.5655	6.53575	15.4503	5.21751	6.12375	5.32943	5.29851	5.23553	4.03327	1.68888	2.38813	0.210574	0.163887
CG6337-RA FEA=BDGP GEN=CG6337 DB_XREF=CG6337 FBgn0033873 SEG=chr2R:-8898567,8899802 MAP=50C6-50C6 LEN=1115 DEF=(CG6337 gene symbol:CG6337 FBgn0033873 (GO:0004215 cathepsin H))	43.7599	10.9738	6.55596	6.73017	8.89169	11.6826	7.95397	7.33429	35.4823	7.07378	4.11961	1.74881	2.35567	0.166776	0.247445
CG3234-RA FEA=BDGP GEN=tim DB_XREF=CG3234 FBgn0014396 SEG=chr2L:-3486544,3499310 MAP=23F6-23F6 LEN=4903 DEF=(CG3234 gene symbol:tim FBgn0014396 (GO:0007623 circadian rhythm) (GO:0005737 cytoplasm) (GO:0030431 sleep) (GO:0005634 nucleus) (GO:0007617 mating behavior) (GO:0045187 regulation of sleep) (GO:0045475 locomotor rhythm) (GO:0000122 negative regulation of transcription from Pol II promoter)…	279.164	268.572	3577.99	3590.56	690.29	574.986	610.654	2358.18	2354.26	2241.59	13.0876	3.70697	3.53054	3.08246e-06	2.49851e-06
CG4466-RA FEA=BDGP GEN=Hsp27 DB_XREF=CG4466 FBgn0001226 SEG=chr3L:+9342774,9343994 MAP=67B1-67B1 LEN=1220 DEF=(CG4466 gene symbol:Hsp27 FBgn0001226 (GO:0003773 heat shock protein) (GO:0009408 response to heat))	101.4	569.82	91.6571	106.273	87.3157	105.744	96.421	99.0091	95.0494	93.812	3.39119	1.00559	3.37232	0.209428	0.463772
CG6372-RA FEA=BDGP GEN=CG6372 DB_XREF=CG6372 FBgn0035915 SEG=chr3L:+8575944,8578185 MAP=66D8-66D8 LEN=2122 DEF=(CG6372 gene symbol:CG6372 FBgn0035915 (GO:0004178 leucyl aminopeptidase))	11.2478	9.57718	68.8517	9.41824	29.4954	9.37	10.1244	8.94055	8.32115	9.11379	3.75847	1.8574	2.02351	0.217948	0.158263
CG9468-RA FEA=BDGP GEN=CG9468 DB_XREF=CG9468 FBgn0032069 SEG=chr2L:-8769890,8773482 MAP=29F1-29F1 LEN=3160 DEF=(CG9468 gene symbol:CG9468 FBgn0032069 (GO:0004559 alpha-mannosidase) (GO:0005764 lysosome))	18.6265	44.0956	10.2778	6.43215	7.77783	13.6687	7.46067	6.65313	18.0082	6.12366	3.75357	1.06496	3.52461	0.10798	0.446519
CG31516-RA FEA=BDGP GEN=CG31516 DB_XREF=CG31516 FBgn0051516 SEG=chr3R:-44670,45851 MAP=82A1-82A1 LEN=1181 DEF=(CG31516 gene symbol:CG31516 FBgn0051516 )	7.31533	6.6664	20.9594	29.3795	7.06678	11.6046	8.76541	8.98	7.66541	7.25259	3.60033	1.14808	3.13596	0.0249734	0.226785
CG12387-RA FEA=BDGP GEN=zetaTry DB_XREF=CG12387 FBgn0011556 SEG=chr2R:-6403911,6404857 MAP=47F3-47F3 LEN=946 DEF=(CG12387 gene symbol:zetaTry FBgn0011556 (GO:0005576 extracellular) (GO:0004295 trypsin) (GO:0006508 proteolysis and peptidolysis))	33.1101	33.7217	6.43572	10.1269	6.61297	46.46	6.10111	8.48951	84.7948	8.32444	4.03509	1.71712	2.34992	0.00274708	0.324299
CG30287-RA FEA=BDGP GEN=CG30287 DB_XREF=CG30287 FBgn0050287 SEG=chr2R:-16580530,16581552 MAP=57E10-57E11 LEN=855 DEF=(CG30287 gene symbol:CG30287 synonyms:(CG10450) FBgn0050287 )	30.0388	8.87762	5.37004	6.95464	5.31598	5.45663	5.30089	5.39553	5.32603	5.88468	3.1576	1.03314	3.0563	0.168404	0.192988
CG18030-RA FEA=BDGP GEN=CG18030 DB_XREF=CG18030 FBgn0039778 SEG=chr3R:+26304052,26304991 MAP=99F6-99F6 LEN=939 DEF=(CG18030 gene symbol:CG18030 FBgn0039778 (GO:0004263 chymotrypsin))	179.27	836.384	3498.8	1920.41	695.009	2226.23	56.8164	9.02958	1210.28	4660.24	5.33568	1.97429	2.70258	0.0617219	0.281479
CG14820-RA FEA=BDGP GEN=CG14820 DB_XREF=CG14820 FBgn0035718 SEG=chr3L:+6892458,6894368 MAP=65D3-65D3 LEN=1441 DEF=(CG14820 gene symbol:CG14820 FBgn0035718 (GO:0004181 metallocarboxypeptidase))	45.7409	25.2777	13.3491	9.70488	13.4003	16.4718	12.5006	11.0525	40.6449	13.0868	3.08053	1.52891	2.01485	0.0736874	0.240361
CG31265-RA FEA=BDGP GEN=CG31265 DB_XREF=CG31265 FBgn0051265 SEG=chr3R:+12953960,12954861 MAP=89F1-89F1 LEN=901 DEF=(CG31265 gene symbol:CG31265 synonyms:(CG5233) FBgn0051265 )	31.5542	16.0239	6.11297	7.32726	6.6606	12.3964	7.27312	6.14099	61.7192	5.82619	3.53998	2.79856	1.26493	0.0798837	0.222694
CG18372-RA FEA=BDGP GEN=AttB DB_XREF=CG18372 FBgn0041581 SEG=chr2R:+9812963,9813701 MAP=51C1-51C1 LEN=674 DEF=(CG18372 gene symbol:AttB FBgn0041581 (GO:0003795 antimicrobial peptide) (GO:0003797 antibacterial peptide) (GO:0006961 antibacterial humoral response (sensu Invertebrata)))	740.663	357.689	2945.72	510.574	959.013	420.082	894.484	914.798	840.959	514.925	3.1468	1.00128	3.14279	0.219873	0.498273
CG12350-RA FEA=BDGP GEN=lambdaTry DB_XREF=CG12350 FBgn0043470 SEG=chr2R:+6401576,6402525 MAP=47F3-47F3 LEN=949 DEF=(CG12350 gene symbol:lambdaTry FBgn0043470 (GO:0005576 extracellular) (GO:0004295 trypsin))	194.053	212.53	83.5055	48.8811	105.242	147.213	6.8179	10.8204	369.253	109.389	3.07117	1.88783	1.62683	0.00993891	0.270102
CG3344-RA FEA=BDGP GEN=CG3344 DB_XREF=CG3344 FBgn0035154 SEG=chr3L:-666570,668577 MAP=61C8-61C8 LEN=1470 DEF=(CG3344 gene symbol:CG3344 FBgn0035154 (GO:0004185 serine carboxypeptidase) (GO:0004186 carboxypeptidase C))	58.7452	58.1345	213.602	153.965	52.6803	185.188	33.3525	56.5495	30.8195	144.51	3.14483	1.16967	2.68866	0.0261037	0.41727
CG8560-RA FEA=BDGP GEN=CG8560 DB_XREF=CG8560 FBgn0035781 SEG=chr3L:-7361858,7363710 MAP=65F11-65F11 LEN=1568 DEF=(CG8560 gene symbol:CG8560 FBgn0035781 (GO:0004180 carboxypeptidase))	29.7862	176.698	849.575	290.728	150.437	390.468	18.4337	40.5663	79.4191	651.897	5.52248	1.37999	4.00181	0.12373	0.38461
CG8577-RA FEA=BDGP SEG=chr2R:+3774190,3774829	49.3597	404.367	1029.45	316.849	169.832	1297.75	54.4852	37.7635	165.921	655.875	2.9672	1.77075	1.67567	0.189385	0.320703
CG31041-RA FEA=BDGP GEN=CG31041 DB_XREF=CG31041 FBgn0051041 SEG=chr3R:-25405541,25405970 MAP=99B4-99B4 LEN=429 DEF=(CG31041 gene symbol:CG31041 FBgn0051041 )	10.9678	24.8412	39.9584	88.5339	19.016	26.916	7.20847	7.04899	15.2829	87.1276	3.58826	2.05981	1.74203	0.103994	0.255637
CG15033-RA FEA=BDGP GEN=CG15033 DB_XREF=CG15033 FBgn0029948 SEG=chrX:+7118639,7119176 MAP=7B2-7B2 LEN=444 DEF=(CG15033 gene symbol:CG15033 FBgn0029948 )	23.2801	19.2923	6.96243	7.46606	8.37223	7.76672	6.28123	7.33187	38.8499	7.45753	2.95058	2.39246	1.23328	0.0098967	0.188945
CG14343-RA FEA=BDGP GEN=CG14343 DB_XREF=CG14343 FBgn0031325 SEG=chr2L:+1221028,1221705 MAP=21F3-21F3 LEN=612 DEF=(CG14343 gene symbol:CG14343 FBgn0031325 )	61.6827	134.05	21.5601	21.7481	37.6725	64.7508	71.7055	30.4599	44.1325	40.1355	4.51954	1.51776	2.97778	0.0848906	0.0751586
CG17956-RA FEA=BDGP GEN=Mst87F DB_XREF=CG17956 FBgn0002862 SEG=chr3R:-9652885,9653451 MAP=87F14-87F14 LEN=476 DEF=(CG17956 gene symbol:Mst87F FBgn0002862 )	5.71864	5.83601	26.6544	6.01674	11.4865	5.46505	5.67967	5.83671	7.686	5.62262	2.82753	1.18208	2.392	0.206914	0.302957
CG10146-RA FEA=BDGP GEN=AttA DB_XREF=CG10146 FBgn0012042 SEG=chr2R:+9811084,9811947 MAP=51C1-51C1 LEN=799 DEF=(CG10146 gene symbol:AttA FBgn0012042 (GO:0003797 antibacterial peptide) (GO:0008225 Gram-negative antibacterial peptide) (GO:0006961 antibacterial humoral response (sensu Invertebrata)))	615.861	264.096	2176.03	438.193	656.823	433.695	720.186	739.131	725.652	439.822	2.97085	1.05186	2.82438	0.215584	0.411231
CG3348-RA FEA=BDGP GEN=CG3348 DB_XREF=CG3348 FBgn0040609 SEG=chr3R:-23106617,23107276 MAP=97F1-97F1 LEN=527 DEF=(CG3348 gene symbol:CG3348 FBgn0040609 )	228.075	302.606	387.074	1218.96	76.9934	131.496	91.2805	80.1413	67.4398	95.5435	3.02637	1.23299	2.4545	0.163397	0.179382
CG17376-RB FEA=BDGP GEN=CG17376 DB_XREF=CG17376 FBgn0042189 SEG=chr2L:-6792154,6793050 MAP=27B1-27B1 LEN=465 DEF=(CG17376 gene symbol:CG17376 synonyms:(CG18461) FBgn0042189 )	6.78297	7.12842	34.3865	6.94778	20.5912	6.78402	7.81991	7.09123	6.95942	6.41285	2.97125	1.7199	1.72758	0.211451	0.165612
CG17934-RA FEA=BDGP GEN=Mst84Db DB_XREF=CG17934 FBgn0004173 SEG=chr3R:-3190898,3191368 MAP=84D5-84D5 LEN=417 DEF=(CG17934 gene symbol:Mst84Db FBgn0004173 )	6.21256	5.87281	26.7189	6.37188	11.5068	5.69199	5.53141	5.57474	5.48512	5.45245	2.73809	1.37656	1.98908	0.205224	0.175613
CG14275-RA FEA=BDGP GEN=CG14275 DB_XREF=CG14275 FBgn0032022 SEG=chr2L:+8319688,8325142 MAP=29A5-29A5 LEN=847 DEF=(CG14275 gene symbol:CG14275 FBgn0032022 )	484.313	495.463	1325.92	1440.21	1234.39	1391.7	1271.82	1408.95	1363.67	1346.46	2.82323	1.05674	2.67165	0.00205358	0.11083
CG9363-RB FEA=BDGP GEN=CG9363 DB_XREF=CG9363 FBgn0037697 SEG=chr3R:-5283384,5286378 MAP=85D17-85D17 LEN=1358 DEF=(CG9363 gene symbol:CG9363 FBgn0037697 (GO:0005737 cytoplasm) (GO:0006572 tyrosine catabolism) (GO:0006559 phenylalanine catabolism) (GO:0016034 maleylacetoacetate isomerase))	302.425	385.998	82.2555	108.572	225.299	231.329	230.858	181.51	168.095	163.002	3.60757	1.34116	2.68989	0.014817	0.000284863
CG4750-RA FEA=BDGP GEN=CG4750 DB_XREF=CG4750 FBgn0034134 SEG=chr2R:+11598703,11600811 MAP=53C7-53C7 LEN=2108 DEF=(CG4750 gene symbol:CG4750 FBgn0034134 (GO:0004178 leucyl aminopeptidase))	6.49136	6.25738	29.8351	6.40961	6.8677	6.15794	6.70101	7.16499	6.15536	5.81151	2.84301	1.03109	2.75728	0.210756	0.344093
CG13936-RA FEA=BDGP GEN=CG13936 DB_XREF=CG13936 FBgn0035282 SEG=chr3L:-1831976,1832869 MAP=62B7-62B7 LEN=570 DEF=(CG13936 gene symbol:CG13936 FBgn0035282 )	56.9964	65.7617	110.655	217.953	27.0221	32.5141	20.0157	25.01	30.1441	27.7182	2.67687	1.04174	2.56962	0.0980027	0.39556
CG17633-RA FEA=BDGP GEN=CG17633 DB_XREF=CG17633 FBgn0032144 SEG=chr2L:+9761295,9762644 MAP=30C8-30C8 LEN=1349 DEF=(CG17633 gene symbol:CG17633 FBgn0032144 (GO:0004182 carboxypeptidase A))	84.7797	292.564	1134.98	487.959	281.181	1099.21	46.2124	100.8	169.976	1230.84	4.30095	1.05258	4.0861	0.104134	0.480693
CG7592-RA FEA=BDGP GEN=Obp99b DB_XREF=CG7592 FBgn0039685 SEG=chr3R:-25531338,25531898 MAP=99B8-99B8 LEN=560 DEF=(CG7592 gene symbol:Obp99b FBgn0039685 )	1132.34	1795.12	4572.1	3486.54	1232.48	2943.26	2688.21	2285.37	2848.2	3698.4	2.75278	1.28672	2.13938	0.0281517	0.192367
CG14872-RB FEA=BDGP GEN=CG14872 DB_XREF=CG14872 FBgn0038346 SEG=chr3R:-11333798,11335380 MAP=88F7-88F7 LEN=933 DEF=(CG14872 gene symbol:CG14872 FBgn0038346 )	83.6138	30.7232	15.6808	17.9436	28.7717	15.2786	11.2637	6.11928	26.6529	20.1024	3.40042	1.04614	3.25045	0.133421	0.462174
CG32351-RA FEA=BDGP GEN=CG32351 DB_XREF=CG32351 FBgn0052351 SEG=chr3L:+8578597,8580805 MAP=66D8-66D8 LEN=2097 DEF=(CG32351 gene symbol:CG32351 FBgn0052351 )	5.83582	6.32967	25.7282	6.54408	6.50272	6.49774	5.97323	6.29338	6.562	5.78416	2.65277	1.01793	2.60605	0.202353	0.359278
CG8774-RB FEA=BDGP GEN=CG8774 DB_XREF=CG8774 FBgn0038136 SEG=chr3R:+9124587,9128075 MAP=87E4-87E5 LEN=3010 DEF=(CG8774 gene symbol:CG8774 FBgn0038136 (GO:0004230 glutamyl aminopeptidase))	77.6466	17.8331	17.3577	17.2091	14.1294	18.5464	12.399	12.8117	50.8715	15.2143	2.76218	1.75037	1.57806	0.207821	0.208039
CG6295-RA FEA=BDGP GEN=CG6295 DB_XREF=CG6295 FBgn0039471 SEG=chr3R:-22820985,22822142 MAP=97D13-97D13 LEN=1091 DEF=(CG6295 gene symbol:CG6295 FBgn0039471 (GO:0004806 triacylglycerol lipase))	66.5789	48.836	285.873	333.386	21.5847	148.78	119.971	294.769	54.9813	251.96	5.3655	2.07246	2.58895	0.0049908	0.140314
CG6649-RA FEA=BDGP GEN=Ugt35b DB_XREF=CG6649 FBgn0026314 SEG=chr3R:-6994236,6995973 MAP=86D7-86D8 LEN=1665 DEF=(CG6649 gene symbol:Ugt35b FBgn0026314 )	2453.78	2102.95	560.131	674.891	1636.15	1858.78	1886.48	1303.35	1202.07	1272.82	3.6896	1.42432	2.59043	0.00606219	0.00161479
X59837 FEA=transposon DB_XREF=DMPOGOR11 LEN=2121 DESC=gb|X59837|pogo DMPOGOR11 2121bp AKA(S90749) Derived from X59837 (g8354) (Rel. 45, Last updated, Version 10).	74.2231	89.5273	25.69	37.7224	29.1655	33.8653	44.4434	20.9336	33.1315	34.076	2.58231	1.21934	2.11779	0.0178221	0.178328
CG6580-RA FEA=BDGP GEN=CG6580 DB_XREF=CG6580 FBgn0035666 SEG=chr3L:+6011657,6012499 MAP=65A3-65A4 LEN=780 DEF=(CG6580 gene symbol:CG6580 FBgn0035666 (GO:0004275 enteropeptidase))	23.2445	100.891	452.997	75.3977	108.972	475.722	26.8184	30.4687	63.9177	460.587	4.25658	1.10188	3.86303	0.202185	0.463874
CG7365-RA FEA=BDGP GEN=CG7365 DB_XREF=CG7365 FBgn0036939 SEG=chr3L:-20042833,20045903 MAP=76F2-76F2 LEN=1656 DEF=(CG7365 gene symbol:CG7365 FBgn0036939 (GO:0004620 phospholipase))	118.622	131.653	288.838	353.232	97.3015	127.292	117.419	121.14	113.441	107.662	2.56547	1.00067	2.56374	0.0134929	0.497014
CG5853-RA FEA=BDGP GEN=CG5853 DB_XREF=CG5853 FBgn0032167 SEG=chr2L:-9933177,9939851 MAP=30F1-30F2 LEN=2421 DEF=(CG5853 gene symbol:CG5853 FBgn0032167 (GO:0004009 ATP-binding cassette (ABC) transporter))	207.481	142.409	581.859	606.324	609.726	471.55	533.837	733.623	767.019	717.74	3.39588	1.37351	2.4724	0.00340355	0.00455052
CG18111-RA FEA=BDGP GEN=Obp99a DB_XREF=CG18111 FBgn0039678 SEG=chr3R:+25486747,25487423 MAP=99B7-99B7 LEN=608 DEF=(CG18111 gene symbol:Obp99a FBgn0039678 (GO:0005549 odorant binding))	908.341	640.374	3500.18	4272.22	2624.13	2599.87	3123.02	4335.94	5335.81	5340.87	5.01862	1.79856	2.79036	0.00840416	0.0020351
CG31775-RA FEA=BDGP GEN=CG31775 DB_XREF=CG31775 FBgn0051775 SEG=chr2L:-14719248,14719921 MAP=35B5-35B5 LEN=606 DEF=(CG31775 gene symbol:CG31775 FBgn0051775 )	56.9426	37.2472	74.4903	163.611	121.548	108.862	92.8987	89.0512	106.218	145.411	2.52789	1.05373	2.39898	0.127783	0.385698
CG2759-RA FEA=BDGP GEN=w DB_XREF=CG2759 FBgn0003996 SEG=chrX:-2547370,2553238 MAP=3C1-3C1 LEN=2352 DEF=(CG2759 gene symbol:w FBgn0003996 (GO:0005395 eye pigment precursor transporter) (GO:0006726 eye pigment biosynthesis) (GO:0006727 ommochrome biosynthesis) (GO:0004009 ATP-binding cassette (ABC) transporter) (GO:0004888 transmembrane receptor) (GO:0006856 eye pigment precursor transport) (GO:000…	132.294	137.492	501.773	485.007	778.618	482.581	625.006	941.328	835.048	1052.28	3.65764	1.49965	2.43899	0.000299404	0.0207113
CG31193-RA FEA=BDGP GEN=TotX DB_XREF=CG31193 FBgn0044810 SEG=chr3R:-16730654,16731257 MAP=93A3-93A3 LEN=603 DEF=(CG31193 gene symbol:TotX FBgn0044810 (GO:0016065 humoral defense mechanism (sensu Invertebrata)))	528.824	225.642	124.166	141.48	183.5	359.553	342.471	291.589	318.47	221.294	2.84012	1.06516	2.66638	0.124377	0.394477
CG4193-RA FEA=BDGP GEN=dhd DB_XREF=CG4193 FBgn0011761 SEG=chrX:+5052986,5053736 MAP=4F4-4F4 LEN=750 DEF=(CG4193 gene symbol:dhd FLAGGED_PROBLEMATIC FBgn0011761 (GO:0030508 thiol-disulfide exchange intermediate) (GO:0007143 female meiosis) (GO:0009795 embryonic morphogenesis) (GO:0006118 electron transport))	6.0109	10.0157	6.27498	33.4415	6.50235	6.09428	6.0339	6.24935	22.6078	6.13901	2.47816	1.87843	1.31927	0.239614	0.18766
CG10175-RA FEA=BDGP GEN=CG10175 DB_XREF=CG10175 FBgn0039084 SEG=chr3R:-19339079,19347361 MAP=95A1-95A1 LEN=2368 DEF=(CG10175 gene symbol:CG10175 FBgn0039084 (GO:0004091 carboxylesterase))	241.24	244.585	667.834	757.483	561.671	472.029	563.689	738.525	691.265	640.634	2.9338	1.29613	2.26351	0.00449767	0.00946596
CG14745-RA FEA=BDGP SEG=chr2R:+3777713,3778268	97.2899	346.407	897.656	578.37	268.656	809.961	122.461	168.149	191.778	1074.7	3.32665	1.19445	2.78509	0.062778	0.420618
CG18180-RA FEA=BDGP GEN=CG18180 DB_XREF=CG18180 FBgn0036024 SEG=chr3L:+9598544,9599442 MAP=67C3-67C3 LEN=898 DEF=(CG18180 gene symbol:CG18180 FBgn0036024 )	161.775	646.609	1629.08	711.202	511.491	825.72	69.618	414.319	177.931	1744.39	2.89502	1.66093	1.74301	0.139002	0.296585
CG30031-RA FEA=BDGP GEN=CG30031 DB_XREF=CG30031 FBgn0050031 SEG=chr2R:+6415552,6416317 MAP=47F4-47F4 LEN=765 DEF=(CG30031 gene symbol:CG30031 FBgn0050031 )	43.0485	46.1125	139.802	97.6485	281.856	263.835	90.4217	300.518	54.5753	493.004	2.66317	1.33325	1.9975	0.0362545	0.321058
CG12860-RA FEA=BDGP GEN=CG12860 DB_XREF=CG12860 FBgn0033954 SEG=chr2R:-9729346,9730543 MAP=51B11-51B11 LEN=1197 DEF=(CG12860 gene symbol:CG12860 FBgn0033954 )	5.08681	5.07333	13.6857	11.8896	5.14321	5.19483	5.44345	5.61957	5.94952	5.68667	2.51722	1.09342	2.30215	0.00665351	0.0114699
CG15534-RA FEA=BDGP GEN=CG15534 DB_XREF=CG15534 FBgn0039769 SEG=chr3R:+26247151,26250064 MAP=99F4-99F4 LEN=2001 DEF=(CG15534 gene symbol:CG15534 FBgn0039769 (GO:0004767 sphingomyelin phosphodiesterase))	12.1435	25.2993	6.20235	7.57654	6.69999	8.67276	5.6632	5.6142	12.9581	5.50856	2.7174	1.14475	2.3738	0.107754	0.359047
CG15335-RB FEA=BDGP GEN=CG15335 DB_XREF=CG15335 FBgn0030001 SEG=chrX:-7860221,7874659 MAP=7D12-7D15 LEN=2456 DEF=(CG15335 gene symbol:CG15335 FBgn0030001 )	16.857	20.0176	90.4995	81.8423	24.5056	18.9163	18.3757	44.0803	39.0422	38.3679	4.67373	1.96594	2.37735	0.00229824	0.000856586
CG2647-RA FEA=BDGP GEN=per DB_XREF=CG2647 FBgn0003068 SEG=chrX:+2442351,2449552 MAP=3B2-3B3 LEN=4527 DEF=(CG2647 gene symbol:per FBgn0003068 (GO:0008341 response to cocaine (sensu Insecta)) (GO:0007623 circadian rhythm) (GO:0005737 cytoplasm) (GO:0007624 ultradian rhythm) (GO:0007617 mating behavior) (GO:0007619 courtship behavior) (GO:0045433 male courtship behavior (sensu Drosophila), song prod…	39.392	35.1389	396.736	395.105	80.4725	82.9105	85.3067	392.484	410.182	362.902	10.6243	4.68684	2.26685	2.01603e-05	1.25232e-05
CG14027-RA FEA=BDGP GEN=TotM DB_XREF=CG14027 FBgn0031701 SEG=chr2L:+5322427,5323037 MAP=25D6-25D6 LEN=554 DEF=(CG14027 gene symbol:TotM FBgn0031701 (GO:0016065 humoral defense mechanism (sensu Invertebrata)))	4477.45	995.24	703.222	468.746	238.534	407.628	249.71	792.693	521.693	247.702	4.66965	1.74365	2.67809	0.171529	0.126616
CG10077-RB FEA=BDGP GEN=CG10077 DB_XREF=CG10077 FBgn0035720 SEG=chr3L:-6911314,6913779 MAP=65D3-65D4 LEN=2465 DEF=(CG10077 gene symbol:CG10077 FBgn0035720 (GO:0003724 RNA helicase))	650.363	976.886	290.786	421.06	600.25	380.042	523.617	490.594	547.926	511.361	2.28596	1.03057	2.21815	0.060621	0.414756
CG30450-RA FEA=BDGP GEN=Obp56f DB_XREF=CG30450 FBgn0043533 SEG=chr2R:+14777138,14777570 MAP=56E6-56E6 LEN=378 DEF=(CG30450 gene symbol:Obp56f FBgn0043533 (GO:0005549 odorant binding))	7.50537	6.86322	18.7151	19.5932	9.12013	6.45027	6.35312	7.76526	12.5377	6.73298	2.66612	1.2332	2.16196	0.00102919	0.221574
CG9920-RA FEA=BDGP GEN=CG9920 DB_XREF=CG9920 FBgn0038200 SEG=chr3R:-9923026,9923821 MAP=88A8-88A8 LEN=721 DEF=(CG9920 gene symbol:CG9920 FBgn0038200 (GO:0003773 heat shock protein) (GO:0003763 chaperonin ATPase))	5.62772	4.93684	18.4	4.93892	6.02454	4.6913	4.60361	4.75495	4.67098	4.57556	2.20917	1.09413	2.01911	0.221649	0.198043
CG31468-RA FEA=BDGP SEG=chr3R:-19516218,19516733	7.60383	6.04921	25.7389	6.64243	9.77654	6.32529	6.781	6.21698	6.04499	7.34987	2.37173	1.16679	2.0327	0.215707	0.199732
CG32041-RB FEA=BDGP GEN=CG32041 DB_XREF=CG32041 FBgn0052041 SEG=chr3L:+9331640,9333680 MAP=67B1-67B1 LEN=1906 DEF=(CG32041 gene symbol:CG32041 FBgn0052041 )	86.9512	332.637	85.2529	91.3462	82.2359	81.2209	76.0503	74.0658	87.6943	71.9948	2.37594	1.02461	2.31888	0.213508	0.367527
CG8871-RA FEA=BDGP GEN=CG8871 DB_XREF=CG8871 FBgn0031653 SEG=chr2L:-4942517,4943334 MAP=25B4-25B4 LEN=817 DEF=(CG8871 gene symbol:CG8871 FBgn0031653 (GO:0004263 chymotrypsin))	92.2187	311.467	1508.02	253.7	121.727	408.918	32.7623	74.37	246.597	885.356	4.36408	2.14112	2.03822	0.198943	0.237069
CG16880-RA FEA=BDGP GEN=l(2)34Fa DB_XREF=CG16880 FBgn0001967 SEG=chr2L:-14000885,14002453 MAP=34F1-34F1 LEN=1568 DEF=(CG16880 gene symbol:l(2)34Fa FBgn0001967 )	111.781	133.605	46.0837	67.085	41.3075	37.0351	42.6125	40.9035	46.8448	33.1906	2.16832	1.00013	2.16803	0.0243379	0.499531
CG4479-RA FEA=BDGP GEN=Mst35Ba DB_XREF=CG4479 FBgn0013300 SEG=chr2L:-14857152,14859736 MAP=35B6-35B6 LEN=664 DEF=(CG4479 gene symbol:Mst35Ba FBgn0013300 (GO:0003677 DNA binding))	6.58742	6.73621	22.1695	6.86185	10.4285	6.66278	6.66125	6.77074	6.95155	6.38718	2.17894	1.18116	1.84474	0.206369	0.195967
CG3738-RA FEA=BDGP GEN=Cks DB_XREF=CG3738 FBgn0010314 SEG=chr2L:+9323001,9324216 MAP=30A9-30A9 LEN=1143 DEF=(CG3738 gene symbol:Cks FBgn0010314 (GO:0006468 protein amino acid phosphorylation) (GO:0016538 cyclin-dependent protein kinase, regulator) (GO:0004674 protein serinethreonine kinase) (GO:0004693 cyclin-dependent protein kinase))	36.717	64.1213	11.5597	16.1132	21.2232	17.0342	18.0175	9.90036	10.5826	10.5284	3.64394	1.81465	2.00807	0.0594886	0.00139581
CG9466-RA FEA=BDGP GEN=CG9466 DB_XREF=CG9466 FBgn0032068 SEG=chr2L:-8765178,8768492 MAP=29F1-29F1 LEN=3070 DEF=(CG9466 gene symbol:CG9466 FBgn0032068 (GO:0004559 alpha-mannosidase) (GO:0005764 lysosome))	18.3309	61.4826	14.0236	20.6785	9.781	10.6728	10.4682	9.64561	11.4232	9.0789	2.29996	1.02569	2.24237	0.205041	0.374971
CG6834-RA FEA=BDGP GEN=CG6834 DB_XREF=CG6834 FBgn0037935 SEG=chr3R:-7510408,7513870 MAP=86E19-86E20 LEN=2886 DEF=(CG6834 gene symbol:CG6834 FBgn0037935 )	491.449	516.058	213.115	180.476	426.063	390.685	416.602	344.624	350.306	312.947	2.55978	1.22371	2.09182	0.00220207	0.00437777
CG5436-RA FEA=BDGP GEN=Hsp68 DB_XREF=CG5436 FBgn0001230 SEG=chr3R:-19871458,19873686 MAP=95D11-95D11 LEN=2228 DEF=(CG5436 gene symbol:Hsp68 FBgn0001230 (GO:0003773 heat shock protein) (GO:0009408 response to heat))	55.1915	339.8	70.9423	86.0586	77.7028	78.9688	60.947	65.0458	72.1619	61.2705	2.51586	1.09644	2.29458	0.245781	0.195118
CG17567-RA FEA=BDGP GEN=CG17567 DB_XREF=CG17567 FBgn0040994 SEG=chr2L:-19161173,19161696 MAP=37C7-37C7 LEN=420 DEF=(CG17567 gene symbol:CG17567 FBgn0040994 )	6.07776	6.12974	19.2404	6.75134	12.7785	5.83596	6.20365	8.82374	6.2787	6.02184	2.12916	1.17486	1.81226	0.192378	0.319257
CG32763-RA FEA=BDGP SEG=chrX:+5363022,5366427	100.341	101.1	35.903	49.2073	54.8615	53.5186	94.6736	62.2003	69.805	60.2267	2.36683	1.0563	2.24069	0.00643461	0.403431
CG4500-RA FEA=BDGP SEG=chr2L:+14009161,14011524	110.958	69.1734	21.0779	29.4196	174.815	124.439	174.023	39.8218	112.08	101.493	3.56714	1.86774	1.90986	0.0465908	0.0295343
CG9377-RA FEA=BDGP GEN=CG9377 DB_XREF=CG9377 FBgn0032507 SEG=chr2L:-13348770,13350397 MAP=34B7-34B7 LEN=1153 DEF=(CG9377 gene symbol:CG9377 FBgn0032507 (GO:0004252 serine-type endopeptidase))	447.858	600.636	148.872	103.086	42.622	86.6532	123.116	20.7522	43.0315	48.5303	4.16138	2.2472	1.85181	0.018916	0.066266
CG32332-RD FEA=BDGP GEN=CG32332 DB_XREF=CG32332 FBgn0052332 SEG=chr3L:+1232640,1236617 MAP=61F4-61F4 LEN=3111 DEF=(CG32332 gene symbol:CG32332 FLAGGED_PROBLEMATIC FBgn0052332 )	5.03333	5.12912	17.2671	5.25332	12.4418	5.04435	5.06687	5.48438	5.94772	5.05082	2.21604	1.36827	1.6196	0.205896	0.229819
CG1014-RA FEA=BDGP GEN=robl62A DB_XREF=CG1014 FBgn0028567 SEG=chr3L:+1458247,1458998 MAP=62A2-62A2 LEN=751 DEF=(CG1014 gene symbol:robl62A FBgn0028567 (GO:0005875 microtubule associated complex) (GO:0008567 dynein ATPase) (GO:0007018 microtubule-based movement))	5.47381	5.8685	14.4577	9.58126	5.86746	6.81085	5.70738	6.09308	5.46808	6.60041	2.11941	1.01234	2.09357	0.0609571	0.441338
CG10962-RB FEA=BDGP GEN=CG10962 DB_XREF=CG10962 FBgn0030073 SEG=chrX:-8711891,8713228 MAP=8C1-8C4 LEN=1063 DEF=(CG10962 gene symbol:CG10962 synonyms:(CG7090) FBgn0030073 (GO:0016616 oxidoreductase, acting on the CH-OH group of donors, NAD or NADP as acceptor))	209.468	243.05	569.473	458.837	160.166	153.887	189.785	202.063	174.65	178.417	2.27242	1.1018	2.06246	0.019018	0.144591
CG18449-RA FEA=BDGP GEN=CG18449 DB_XREF=CG18449 FBgn0033285 SEG=chr2R:-3427905,3428674 MAP=44C4-44C4 LEN=769 DEF=(CG18449 gene symbol:CG18449 FBgn0033285 )	6.89098	6.18559	21.3344	6.04326	9.03211	5.99208	6.10206	6.31373	5.60354	5.91806	2.09364	1.18452	1.76751	0.224398	0.170622
CG10962-RA FEA=BDGP GEN=CG10962 DB_XREF=CG10962 FBgn0030073 SEG=chrX:-8711897,8787971 MAP=8C1-8C4 LEN=1360 DEF=(CG10962 gene symbol:CG10962 synonyms:(CG7090) FBgn0030073 (GO:0016616 oxidoreductase, acting on the CH-OH group of donors, NAD or NADP as acceptor))	178.422	196.328	492.787	381.153	108.573	124.817	128.348	145.233	144.331	123.544	2.33207	1.14201	2.04208	0.02383	0.070369
CG31100-RA FEA=BDGP GEN=CG31100 DB_XREF=CG31100 FBgn0051100 SEG=chr3R:-4820964,4827623 MAP=85C1-85C1 LEN=2579 DEF=(CG31100 gene symbol:CG31100 synonyms:(CG11976 CG11978) FBgn0051100 (GO:0015145 monosaccharide transporter))	120.083	133.103	282.255	334.626	135.968	149.423	150.838	184.8	163.597	181.247	2.43647	1.21414	2.00674	0.0106577	0.00915632
CG14880-RA FEA=BDGP GEN=CG14880 DB_XREF=CG14880 FBgn0038422 SEG=chr3R:-12186068,12194044 MAP=89B19-89B20 LEN=2589 DEF=(CG14880 gene symbol:CG14880 FBgn0038422 )	86.7275	47.6912	144.024	149.481	150.477	130.488	131.916	143.659	139.173	160.303	2.18351	1.07327	2.03444	0.0281286	0.1649
CG18673-RA FEA=BDGP GEN=CG18673 DB_XREF=CG18673 FBgn0040629 SEG=chr3R:+27078252,27078905 MAP=100B4-100B4 LEN=600 DEF=(CG18673 gene symbol:CG18673 FBgn0040629 )	8.21009	8.61688	11.5079	24.8158	8.41494	9.52906	8.42335	9.11043	8.45993	9.07729	2.15866	1.01063	2.13595	0.140342	0.418599
CG11407-RA FEA=BDGP GEN=CG11407 DB_XREF=CG11407 FBgn0038733 SEG=chr3R:+15606990,15608885 MAP=92B2-92B2 LEN=1784 DEF=(CG11407 gene symbol:CG11407 FBgn0038733 (GO:0005324 long-chain fatty acid transporter))	1494.61	1428.19	693.259	749.212	1638.33	1697.02	1884.41	1718.18	1702.23	1741.44	2.02624	1.01122	2.00376	0.00171194	0.404881
CG31321-RB FEA=BDGP GEN=CG31321 DB_XREF=CG31321 FBgn0051321 SEG=chr3R:+10136107,10140153 MAP=88B3-88B3 LEN=2193 DEF=(CG31321 gene symbol:CG31321 FBgn0051321 )	330.548	295.754	121.714	149.794	320.318	337.102	314.991	292.99	275.507	250.681	2.30676	1.18706	1.94326	0.00775622	0.0108162
CG8694-RA FEA=BDGP GEN=LvpD DB_XREF=CG8694 FBgn0002569 SEG=chr2R:+3514378,3516533 MAP=44D1-44D1 LEN=2035 DEF=(CG8694 gene symbol:LvpD FBgn0002569 (GO:0006006 glucose metabolism) (GO:0004558 alpha-glucosidase))	46.8227	94.0117	45.7896	24.3193	33.523	39.7082	11.7305	22.9875	34.3462	98.4435	2.00879	1.8335	1.09561	0.152867	0.199045
CG31820-RA FEA=BDGP GEN=CG31820 DB_XREF=CG31820 FBgn0051820 SEG=chr2L:-15983851,15984363 MAP=35E1-35E1 LEN=461 DEF=(CG31820 gene symbol:CG31820 FBgn0051820 )	6.26534	6.37527	18.8065	6.45445	6.79531	6.33781	6.45452	7.47017	6.32086	6.30964	1.9984	1.02619	1.94739	0.207198	0.348571
CG17005-RA FEA=BDGP GEN=CG17005 DB_XREF=CG17005 FBgn0032109 SEG=chr2L:+9319978,9322268 MAP=30A8-30A9 LEN=1865 DEF=(CG17005 gene symbol:CG17005 FBgn0032109 )	11.5245	23.7628	7.51673	7.50914	8.1514	8.34014	8.29185	6.89934	7.12992	6.64576	2.34844	1.19871	1.95913	0.119822	0.000408007
CG30025-RA FEA=BDGP GEN=CG30025 DB_XREF=CG30025 FBgn0050025 SEG=chr2R:-6418307,6419069 MAP=47F4-47F5 LEN=762 DEF=(CG30025 gene symbol:CG30025 FBgn0050025 )	79.7416	96.8725	211.3	163.071	328.471	280.651	95.7848	305.857	52.794	535.107	2.11971	1.26791	1.67182	0.0304614	0.353878
CG3315-RA FEA=BDGP GEN=TrxT DB_XREF=CG3315 FBgn0029752 SEG=chrX:-5051194,5052502 MAP=4F4-4F4 LEN=1108 DEF=(CG3315 gene symbol:TrxT FBgn0029752 (GO:0030508 thiol-disulfide exchange intermediate))	5.59133	6.77023	16.3293	8.26988	6.90578	5.58141	5.73758	5.88615	6.08269	5.90417	1.98998	1.01968	1.95157	0.135919	0.397578
CG6816-RB FEA=BDGP GEN=Cyp18a1 DB_XREF=CG6816 FBgn0010383 SEG=chrX:-18419495,18423704 MAP=17D1-17D1 LEN=2753 DEF=(CG6816 gene symbol:Cyp18a1 FBgn0010383 (GO:0005792 microsome) (GO:0015034 cytochrome P450) (GO:0006694 steroid biosynthesis) (GO:0016020 membrane))	152.095	123.855	312.273	362.821	250.092	241.231	250.108	299.802	351.182	317.409	2.44644	1.30612	1.87307	0.010201	0.00395109
CG4734-RA FEA=BDGP GEN=CG4734 DB_XREF=CG4734 FBgn0033826 SEG=chr2R:-8361948,8363181 MAP=50A1-50A1 LEN=978 DEF=(CG4734 gene symbol:CG4734 FBgn0033826 )	109.144	230.668	478.368	325.048	154.627	363.5	51.0921	189.684	82.9529	801.461	2.3643	1.88697	1.25296	0.0706479	0.262511
CG13335-RA FEA=BDGP GEN=CG13335 DB_XREF=CG13335 FBgn0033857 SEG=chr2R:-8636097,8638943 MAP=50B2-50B2 LEN=1526 DEF=(CG13335 gene symbol:CG13335 synonyms:(CG6183) FBgn0033857 )	651.369	819.441	1554.09	1383.49	1437.22	1626.91	996.263	1003.53	1489.85	2284.67	1.99725	1.17675	1.69726	0.0128191	0.298667
CG16798-RA FEA=BDGP GEN=CG16798 DB_XREF=CG16798 FBgn0032856 SEG=chr2L:-20346724,20352097 MAP=38C5-38C6 LEN=2509 DEF=(CG16798 gene symbol:CG16798 FBgn0032856 )	11.9842	14.5638	6.80478	6.44258	7.15483	8.42132	6.88401	11.3481	6.87191	6.80089	2.00402	1.11401	1.79892	0.0181417	0.308519
CG9837-RA FEA=BDGP GEN=CG9837 DB_XREF=CG9837 FBgn0037635 SEG=chr3R:-4634684,4635548 MAP=85B2-85B2 LEN=802 DEF=(CG9837 gene symbol:CG9837 FBgn0037635 )	339.783	506.101	822.788	967.904	493.981	628.58	621.041	561.1	581.462	511.461	2.11695	1.05416	2.00819	0.0252407	0.28518
CG13563-RA FEA=BDGP GEN=CG13563 DB_XREF=CG13563 FBgn0034966 SEG=chr2R:+19099233,19101051 MAP=60B6-60B6 LEN=1755 DEF=(CG13563 gene symbol:CG13563 FBgn0034966 )	55.9981	37.5764	108.397	148.16	59.0364	79.556	64.5333	106.474	88.8999	92.777	2.74174	1.41858	1.93273	0.0326477	0.0125844
CG15199-RA FEA=BDGP GEN=CG15199 DB_XREF=CG15199 FBgn0030270 SEG=chrX:-10882558,10882970 MAP=10A7-10A7 LEN=351 DEF=(CG15199 gene symbol:CG15199 FBgn0030270 )	80.748	110.861	303.307	273.187	327.368	208.147	186.959	272.208	329.013	711.787	3.0087	1.81738	1.65551	0.00601264	0.122785
CG11796-RA FEA=BDGP GEN=CG11796 DB_XREF=CG11796 FBgn0036992 SEG=chr3L:-20356692,20358406 MAP=77C3-77C3 LEN=1308 DEF=(CG11796 gene symbol:CG11796 FBgn0036992 (GO:0003868 4-hydroxyphenylpyruvate dioxygenase))	3800.38	4010.35	1713.14	2283.02	2600.77	3127	3215.71	3044.45	3022.85	2651.99	1.95456	1.02571	1.90556	0.0122121	0.380928
CG7225-RA FEA=BDGP GEN=wbl DB_XREF=CG7225 FBgn0004003 SEG=chr2R:+14313480,14314634 MAP=56C4-56C4 LEN=950 DEF=(CG7225 gene symbol:wbl FBgn0004003 (GO:0005783 endoplasmic reticulum) (GO:0016485 protein processing) (GO:0009950 dorsalventral axis specification) (GO:0000042 protein-Golgi targeting) (GO:0007313 maternal determination of dorsalventral axis, oocyte, soma encoded) (GO:0008063 Tl receptor …	60.9541	71.0372	35.5603	31.6264	66.8913	67.0043	74.8087	64.2755	68.9357	60.1575	1.96454	1.07931	1.82019	0.0133895	0.11679
CG32387-RA FEA=BDGP GEN=CG32387 DB_XREF=CG32387 FBgn0052387 SEG=chr3L:-7123707,7143431 MAP=65E8-65E9 LEN=5313 DEF=(CG32387 gene symbol:CG32387 synonyms:(CG8619 CG8618 CG14828) FBgn0052387 )	31.6125	33.355	18.9269	14.9861	37.5135	21.3033	32.9496	33.5783	28.3944	39.5388	1.91571	1.10619	1.7318	0.00935665	0.302705
CG15213-RA FEA=BDGP GEN=CG15213 DB_XREF=CG15213 FBgn0040843 SEG=chr3L:-5092206,5092454 MAP=64C9-64C9 LEN=189 DEF=(CG15213 gene symbol:CG15213 FBgn0040843 )	43.7475	50.5243	21.0626	19.5245	44.211	30.2426	35.9662	29.0048	26.5985	39.3992	2.32271	1.16228	1.9984	0.00817292	0.207051
X98424 FEA=transposon LEN=6356 DESC=gb|X98424|Circe DMTNCIRC 6356bp Derived from X98424 (e1181147) (Rel. 54, Last updated, Version 1).	12.1673	12.0963	6.06848	6.32798	6.16532	6.34875	6.37923	6.07459	5.21461	6.33831	1.9573	1.07181	1.82617	0.00025677	0.144698
CG7118-RA FEA=BDGP GEN=CG7118 DB_XREF=CG7118 FBgn0035886 SEG=chr3L:+8350251,8351089 MAP=66C10-66C10 LEN=838 DEF=(CG7118 gene symbol:CG7118 FBgn0035886 (GO:0004252 serine-type endopeptidase))	16.8905	16.9332	108.927	37.4614	17.7445	37.5226	18.0304	15.1481	41.7374	112.902	4.32798	2.31642	1.86839	0.127958	0.171351
CG18578-RA FEA=BDGP GEN=Ugt86Da DB_XREF=CG18578 FBgn0040259 SEG=chr3R:+6982839,6985487 MAP=86D7-86D7 LEN=1995 DEF=(CG18578 gene symbol:Ugt86Da FBgn0040259 )	1061.82	1039.06	553.265	504.081	938.715	924.365	995.636	878.807	835.989	879.354	1.98694	1.10199	1.80306	0.00134308	0.013868
CG7298-RA FEA=BDGP GEN=CG7298 DB_XREF=CG7298 FBgn0036948 SEG=chr3L:-20120602,20122224 MAP=77A2-77A2 LEN=1327 DEF=(CG7298 gene symbol:CG7298 FBgn0036948 (GO:0016490 structural constituent of peritrophic membrane (sensu Insecta)))	193.384	179.952	69.0907	71.128	28.4229	30.7884	12.7905	20.3409	19.8094	13.0889	2.66252	1.35242	1.96871	0.00168948	0.181937
CG18662-RA FEA=BDGP GEN=CG18662 DB_XREF=CG18662 FBgn0040963 SEG=chr2L:+8972910,8973668 MAP=29F6-29F6 LEN=630 DEF=(CG18662 gene symbol:CG18662 FBgn0040963 )	6.58493	8.05421	20.9489	6.76708	6.96267	6.59998	6.51744	6.75226	6.99833	6.43339	1.89328	1.00517	1.88354	0.227936	0.439418
CG9540-RA FEA=BDGP GEN=Ag5r2 DB_XREF=CG9540 FBgn0020508 SEG=chrX:-14513965,14515056 MAP=12F4-12F4 LEN=849 DEF=(CG9540 gene symbol:Ag5r2 FBgn0020508 )	59.8898	93.6859	282.047	210.313	42.3592	92.8215	15.628	21.8995	73.5033	141.71	3.20598	1.57227	2.03907	0.025329	0.262813
CG9451-RA FEA=BDGP GEN=CG9451 DB_XREF=CG9451 FBgn0036876 SEG=chr3L:-19447262,19449691 MAP=76B5-76B5 LEN=1419 DEF=(CG9451 gene symbol:CG9451 FBgn0036876 (GO:0003993 acid phosphatase))	1051.93	1279.88	666.135	565.02	619.043	723.772	586.648	706.281	637.204	538.713	1.894	1.02511	1.84761	0.0238448	0.408616
CG32464-RD FEA=BDGP GEN=l(3)82Fd DB_XREF=CG32464 FBgn0013576 SEG=chr3R:-1119673,1161623 MAP=82F8-82F9 LEN=2458 DEF=(CG32464 gene symbol:l(3)82Fd synonyms:(CG10196 CG10199) FBgn0013576 )	69.5422	122.548	43.3442	55.9463	54.2434	49.9878	72.4212	51.3205	70.2696	50.1739	1.93463	1.02846	1.88109	0.115315	0.435906
CG1878-RA FEA=BDGP GEN=CecB DB_XREF=CG1878 FBgn0000278 SEG=chr3R:-26028563,26028813 MAP=99E2-99E2 LEN=192 DEF=(CG1878 gene symbol:CecB FBgn0000278 (GO:0005576 extracellular) (GO:0003797 antibacterial peptide) (GO:0003799 antifungal peptide) (GO:0006961 antibacterial humoral response (sensu Invertebrata)) (GO:0008224 Gram-positive antibacterial peptide) (GO:0008225 Gram-negative antibacterial pept…	26.2982	13.3761	59.0825	13.4814	13.5463	12.0244	13.6988	13.5274	14.075	12.8562	1.82899	1.03028	1.77524	0.279748	0.284703
CG10287-RA FEA=BDGP GEN=Gasp DB_XREF=CG10287 FBgn0026077 SEG=chr3R:-1918718,1926607 MAP=83D4-83D4 LEN=1464 DEF=(CG10287 gene symbol:Gasp FBgn0026077 (GO:0016490 structural constituent of peritrophic membrane (sensu Insecta)) (GO:0008061 chitin binding))	453.151	410.221	191.233	232.369	331.68	354.902	324.214	288.02	297.142	309.16	2.03817	1.13024	1.80331	0.00889651	0.0124163
CG11765-RA FEA=BDGP SEG=chr2R:+5479350,5480406	352.929	287.363	1658.1	1717.77	305.914	428.087	364.217	1089.58	848.472	1057.14	5.2724	2.72732	1.93318	0.000524318	0.000810619
CG15848-RA FEA=BDGP GEN=Scp1 DB_XREF=CG15848 FBgn0020908 SEG=chr3h:-1073350,1107805 LEN=962 DEF=(CG15848 gene symbol:Scp1 FBgn0020908 (GO:0016529 sarcoplasmic reticulum) (GO:0005509 calcium ion binding))	340.621	746.87	233.885	328.377	298.357	434.601	350.278	373.491	640.505	323.092	1.93414	1.23435	1.56693	0.167496	0.23507
CG4760-RB FEA=BDGP GEN=bol DB_XREF=CG4760 FBgn0011206 SEG=chr3L:-9060335,9089062 MAP=66F5-66F6 LEN=2523 DEF=(CG4760 gene symbol:bol synonyms:(CG4727) FBgn0011206 (GO:0007283 spermatogenesis) (GO:0003723 RNA binding) (GO:0042061 entry into meiosis) (GO:0005634 nucleus) (GO:0008315 meiotic G2MI transition) (GO:0006445 regulation of translation))	37.2911	57.5834	25.0804	24.094	53.7426	33.5226	39.2059	32.1335	45.3655	41.8093	1.92935	1.06004	1.82008	0.0767053	0.378458
CG32369-RA FEA=BDGP GEN=CG32369 DB_XREF=CG32369 FBgn0052369 SEG=chr3L:-7737937,7763935 MAP=66A13-66A14 LEN=3262 DEF=(CG32369 gene symbol:CG32369 synonyms:(CG7388 CG13684) FBgn0052369 )	41.576	38.8275	19.0318	18.5943	31.7798	26.5413	32.218	21.7238	28.2589	26.8729	2.13691	1.17804	1.81395	0.00210309	0.0830752
CG2127-RA FEA=BDGP GEN=CG2127 DB_XREF=CG2127 FBgn0033286 SEG=chr2R:-3429085,3430785 MAP=44C4-44C4 LEN=1700 DEF=(CG2127 gene symbol:CG2127 FBgn0033286 )	5.73943	5.45692	14.4771	6.19634	5.49702	5.3245	5.68334	5.44526	5.37729	5.31947	1.84645	1.02248	1.80586	0.185573	0.16626
CG1394-RA FEA=BDGP GEN=CG1394 DB_XREF=CG1394 FBgn0030277 SEG=chrX:-10911760,10912587 MAP=10A10-10A10 LEN=827 DEF=(CG1394 gene symbol:CG1394 FBgn0030277 )	6.54733	7.73599	17.3169	9.16931	9.99071	7.06874	7.93387	8.16687	8.61577	7.26442	1.85434	1.03935	1.78414	0.138266	0.378678
CG12052-RK FEA=BDGP GEN=lola DB_XREF=CG12052 FBgn0005630 SEG=chr2R:-5578553,5595711 MAP=47A11-47A13 LEN=2261 DEF=(CG12052 gene symbol:lola synonyms:(CG30014 CG18379 CG18378 CG18380 CG18381 CG18376 CG30013 CG30012) FBgn0005630 (GO:0003702 RNA polymerase II transcription factor) (GO:0003704 specific RNA polymerase II transcription factor) (GO:0007411 axon guidance) (GO:0005634 nucleus) (GO:0007409 …	31.9583	51.647	22.0252	14.472	43.6488	29.0234	47.1906	29.0591	35.5142	34.1365	2.29073	1.2143	1.88647	0.0775403	0.148908
CG6806-RA FEA=BDGP GEN=Lsp2 DB_XREF=CG6806 FBgn0002565 SEG=chr3L:+12086939,12089243 MAP=68F5-68F5 LEN=2304 DEF=(CG6806 gene symbol:Lsp2 FBgn0002565 (GO:0005576 extracellular) (GO:0045735 nutrient reservoir) (GO:0005616 larval serum protein complex))	1941.91	1929.29	5054.97	5434.59	5216.81	6035.64	7462.9	9189.46	6839.5	9934.57	2.70965	1.38728	1.9532	0.00163876	0.0507514
CG9116-RA FEA=BDGP GEN=LysP DB_XREF=CG9116 FBgn0004429 SEG=chr3L:-1198638,1199325 MAP=61F4-61F4 LEN=687 DEF=(CG9116 gene symbol:LysP FBgn0004429 (GO:0003796 lysozyme) (GO:0006960 antimicrobial humoral response (sensu Invertebrata)))	2820.6	2340.23	1243.57	1608.27	843.077	654.816	1023.88	745.71	857.565	1614.82	1.80964	1.27612	1.41808	0.0309782	0.236318
CG6730-RA FEA=BDGP GEN=Cyp4d21 DB_XREF=CG6730 FBgn0031925 SEG=chr2L:+7597830,7599934 MAP=28B4-28B4 LEN=1823 DEF=(CG6730 gene symbol:Cyp4d21 FBgn0031925 (GO:0005792 microsome) (GO:0015034 cytochrome P450) (GO:0016020 membrane))	601.84	551.895	1241.34	1249.52	1025.82	1409.12	1184.54	1562.34	1449.45	1432.89	2.15896	1.22799	1.75812	0.00071479	0.0404239
CG32379-RA FEA=BDGP GEN=CG32379 DB_XREF=CG32379 FBgn0052379 SEG=chr3L:+7355883,7357738 MAP=65F11-65F11 LEN=1855 DEF=(CG32379 gene symbol:CG32379 FBgn0052379 )	13.127	6.71877	5.75319	5.46156	5.73163	6.10885	5.72903	5.54182	14.6396	5.74955	1.76961	1.47591	1.199	0.15536	0.202813
CG31438-RA FEA=BDGP GEN=CG31438 DB_XREF=CG31438 FBgn0051438 SEG=chr3R:+17225812,17226546 MAP=93E1-93E1 LEN=435 DEF=(CG31438 gene symbol:CG31438 FBgn0051438 )	6.2752	14.8819	4.953	5.09657	6.33055	4.94004	6.03078	5.05169	4.99197	6.08253	2.10527	1.07287	1.96227	0.162986	0.25826
CG33109-RA FEA=BDGP GEN=CG33109 DB_XREF=CG33109 FBgn0053109 SEG=chr3R:-10046429,10047320 MAP=88A12-88A12 LEN=891 DEF=(CG33109 gene symbol:CG33109 synonyms:(CG9645) FBgn0053109 )	871.481	702.153	346.297	492.418	291.696	168.895	414.96	177.277	274.161	570.886	1.87625	1.16763	1.60688	0.0407304	0.370494
CG30050-RA FEA=BDGP GEN=CG30050 DB_XREF=CG30050 FBgn0050050 SEG=chr2R:+7473608,7474367 MAP=49A3-49A3 LEN=522 DEF=(CG30050 gene symbol:CG30050 FBgn0050050 )	9.33048	12.1007	5.51513	5.26913	6.49791	6.06104	7.17488	5.57617	6.36048	5.75706	1.98726	1.1153	1.78181	0.030979	0.0827838
CG1628-RB FEA=BDGP GEN=CG1628 DB_XREF=CG1628 FBgn0030218 SEG=chrX:-10338402,10342974 MAP=9D3-9D4 LEN=2032 DEF=(CG1628 gene symbol:CG1628 FBgn0030218 (GO:0000064 ornithine transporter) (GO:0005740 mitochondrial membrane) (GO:0005386 carrier) (GO:0005743 mitochondrial inner membrane))	460.679	680.699	1017.65	1040.75	609.206	736.109	795.607	717.182	769.007	632.061	1.80344	1.0107	1.78434	0.0267833	0.458392
CG30164-RA FEA=BDGP GEN=CG30164 DB_XREF=CG30164 FBgn0050164 SEG=chr2R:-19462528,19467391 MAP=60C8-60C8 LEN=2022 DEF=(CG30164 gene symbol:CG30164 synonyms:(CG4556) FLAGGED_PROBLEMATIC FBgn0050164 )	73.5016	85.1768	136.531	143.733	76.4107	105.04	101.019	141.706	100.488	97.594	1.76624	1.20291	1.4683	0.00624571	0.159766
CG7724-RA FEA=BDGP GEN=CG7724 DB_XREF=CG7724 FBgn0036698 SEG=chr3L:+17004497,17007413 MAP=73E5-73E5 LEN=1413 DEF=(CG7724 gene symbol:CG7724 FBgn0036698 (GO:0016614 oxidoreductase, acting on CH-OH group of donors))	417.229	414.521	215.58	250.992	490.271	492.393	481.215	483.589	467.921	482.953	1.78268	1.02051	1.74686	0.00466335	0.0933666
CG32666-RB FEA=BDGP GEN=CG32666 DB_XREF=CG32666 FBgn0052666 SEG=chrX:+11235108,11296985 MAP=10C1-10C5 LEN=4404 DEF=(CG32666 gene symbol:CG32666 synonyms:(CG11713 CG1760) FBgn0052666 (GO:0006468 protein amino acid phosphorylation) (GO:0004674 protein serinethreonine kinase))	56.0508	49.7467	27.2012	24.748	59.1081	41.5812	53.8014	46.2502	47.0029	43.6196	2.03655	1.12872	1.80431	0.0077086	0.164569
GM07606 FEA=sim4 SEG=chr4:-355582,357445	150.878	203.214	96.8698	102.316	171.178	119.863	212.55	145.729	168.072	190.644	1.7777	1.0017	1.77469	0.049305	0.496414
CG11719-RA FEA=BDGP GEN=Mst98Ca DB_XREF=CG11719 FBgn0002865 SEG=chr3R:+24106420,24107751 MAP=98C3-98C3 LEN=1331 DEF=(CG11719 gene symbol:Mst98Ca FBgn0002865 )	7.64382	7.94449	19.9306	7.84163	14.7238	6.63792	7.32172	7.16027	7.82394	7.11507	1.78161	1.29794	1.37265	0.209879	0.222982
CG9972-RA FEA=BDGP GEN=CG9972 DB_XREF=CG9972 FBgn0035379 SEG=chr3L:-2864266,2872793 MAP=63A1-63A1 LEN=1997 DEF=(CG9972 gene symbol:CG9972 FBgn0035379 )	93.5669	74.5909	42.1442	40.8122	66.1518	82.0031	71.1828	62.9499	59.3274	60.9848	2.02706	1.19685	1.69366	0.0232031	0.0330536
CG17744-RA FEA=BDGP GEN=CG17744 DB_XREF=CG17744 FBgn0035730 SEG=chr3L:-6985329,6986310 MAP=65E2-65E2 LEN=913 DEF=(CG17744 gene symbol:CG17744 FBgn0035730 )	5.57526	5.81159	6.76911	13.5968	5.63769	5.58989	5.63122	5.80768	5.67117	6.64851	1.78854	1.07525	1.66338	0.15962	0.119549
CG3354-RA FEA=BDGP GEN=Mst77F DB_XREF=CG3354 FBgn0000093 SEG=chr3L:-20734917,20736067 MAP=77E8-77E8 LEN=1088 DEF=(CG3354 gene symbol:Mst77F FBgn0000093 )	10.6679	10.5473	26.9249	10.2112	11.3628	8.8989	10.0528	9.88071	10.0859	9.93579	1.75045	1.01378	1.72665	0.220678	0.428432
CG13612-RA FEA=BDGP SEG=chr3R:+20178225,20180672	11.9227	8.60559	25.2361	10.5036	14.1781	8.662	8.49674	8.60242	8.63577	8.37983	1.741	1.22323	1.42328	0.209927	0.182664
CG30047-RA FEA=BDGP GEN=CG30047 DB_XREF=CG30047 FBgn0050047 SEG=chr2R:+7416553,7420005 MAP=49A1-49A1 LEN=2640 DEF=(CG30047 gene symbol:CG30047 FBgn0050047 )	22.6885	13.8844	9.00477	9.36183	12.1036	14.3809	10.7421	10.4963	40.3946	9.55526	1.99127	1.62374	1.22635	0.0873899	0.244752
CG4501-RB FEA=BDGP GEN=bgm DB_XREF=CG4501 FBgn0027348 SEG=chr2L:+13995899,14001478 MAP=34F1-34F1 LEN=2496 DEF=(CG4501 gene symbol:bgm FBgn0027348 (GO:0004467 long-chain-fatty-acid-CoA-ligase))	3696.92	4039.85	1900.24	1898.14	1903.59	1814.43	1867.39	1580.3	1673.6	1417.51	2.03686	1.19566	1.70355	0.00374842	0.00916865
CG16752-RA FEA=BDGP GEN=CG16752 DB_XREF=CG16752 FBgn0029768 SEG=chrX:+5187274,5234171 MAP=4F11-5A1 LEN=3105 DEF=(CG16752 gene symbol:CG16752 FBgn0029768 )	344.285	341.599	118.288	123.112	301.117	320.053	315.716	196.234	191.317	169.663	2.84128	1.68138	1.68986	7.71212e-05	0.000110965
CG32307-RA FEA=BDGP GEN=CG32307 DB_XREF=CG32307 FBgn0052307 SEG=chr3L:-2099166,2099816 MAP=62C4-62C4 LEN=537 DEF=(CG32307 gene symbol:CG32307 FBgn0052307 )	72.0693	53.5873	34.761	32.8879	71.3142	49.2367	60.3113	56.4342	53.6675	55.8605	1.85748	1.08978	1.70446	0.0445341	0.241446
CG3772-RA FEA=BDGP GEN=cry DB_XREF=CG3772 FBgn0025680 SEG=chr3R:+15037931,15041183 MAP=91F11-91F11 LEN=1859 DEF=(CG3772 gene symbol:cry FBgn0025680 (GO:0005653 perinuclear space) (GO:0007186 G-protein coupled receptor protein signaling pathway) (GO:0007623 circadian rhythm) (GO:0005737 cytoplasm) (GO:0008020 G-protein coupled photoreceptor) (GO:0009588 UV-A, blue light phototransduction) (GO:0003…	989.517	1144.99	373.857	358.489	927.462	896.956	1014.01	555.609	517.053	547.442	2.91462	1.752	1.66359	0.00609418	0.000195066
CG32279-RA FEA=BDGP GEN=CG32279 DB_XREF=CG32279 FBgn0052279 SEG=chr3L:+3294895,3295216 MAP=63D1-63D1 LEN=321 DEF=(CG32279 gene symbol:CG32279 synonyms:(CG10813) FBgn0052279 )	220.886	24.6553	56.1574	35.1197	30.4276	34.0733	13.9122	19.4064	13.5916	37.4663	2.69006	1.11281	2.41737	0.258129	0.39701
AJ278684 FEA=transposon DB_XREF=DME278684 LEN=5108 DESC=gb|AJ278684|Rt1a DME278684 5108bp Derived from AJ278684 (AJ278684.1) (Rel. 64, Last updated, Version 1).	88.8409	77.6922	50.6697	40.3037	17.4687	18.6997	19.3078	19.6738	17.5153	14.3017	1.83057	1.0774	1.69906	0.0191381	0.233161
CG17935-RA FEA=BDGP GEN=Mst84Dd DB_XREF=CG17935 FBgn0004175 SEG=chr3R:-3189035,3189514 MAP=84D5-84D5 LEN=427 DEF=(CG17935 gene symbol:Mst84Dd FBgn0004175 )	4.75626	5.15191	12.246	5.16869	8.11882	5.12225	5.28189	5.21578	5.14961	5.01556	1.75761	1.20428	1.45947	0.200302	0.171637
CG10252-RA FEA=BDGP GEN=CG10252 DB_XREF=CG10252 FBgn0039104 SEG=chr3R:-19511592,19512657 MAP=95A7-95A7 LEN=873 DEF=(CG10252 gene symbol:CG10252 FBgn0039104 )	7.19888	7.36794	22.0249	7.09732	20.9299	8.59351	8.20928	7.11734	7.35032	7.62975	1.99921	1.70756	1.1708	0.216196	0.140255
CG31988-RA FEA=BDGP GEN=CG31988 DB_XREF=CG31988 FBgn0051988 SEG=chr2L:-21171272,21172486 MAP=39B1-39B2 LEN=1053 DEF=(CG31988 gene symbol:CG31988 synonyms:(CG17401) FBgn0051988 )	7.32529	5.62142	16.604	5.91345	10.8587	5.6243	5.71656	6.9025	5.83181	5.43518	1.73924	1.2218	1.4235	0.234955	0.246703
CG11241-RA FEA=BDGP GEN=CG11241 DB_XREF=CG11241 FBgn0037186 SEG=chr3L:-22651707,22655695 MAP=80A1-80A1 LEN=1877 DEF=(CG11241 gene symbol:CG11241 FBgn0037186 (GO:0008453 alanine-glyoxylate aminotransferase))	102.849	120.016	210.5	223.334	166.752	182.587	224.471	221.973	208.687	193.364	1.94662	1.08751	1.78998	0.00508246	0.215155
CG10237-RA FEA=BDGP GEN=CG10237 DB_XREF=CG10237 FBgn0032783 SEG=chr2L:-19413926,19419361 MAP=37E1-37E1 LEN=1339 DEF=(CG10237 gene symbol:CG10237 FBgn0032783 (GO:0016918 retinal binding) (GO:0008431 tocopherol binding))	2042.36	2449.19	4010.65	4358.89	2871.78	3214.93	3201.64	3749.6	3467.81	3510.8	1.8634	1.15502	1.6133	0.00927046	0.0140169
CG12052-RP FEA=BDGP GEN=lola DB_XREF=CG12052 FBgn0005630 SEG=chr2R:-5561268,5595711 MAP=47A11-47A13 LEN=3235 DEF=(CG12052 gene symbol:lola synonyms:(CG30014 CG18379 CG18378 CG18380 CG18381 CG18376 CG30013 CG30012) FBgn0005630 (GO:0003702 RNA polymerase II transcription factor) (GO:0003704 specific RNA polymerase II transcription factor) (GO:0007411 axon guidance) (GO:0005634 nucleus) (GO:0007409 …	67.8887	55.9451	95.7399	114.823	96.1275	102.949	102.327	104.119	102.475	91.2526	1.70036	1.01194	1.6803	0.0306258	0.404497
CG30179-RA FEA=BDGP GEN=CG30179 DB_XREF=CG30179 FBgn0050179 SEG=chr2R:+19120625,19121276 MAP=60B8-60B8 LEN=592 DEF=(CG30179 gene symbol:CG30179 synonyms:(CG3220) FBgn0050179 )	27.3023	34.336	22.7478	13.3991	16.4659	12.8203	16.0546	13.0777	16.5346	16.2299	1.70522	1.01106	1.68657	0.0805949	0.460849
CG2507-RB FEA=BDGP GEN=sas DB_XREF=CG2507 FBgn0002306 SEG=chr3R:+2988569,3009443 MAP=84C8-84D1 LEN=5977 DEF=(CG2507 gene symbol:sas FBgn0002306 (GO:0005887 integral to plasma membrane) (GO:0004872 receptor) (GO:0016324 apical plasma membrane) (GO:0002168 larval development (sensu Insecta)))	125.548	97.4791	53.3436	68.4789	131.141	116.994	111.945	107.79	104.72	110.401	1.83076	1.11511	1.64178	0.0432941	0.0533997
CG17632-RB FEA=BDGP GEN=bw DB_XREF=CG17632 FBgn0000241 SEG=chr2R:-18580659,18582053 MAP=59E2-59E3 LEN=1250 DEF=(CG17632 gene symbol:bw FBgn0000241 (GO:0005395 eye pigment precursor transporter) (GO:0006726 eye pigment biosynthesis) (GO:0006727 ommochrome biosynthesis) (GO:0004009 ATP-binding cassette (ABC) transporter) (GO:0006728 pteridine biosynthesis) (GO:0005887 integral to plasma membrane))	77.0352	95.8751	156.367	163.357	62.5658	88.0353	103.192	97.0628	83.4444	96.6156	1.84908	1.09192	1.69341	0.00911161	0.286226
CG14221-RA FEA=BDGP GEN=CG14221 DB_XREF=CG14221 FBgn0031042 SEG=chrX:-19349888,19352078 MAP=18D7-18D7 LEN=1821 DEF=(CG14221 gene symbol:CG14221 FBgn0031042 )	8.80018	8.96025	26.9485	42.1987	10.455	11.9273	10.8245	25.0237	20.1005	26.2751	3.89333	2.15015	1.81073	0.0389634	0.00138343
CG31948-RA FEA=BDGP GEN=CG31948 DB_XREF=CG31948 FBgn0051948 SEG=chr2L:-2408004,2409223 MAP=22F1-22F1 LEN=1163 DEF=(CG31948 gene symbol:CG31948 synonyms:(CG9966) FBgn0051948 )	4.61815	4.61255	11.3485	4.7157	6.57206	4.55273	4.6009	4.78865	4.66295	4.75537	1.7403	1.1069	1.57223	0.205589	0.244846
CG31410-RA FEA=BDGP GEN=CG31410 DB_XREF=CG31410 FBgn0051410 SEG=chr3R:+5879137,5880023 MAP=85F8-85F8 LEN=588 DEF=(CG31410 gene symbol:CG31410 FBgn0051410 )	26.7427	65.4836	22.8437	157.13	87.3055	7.34726	10.774	10.1635	12.5194	15.1645	1.95144	2.78558	0.700548	0.297122	0.21871
CG14677-RA FEA=BDGP GEN=CG14677 DB_XREF=CG14677 FBgn0037393 SEG=chr3R:-1701718,1706116 MAP=83C6-83C6 LEN=2526 DEF=(CG14677 gene symbol:CG14677 FBgn0037393 )	5.23902	5.38745	5.43693	12.5144	5.41537	5.27255	6.80723	5.45256	7.90557	5.35935	1.68931	1.06987	1.57899	0.204757	0.347538
CG10034-RA FEA=BDGP GEN=CG10034 DB_XREF=CG10034 FBgn0032786 SEG=chr2L:+19442844,19444374 MAP=37E3-37E3 LEN=1530 DEF=(CG10034 gene symbol:CG10034 FBgn0032786 (GO:0003700 transcription factor) (GO:0005634 nucleus))	14.9404	20.5784	25.5058	34.8604	17.5981	19.4947	18.967	28.1431	19.215	16.9287	1.69955	1.14675	1.48206	0.0753631	0.236651
CG17377-RA FEA=BDGP GEN=CG17377 DB_XREF=CG17377 FBgn0031859 SEG=chr2L:-6793578,6795046 MAP=27B1-27B1 LEN=905 DEF=(CG17377 gene symbol:CG17377 FBgn0031859 )	5.10111	5.34423	10.6199	7.15859	5.51944	5.20568	5.22098	5.39018	5.29928	5.16608	1.70205	1.00571	1.69239	0.0844557	0.407718
CG31086-RA FEA=BDGP GEN=CG31086 DB_XREF=CG31086 FBgn0051086 SEG=chr3R:+22000679,22001264 MAP=97A4-97A4 LEN=514 DEF=(CG31086 gene symbol:CG31086 synonyms:(CG14558) FBgn0051086 )	420.651	396.07	188.408	198.045	263.739	272.213	57.6853	40.1463	396.79	209.138	2.11338	1.08833	1.94185	0.00187217	0.447616
CG6644-RA FEA=BDGP GEN=Ugt35a DB_XREF=CG6644 FBgn0026315 SEG=chr3R:-6996538,6998404 MAP=86D8-86D8 LEN=1799 DEF=(CG6644 gene symbol:Ugt35a FBgn0026315 (GO:0008194 UDP-glycosyltransferase))	278.996	276.54	146.796	144.73	258.195	232.177	231.582	194.992	204.134	236.737	1.90561	1.13539	1.67837	7.38475e-05	0.0680279
CG7754-RA FEA=BDGP GEN=iotaTry DB_XREF=CG7754 FBgn0015001 SEG=chr2R:+6421431,6422257 MAP=47F5-47F5 LEN=826 DEF=(CG7754 gene symbol:iotaTry FBgn0015001 (GO:0005576 extracellular) (GO:0004295 trypsin) (GO:0006508 proteolysis and peptidolysis))	23.1533	18.821	9.79639	8.79931	8.70743	15.9836	8.34094	9.38486	42.3979	11.7605	2.25721	1.92369	1.17338	0.0171546	0.202156
CG9521-RA FEA=BDGP GEN=CG9521 DB_XREF=CG9521 FBgn0030588 SEG=chrX:-14582270,14584136 MAP=12F6-12F6 LEN=1866 DEF=(CG9521 gene symbol:CG9521 FBgn0030588 (GO:0008812 choline dehydrogenase))	54.4878	35.0762	21.3077	23.3909	50.6522	70.7745	51.4315	42.8956	29.4047	44.5794	2.00373	1.47894	1.35484	0.0741719	0.0419143
CG12902-RA FEA=BDGP GEN=CG12902 DB_XREF=CG12902 FBgn0033512 SEG=chr2R:-5415352,5416464 MAP=47A2-47A2 LEN=1051 DEF=(CG12902 gene symbol:CG12902 FLAGGED_PROBLEMATIC FBgn0033512 )	5.33074	5.19547	13.4937	5.3464	6.36749	5.88461	5.32352	5.35	6.36899	6.30857	1.78983	1.02571	1.74496	0.207456	0.376554
CG18768-RC FEA=BDGP GEN=SP2523 DB_XREF=CG18768 FBgn0035808 SEG=chr3L:-7616018,7623618 MAP=66A8-66A10 LEN=5900 DEF=(CG18768 gene symbol:SP2523 synonyms:(CG7493 CG18227 CG18025) FBgn0035808 )	1233.31	1104.87	347.099	430.614	1281.07	733.486	902.385	392.299	500.44	505.879	3.00648	2.08559	1.44155	0.00475065	0.0190584
CG2559-RA FEA=BDGP GEN=Lsp1alpha DB_XREF=CG2559 FBgn0002562 SEG=chrX:+12221042,12223560 MAP=11A12-11A12 LEN=2451 DEF=(CG2559 gene symbol:Lsp1alpha FBgn0002562 (GO:0005576 extracellular) (GO:0045735 nutrient reservoir) (GO:0005616 larval serum protein complex))	20.2053	18.1358	31.0889	40.7444	47.9445	33.7301	31.2807	38.0106	25.5331	38.1268	1.87353	1.11099	1.68636	0.0385103	0.301368
CG30040-RA FEA=BDGP GEN=jeb DB_XREF=CG30040 FBgn0033681 SEG=chr2R:-7155334,7183585 MAP=48E1-48E2 LEN=4482 DEF=(CG30040 gene symbol:jeb synonyms:(CG13180 CG13182) FBgn0033681 (GO:0007509 mesoderm migration) (GO:0005576 extracellular) (GO:0007522 visceral muscle development))	40.3042	59.0016	33.0107	25.3961	43.0617	42.0962	45.8489	44.1168	46.0962	37.3887	1.70025	1.02669	1.65605	0.090015	0.356115
CR_tc_LD16711 FEA=ncRNA SEG=chr3R:-14118159,14119833	5.50222	5.51022	5.70405	12.8859	5.65436	9.16858	5.64837	5.55499	5.81445	5.54909	1.68809	1.20999	1.39512	0.201011	0.185387
CG7968-RA FEA=BDGP SEG=chr2L:+13831563,13832479	43.8102	48.2587	13.511	20.0299	29.3709	28.7237	13.4539	17.3476	52.6121	14.7553	2.74498	1.18402	2.31835	0.00885056	0.378735
CG14535-RA FEA=BDGP GEN=CG14535 DB_XREF=CG14535 FBgn0031955 SEG=chr2L:-7839048,7845532 MAP=28D2-28D2 LEN=3396 DEF=(CG14535 gene symbol:CG14535 FBgn0031955 )	10.0278	13.2953	6.17267	6.99654	8.66389	8.90536	11.1842	9.54955	9.80349	9.12976	1.77104	1.0095	1.75436	0.0473715	0.459166
S.C2L001103 FEA=fgenesh SEG=chr2L:-8182611,8182994	813.195	654.309	192.488	198.069	1017.16	702.229	777.688	335.169	340.258	474.186	3.75746	2.1721	1.72988	0.0105528	0.00649407
CG15044-RA FEA=BDGP GEN=CG15044 DB_XREF=CG15044 FBgn0030928 SEG=chrX:-18222140,18222955 MAP=17B5-17B5 LEN=815 DEF=(CG15044 gene symbol:CG15044 FBgn0030928 )	34.2751	19.702	11.9002	19.4126	33.9222	23.1884	6.58581	12.8446	22.1131	24.4693	1.7238	1.07184	1.60826	0.150497	0.439048
CG12861-RA FEA=BDGP GEN=CG12861 DB_XREF=CG12861 FBgn0033953 SEG=chr2R:-9727971,9729077 MAP=51B11-51B11 LEN=1106 DEF=(CG12861 gene symbol:CG12861 FBgn0033953 )	7.49122	8.24378	18.1963	8.8681	12.4786	8.51831	7.80409	7.67494	9.08192	8.91407	1.72001	1.12193	1.53308	0.17485	0.265087
CG17279-RA FEA=BDGP GEN=CG17279 DB_XREF=CG17279 FBgn0038850 SEG=chr3R:-16875288,16876654 MAP=93B7-93B7 LEN=630 DEF=(CG17279 gene symbol:CG17279 FBgn0038850 )	256.075	248.683	51.2142	61.9105	203.134	216.306	197.655	76.5774	74.7211	60.9915	4.46195	2.90685	1.53498	0.000550195	2.66316e-05
CG4439-RA FEA=BDGP GEN=CG4439 DB_XREF=CG4439 FBgn0034132 SEG=chr2R:+11554866,11556961 MAP=53C6-53C6 LEN=2016 DEF=(CG4439 gene symbol:CG4439 FBgn0034132 (GO:0004178 leucyl aminopeptidase))	6.45635	5.48023	16.0344	5.69671	15.5376	5.41878	6.02455	5.55497	5.42133	5.32959	1.82055	1.65467	1.10025	0.222557	0.169322
CG30160-RA FEA=BDGP GEN=CG30160 DB_XREF=CG30160 FBgn0050160 SEG=chr2R:+2066119,2066924 MAP=42E5-42E5 LEN=669 DEF=(CG30160 gene symbol:CG30160 FBgn0050160 )	170.35	150.537	133.052	62.4032	160.389	186.238	67.8731	103.23	161.011	345.569	1.64174	1.47119	1.11593	0.114745	0.234403
CG6824-RB FEA=BDGP GEN=ovo DB_XREF=CG6824 FBgn0003028 SEG=chrX:+4788910,4810318 MAP=4E2-4E2 LEN=5514 DEF=(CG6824 gene symbol:ovo FLAGGED_PROBLEMATIC FBgn0003028 (GO:0003702 RNA polymerase II transcription factor) (GO:0005634 nucleus) (GO:0007292 oogenesis) (GO:0019099 female germ-line sex determination) (GO:0042335 cuticle biosynthesis))	95.8371	78.6706	48.068	53.169	90.4401	72.1233	76.0071	80.1154	91.0641	72.6331	1.72375	1.02197	1.68669	0.0274338	0.416081
CG9359-RA FEA=BDGP GEN=betaTub85D DB_XREF=CG9359 FBgn0003889 SEG=chr3R:-5234090,5236020 MAP=85D15-85D15 LEN=1871 DEF=(CG9359 gene symbol:betaTub85D FBgn0003889 (GO:0005200 structural constituent of cytoskeleton) (GO:0005874 microtubule) (GO:0007017 microtubule-based process) (GO:0045298 tubulin) (GO:0005525 GTP binding))	6.5777	6.93078	21.9477	8.31588	12.1146	6.87041	9.55289	7.06871	6.9361	6.97029	2.24034	1.36056	1.64663	0.17207	0.0856709
CG14045-RA FEA=BDGP SEG=chrX:-2134889,2144436	15.0273	24.6719	12.8584	10.8122	17.2245	13.8695	20.3172	16.7171	15.8579	17.7712	1.67715	1.02115	1.64241	0.122758	0.431934
CG8733-RA FEA=BDGP GEN=Cyp305a1 DB_XREF=CG8733 FBgn0036910 SEG=chr3L:-19728939,19731864 MAP=76C6-76C6 LEN=1789 DEF=(CG8733 gene symbol:Cyp305a1 FBgn0036910 (GO:0005792 microsome) (GO:0016020 membrane) (GO:0015034 cytochrome P450))	617.054	674.075	353.69	397.789	751.566	820.725	847.346	776.807	715.092	803.49	1.71812	1.05413	1.62989	0.00868933	0.172574
CG1136-RA FEA=BDGP GEN=CG1136 DB_XREF=CG1136 FBgn0035490 SEG=chr3L:+4027239,4040294 MAP=64A5-64A5 LEN=2694 DEF=(CG1136 gene symbol:CG1136 FBgn0035490 )	249.468	221.833	119.986	163.301	226.955	223.311	208.901	228.816	241.745	213.969	1.66369	1.03848	1.60204	0.0336175	0.217078
CG6429-RA FEA=BDGP GEN=CG6429 DB_XREF=CG6429 FBgn0034164 SEG=chr2R:+11936741,11937486 MAP=53D15-53D15 LEN=676 DEF=(CG6429 gene symbol:CG6429 FBgn0034164 )	624.701	554.375	1016.57	995.352	637.433	618.274	606.663	735.748	650.125	642.396	1.70636	1.08908	1.56679	0.00384496	0.0756477
CG3868-RA FEA=BDGP GEN=CG3868 DB_XREF=CG3868 FBgn0036422 SEG=chr3L:-14349643,14351599 MAP=70D6-70D6 LEN=1180 DEF=(CG3868 gene symbol:CG3868 FBgn0036422 )	166.013	514.705	824.095	335.911	199.389	614.927	58.7975	166.785	189.769	1066.62	1.70409	1.63	1.04545	0.254071	0.309157
CG13478-RA FEA=BDGP GEN=Cyp314a1 DB_XREF=CG13478 FBgn0036432 SEG=chr3L:+14568709,14570725 MAP=70E4-70E4 LEN=1633 DEF=(CG13478 gene symbol:Cyp314a1 FBgn0036432 (GO:0005739 mitochondrion) (GO:0016020 membrane) (GO:0015034 cytochrome P450))	13.9112	16.9305	10.8301	7.16735	17.348	12.2576	14.2842	13.8588	16.6893	15.1381	1.71367	1.04093	1.64629	0.0568707	0.370548
CG11951-RA FEA=BDGP GEN=CG11951 DB_XREF=CG11951 FBgn0039656 SEG=chr3R:-25050451,25053236 MAP=99A4-99A4 LEN=2465 DEF=(CG11951 gene symbol:CG11951 FBgn0039656 (GO:0004179 membrane alanyl aminopeptidase))	161.656	128.679	79.5348	76.1639	149.982	130.436	130.391	112.667	125.938	109.42	1.86472	1.1804	1.57973	0.0278066	0.0321093
CG15200-RA FEA=BDGP GEN=CG15200 DB_XREF=CG15200 FBgn0030278 SEG=chrX:+10924869,10925426 MAP=10A10-10A10 LEN=557 DEF=(CG15200 gene symbol:CG15200 FBgn0030278 )	5.1142	4.95388	10.3297	5.97395	7.0621	4.87988	4.93106	5.04476	4.96249	4.8276	1.61934	1.13739	1.42373	0.144415	0.199938
CG32387-RB FEA=BDGP GEN=CG32387 DB_XREF=CG32387 FBgn0052387 SEG=chr3L:-7122815,7143431 MAP=65E8-65E9 LEN=5462 DEF=(CG32387 gene symbol:CG32387 synonyms:(CG8619 CG8618 CG14828) FBgn0052387 )	106.46	120.833	64.4822	61.6095	124.193	76.6314	113.73	101.35	90.9266	125.329	1.8026	1.0097	1.78528	0.01017	0.478417
CG7631-RA FEA=BDGP SEG=chr2L:+15606767,15607600	9.97244	16.8187	6.46675	6.61229	8.95115	8.55737	5.59813	5.6339	11.6064	6.68736	2.0484	1.03553	1.97811	0.0915879	0.451827
CG10134-RA FEA=BDGP SEG=chr3R:-8667958,8669311	22.4853	27.8883	14.86	16.4814	20.2919	27.0111	21.6658	13.4882	22.8454	21.7779	1.60725	1.18684	1.35423	0.038873	0.185698
CG15281-RA FEA=BDGP SEG=chr2L:+14721336,14721944	6526.27	7398.82	11223.4	11288.1	8217.53	10367.3	10938.8	9354.03	10250	10365	1.61662	1.01508	1.59259	0.00511229	0.437676
CG17945-RA FEA=BDGP GEN=Mst84Dc DB_XREF=CG17945 FBgn0004174 SEG=chr3R:-3189993,3190415 MAP=84D5-84D5 LEN=365 DEF=(CG17945 gene symbol:Mst84Dc FBgn0004174 )	12.1511	14.877	29.5427	13.704	19.3474	12.5711	12.3683	12.131	15.8913	12.5537	1.60006	1.09145	1.46599	0.209572	0.328537
CG9284-RA FEA=BDGP SEG=chr2R:+16846974,16847892	5.75836	5.84681	11.5345	7.001	10.5948	5.75888	5.85149	5.84408	5.86665	5.67189	1.59718	1.27743	1.2503	0.133003	0.185668
CG3915-RB FEA=BDGP SEG=chr2R:-8121275,8144252	14.4454	10.3697	8.34631	6.09779	21.9476	16.9933	19.7255	16.3354	21.2599	22.8314	1.71801	1.03	1.66797	0.0778582	0.410359
CG31710-RA FEA=BDGP GEN=CG31710 DB_XREF=CG31710 FBgn0051710 SEG=chr2L:-9695310,9698173 MAP=30C5-30C5 LEN=600 DEF=(CG31710 gene symbol:CG31710 FBgn0051710 )	160.526	159.945	464.248	464.746	206.097	215.361	218.089	432.559	392.154	361.121	2.89884	1.85418	1.56341	7.90754e-07	0.000486457
CG16995-RA FEA=BDGP GEN=CG16995 DB_XREF=CG16995 FBgn0031412 SEG=chr2L:+2300593,2301238 MAP=22E1-22E1 LEN=441 DEF=(CG16995 gene symbol:CG16995 FBgn0031412 )	41.0178	22.9084	17.2877	19.1325	9.23321	8.39614	7.91788	7.80138	9.25761	10.423	1.75524	1.07573	1.63167	0.134943	0.24518
CG7929-RA FEA=BDGP GEN=ocn DB_XREF=CG7929 FBgn0041102 SEG=chr3R:-25852082,25852818 MAP=99D3-99D3 LEN=627 DEF=(CG7929 gene symbol:ocn FBgn0041102 )	6.24183	6.02094	14.0098	5.50167	13.1045	4.94932	5.0858	5.20704	5.08457	4.9575	1.59111	1.51744	1.04855	0.242049	0.192328
CG31624-RA FEA=BDGP GEN=CG31624 DB_XREF=CG31624 FBgn0051624 SEG=chr2L:-21169050,21170007 MAP=39B1-39B1 LEN=707 DEF=(CG31624 gene symbol:CG31624 synonyms:(CG17401) FBgn0051624 )	5.42692	5.45875	12.5886	5.5351	6.88702	5.27229	5.72746	5.53914	5.46598	5.25725	1.66491	1.09989	1.51371	0.206358	0.164721
CG31121-RA FEA=BDGP GEN=CG31121 DB_XREF=CG31121 FBgn0051121 SEG=chr3R:-20697836,20710984 MAP=96B2-96B4 LEN=3304 DEF=(CG31121 gene symbol:CG31121 synonyms:(CG11764 CG18633 CG18655) FBgn0051121 (GO:0004009 ATP-binding cassette (ABC) transporter))	41.9323	28.2764	24.0623	13.2968	33.6262	22.7415	25.9475	23.6225	20.6416	21.9023	1.87929	1.24406	1.51061	0.0997346	0.0913156
CG1976-RA FEA=BDGP GEN=RhoGAP100F DB_XREF=CG1976 FBgn0039883 SEG=chr3R:+27647964,27660347 MAP=100C4-100C4 LEN=9025 DEF=(CG1976 gene symbol:RhoGAP100F FBgn0039883 (GO:0005096 GTPase activator))	165.856	213.848	105.136	129.614	167.95	118.116	171.343	141.372	171.394	186.326	1.61749	1.09113	1.4824	0.0574122	0.278379
CG13283-RA FEA=BDGP GEN=CG13283 DB_XREF=CG13283 FBgn0032613 SEG=chr2L:-16813343,16815302 MAP=36B2-36B2 LEN=1959 DEF=(CG13283 gene symbol:CG13283 FBgn0032613 )	322.452	314.927	186.761	156.352	228.58	238.694	224.056	194.772	219.614	178.407	1.85763	1.16623	1.59286	0.00557214	0.0307003
CG31187-RA FEA=BDGP GEN=CG31187 DB_XREF=CG31187 FBgn0051187 SEG=chr3R:+3667219,3679645 MAP=84E1-84E3 LEN=6242 DEF=(CG31187 gene symbol:CG31187 synonyms:(CG9851 CG2667) FBgn0051187 (GO:0019992 diacylglycerol binding) (GO:0016310 phosphorylation) (GO:0004143 diacylglycerol kinase))	26.9176	22.3254	13.1624	16.8214	21.9368	21.7476	23.944	22.2672	19.9236	21.1308	1.64232	1.06801	1.53774	0.0408584	0.107553
CG4779-RA FEA=BDGP GEN=hgo DB_XREF=CG4779 FBgn0040211 SEG=chr2L:+11128803,11130976 MAP=32D5-32D5 LEN=1445 DEF=(CG4779 gene symbol:hgo FBgn0040211 (GO:0006572 tyrosine catabolism) (GO:0006559 phenylalanine catabolism) (GO:0004411 homogentisate 1,2-dioxygenase))	484.361	557.773	294.405	335.987	491.431	529.454	526.306	516.333	503.291	438.528	1.65315	1.06106	1.55802	0.0197582	0.166428
CG7826-RC FEA=BDGP GEN=mnb DB_XREF=CG7826 FBgn0002777 SEG=chrX:-17598230,17618166 MAP=16E2-16F1 LEN=4741 DEF=(CG7826 gene symbol:mnb FBgn0002777 (GO:0007623 circadian rhythm) (GO:0008355 olfactory learning) (GO:0006468 protein amino acid phosphorylation) (GO:0007399 neurogenesis) (GO:0007611 learning andor memory) (GO:0004672 protein kinase) (GO:0004674 protein serinethreonine kinase) (GO:0007632…	59.1082	35.6879	27.4874	26.9893	58.1288	29.2842	33.8654	36.7186	37.2844	43.3321	1.74012	1.03361	1.68354	0.11368	0.44663
CG14718-RA FEA=BDGP GEN=CG14718 DB_XREF=CG14718 FBgn0037939 SEG=chr3R:+7526353,7528460 MAP=86F1-86F1 LEN=2107 DEF=(CG14718 gene symbol:CG14718 FBgn0037939 (GO:0003723 RNA binding))	5.10365	5.09001	15.0281	5.37019	7.95287	6.73971	6.63361	5.32325	7.39326	5.11663	2.00108	1.19587	1.67332	0.200735	0.119241
CG8994-RA FEA=BDGP GEN=exu DB_XREF=CG8994 FBgn0000615 SEG=chr2R:-15732061,15734857 MAP=57A9-57A10 LEN=2384 DEF=(CG8994 gene symbol:exu FBgn0000615 (GO:0007283 spermatogenesis) (GO:0005737 cytoplasm) (GO:0008359 regulation of pole plasm bicoid mRNA localization) (GO:0045450 pole plasm bicoid mRNA localization) (GO:0007300 nurse celloocyte transport))	13.3602	14.0739	27.4116	20.0579	15.1015	14.3831	12.5978	12.6823	13.1272	13.8098	1.73031	1.06217	1.62904	0.0566653	0.184929
CG40105-RA FEA=BDGP GEN=CG40105 DB_XREF=CG40105 FBgn0058105 SEG=chrU:-4976011,4977657 LEN=1032 DEF=(CG40105 gene symbol:CG40105 FBgn0058105 )	6.69539	6.84671	12.273	11.518	7.3899	7.08579	9.71561	6.81138	8.22111	10.1153	1.75681	1.03954	1.69	0.00279866	0.406883
CG7088-RB FEA=BDGP GEN=bnb DB_XREF=CG7088 FBgn0001090 SEG=chrX:-18525465,18528637 MAP=17D6-17D6 LEN=2136 DEF=(CG7088 gene symbol:bnb FBgn0001090 )	939.465	925.218	1685.49	1579.27	1422.76	1555.48	1627.73	1667.04	1725.72	1752.41	1.75084	1.11707	1.56736	0.0029043	0.0254051
CG13704-RA FEA=BDGP GEN=CG13704 DB_XREF=CG13704 FBgn0035583 SEG=chr3L:+4876840,4878810 MAP=64C3-64C3 LEN=682 DEF=(CG13704 gene symbol:CG13704 FBgn0035583 )	290.795	199.893	199.931	107.94	110.193	171.725	47.255	92.6168	109.004	281.951	1.59381	1.46905	1.08493	0.146523	0.252694
CG8170-RA FEA=BDGP GEN=CG8170 DB_XREF=CG8170 FBgn0033365 SEG=chr2R:-4079771,4091788 MAP=45A1-45A1 LEN=3659 DEF=(CG8170 gene symbol:CG8170 FBgn0033365 (GO:0004252 serine-type endopeptidase))	18.6086	26.869	13.7659	14.4988	19.5606	18.1833	18.1409	16.6542	19.5472	17.8124	1.60899	1.03464	1.55512	0.0867939	0.275933
CG14049-RA FEA=BDGP GEN=CG14049 DB_XREF=CG14049 FBgn0029612 SEG=chrX:-2088509,2088911 MAP=3A1-3A1 LEN=324 DEF=(CG14049 gene symbol:CG14049 FBgn0029612 )	185.93	116.875	237.154	241.781	171.21	130.582	144.605	139.64	148.971	145.115	1.58166	1.02921	1.53677	0.0629494	0.373496
HL07853 FEA=sim4 SEG=chr3R:+15595439,15595774	119.696	106.937	66.967	63.8632	92.0212	88.1774	116.775	96.3849	101.265	123.013	1.73227	1.07977	1.60429	0.00913703	0.275374
HDC18739 FEA=HDP SEG=chrX:-13171648,13174478	5.99445	5.87867	6.68444	12.6013	5.83413	5.90556	5.91198	5.99505	6.09907	6.175	1.62432	1.03498	1.56942	0.168487	0.0117952
CG8034-RA FEA=BDGP GEN=CG8034 DB_XREF=CG8034 FBgn0031011 SEG=chrX:-19013479,19015788 MAP=18B9-18B9 LEN=2080 DEF=(CG8034 gene symbol:CG8034 FBgn0031011 )	52.2008	62.3335	104.418	90.2159	107.207	64.3904	86.4299	93.5279	84.278	95.0782	1.69935	1.05758	1.60684	0.0221558	0.359409
CG32192-RA FEA=BDGP GEN=CG32192 DB_XREF=CG32192 FBgn0052192 SEG=chr3L:+17989195,17989931 MAP=75B5-75B6 LEN=571 DEF=(CG32192 gene symbol:CG32192 FBgn0052192 )	5.45441	5.31474	11.6862	5.53876	6.94339	5.51133	5.45973	5.47187	5.38771	5.40769	1.59948	1.10126	1.45241	0.20196	0.161237
CG31205-RA FEA=BDGP GEN=CG31205 DB_XREF=CG31205 FBgn0051205 SEG=chr3R:+16556158,16558281 MAP=92F10-92F10 LEN=942 DEF=(CG31205 gene symbol:CG31205 FBgn0051205 )	1179.78	1217.92	695.059	742.164	835.101	1105.3	1061.4	1129.43	1007.77	1303.09	1.66829	1.14608	1.45565	0.00197899	0.144718
HDC19315 FEA=HDP SEG=chrX:+16654500,16654890	9.44384	14.1199	6.68725	8.17735	6.34705	6.00376	8.13567	6.9124	6.2747	5.53867	1.58522	1.09403	1.44898	0.109156	0.244443
CG14047-RA FEA=BDGP SEG=chrX:-2125329,2132544	177.809	186.414	85.8603	73.5919	195.477	116.332	156.818	98.0336	111.788	107.528	2.28422	1.47669	1.54685	0.00265632	0.0477568
CG10927-RA FEA=BDGP GEN=CG10927 DB_XREF=CG10927 FBgn0034360 SEG=chr2R:+13676801,13677974 MAP=55E1-55E2 LEN=1173 DEF=(CG10927 gene symbol:CG10927 FBgn0034360 )	26.7705	28.1609	14.1407	20.7364	20.6184	18.9048	17.9758	19.0356	19.022	18.9707	1.575	1.00825	1.56211	0.0484209	0.424675
CG30043-RA FEA=BDGP GEN=CG30043 DB_XREF=CG30043 FBgn0050043 SEG=chr2R:+7424165,7427878 MAP=49A1-49A1 LEN=3065 DEF=(CG30043 gene symbol:CG30043 synonyms:(CG13161) FBgn0050043 )	13.1228	5.89817	5.66494	5.92643	5.52654	6.12539	5.51569	5.79952	15.4985	5.54025	1.64096	1.56331	1.04967	0.206068	0.190889
CG9463-RA FEA=BDGP GEN=CG9463 DB_XREF=CG9463 FBgn0032066 SEG=chr2L:-8757589,8760939 MAP=29F1-29F1 LEN=3110 DEF=(CG9463 gene symbol:CG9463 FBgn0032066 (GO:0004559 alpha-mannosidase) (GO:0005764 lysosome))	5.34105	18.5444	5.90718	9.23272	5.20578	4.81422	5.20612	5.25537	5.25258	5.15706	1.57765	1.02883	1.53344	0.293235	0.168954
CG5971-RA FEA=BDGP GEN=CG5971 DB_XREF=CG5971 FBgn0035918 SEG=chr3L:-8590218,8592791 MAP=66D9-66D9 LEN=2495 DEF=(CG5971 gene symbol:CG5971 FBgn0035918 (GO:0005656 pre-replicative complex) (GO:0003689 DNA clamp loader) (GO:0006267 pre-replicative complex formation and maintenance))	10.152	8.53478	6.1332	5.7478	6.34728	6.31355	6.2942	6.35522	6.51456	6.2863	1.57283	1.01061	1.55632	0.0274059	0.194276
CG3759-RA FEA=BDGP GEN=CG3759 DB_XREF=CG3759 FBgn0032116 SEG=chr2L:+9408827,9418579 MAP=30B4-30B5 LEN=3302 DEF=(CG3759 gene symbol:CG3759 FBgn0032116 (GO:0004323 multicopper ferroxidase iron transport mediator))	27.8887	20.7804	47.5612	31.9267	59.1953	32.2656	37.2946	39.0227	31.2295	43.739	1.63323	1.12952	1.44595	0.107297	0.307465
D. melanogaster GEN=18S rRNA DB_XREF=gb:M21017.1 NOTE=SIF corresponding to nucleotides 1405-1983 of gb:M21017.1 DEF=D.melanogaster 18S, 5.8S 2S and 28S rRNA genes, complete, and 18S rRNA gene, 5 end, clone pDm238.	9005.4	6728.64	4128.12	4938	7384.36	4057.04	4331.4	2687.45	4972.09	4834.64	1.73548	1.26241	1.37473	0.0550378	0.223564
CG31302-RA FEA=BDGP GEN=CG31302 DB_XREF=CG31302 FBgn0051302 SEG=chr3R:+11208737,11225751 MAP=88F3-88F4 LEN=4949 DEF=(CG31302 gene symbol:CG31302 synonyms:(CG5152 CG5143) FBgn0051302 )	35.2863	34.5761	19.2076	25.7141	34.2835	21.3738	32.4828	22.211	36.1147	32.4659	1.55521	1.03008	1.50979	0.0312415	0.443111
CG5620-RA FEA=BDGP GEN=CG5620 DB_XREF=CG5620 FBgn0036268 SEG=chr3L:-12169177,12177751 MAP=69A2-69A3 LEN=2289 DEF=(CG5620 gene symbol:CG5620 FBgn0036268 )	22.624	24.0892	14.8146	14.5048	21.2563	15.8813	16.4996	13.8207	16.0408	16.4266	1.59325	1.15877	1.37495	0.00366599	0.131493
CG15213-RA FEA=BDGP GEN=CG15213 DB_XREF=CG15213 FBgn0040843 SEG=chr3L:-5092206,5092454 MAP=64C9-64C9 LEN=189 DEF=(CG15213 gene symbol:CG15213 FBgn0040843 )	41.9395	38.9533	18.1995	19.1136	36.9643	32.6315	38.0634	21.5666	26.3675	29.3595	2.16795	1.39286	1.55647	0.0025481	0.0113691
CG10621-RA FEA=BDGP GEN=CG10621 DB_XREF=CG10621 FBgn0032726 SEG=chr2L:-18930288,18932504 MAP=37B7-37B7 LEN=1292 DEF=(CG10621 gene symbol:CG10621 FBgn0032726 (GO:0016205 selenocysteine methyltransferase))	621.85	857.722	1720.1	1679	1039.77	1283.41	1550.41	1912.19	2257.08	1883.45	2.29735	1.56256	1.47025	0.00760208	0.00938789
HDC16707 FEA=HDP SEG=chr4:-576606,577312	214.671	429.849	198.466	183.73	261.199	194.197	294.644	238.618	176.236	239.982	1.68636	1.14539	1.4723	0.173976	0.215383
CG10516-RA FEA=BDGP GEN=CG10516 DB_XREF=CG10516 FBgn0036549 SEG=chr3L:+15917041,15918689 MAP=72C1-72C1 LEN=1278 DEF=(CG10516 gene symbol:CG10516 FBgn0036549 )	200.571	258.604	349.125	466.982	276.467	433.324	358.428	307.802	376.634	310.328	1.77733	1.07384	1.65512	0.0564836	0.326856
CG4463-RA FEA=BDGP GEN=Hsp23 DB_XREF=CG4463 FBgn0001224 SEG=chr3L:+9340593,9341477 MAP=67B1-67B1 LEN=884 DEF=(CG4463 gene symbol:Hsp23 FBgn0001224 (GO:0003773 heat shock protein) (GO:0003779 actin binding) (GO:0009408 response to heat))	249.261	498.835	240.796	226.709	253.116	285.781	261.902	235.641	251.389	259.795	1.60019	1.07227	1.49234	0.189154	0.104952
CG31177-RA FEA=BDGP GEN=CG31177 DB_XREF=CG31177 FBgn0051177 SEG=chr3R:+17575459,17577917 MAP=93F3-93F3 LEN=2124 DEF=(CG31177 gene symbol:CG31177 synonyms:(CG5845) FBgn0051177 )	10.6299	6.15441	5.23324	5.35725	5.37787	5.15996	5.0937	5.32655	5.20529	6.46852	1.58485	1.08757	1.45724	0.15036	0.164814
CG17577-RA FEA=BDGP GEN=Cyp9h1 DB_XREF=CG17577 FBgn0033775 SEG=chr2R:-7905549,7907235 MAP=49D4-49D4 LEN=1557 DEF=(CG17577 gene symbol:Cyp9h1 FBgn0033775 (GO:0015034 cytochrome P450) (GO:0005792 microsome) (GO:0016020 membrane))	126.744	140.107	197.494	213.252	136.323	133.051	119.786	150.828	133.548	129.707	1.53924	1.06405	1.44659	0.0100004	0.184962
CG32634-RA FEA=BDGP GEN=CG32634 DB_XREF=CG32634 FBgn0052634 SEG=chrX:-13112389,13113359 MAP=11F1-11F1 LEN=970 DEF=(CG32634 gene symbol:CG32634 FLAGGED_PROBLEMATIC FBgn0052634 )	214.937	275.265	119.555	170.56	285.154	133.199	226.475	204.094	205.489	278.494	1.68968	1.06707	1.58348	0.0634431	0.394946
CG9108-RA FEA=BDGP GEN=RSG7 DB_XREF=CG9108 FBgn0024941 SEG=chrX:-16572118,16574818 MAP=15B1-15B1 LEN=1935 DEF=(CG9108 gene symbol:RSG7 FBgn0024941 (GO:0008277 regulation of G-protein coupled receptor protein signaling pathway) (GO:0016299 regulator of G-protein signaling))	25.1842	38.7463	15.9687	17.1344	24.1587	21.343	27.0553	19.1706	15.1326	23.9516	1.93126	1.24551	1.55057	0.075898	0.0957056
CG12489-RA FEA=BDGP GEN=CG12489 DB_XREF=CG12489 FBgn0034738 SEG=chr2R:-17607056,17636518 MAP=58E9-58F1 LEN=3202 DEF=(CG12489 gene symbol:CG12489 FBgn0034738 )	75.0975	98.245	199.97	188.9	81.3665	124.275	158.542	201.417	181.986	166.512	2.24336	1.50999	1.48568	0.00693937	0.0324464
CG2277-RA FEA=BDGP GEN=CG2277 DB_XREF=CG2277 FBgn0035204 SEG=chr3L:-1285903,1288046 MAP=61F5-61F5 LEN=2143 DEF=(CG2277 gene symbol:CG2277 FBgn0035204 )	515.336	482.912	243.582	262.998	374.627	434.956	396.638	308.381	308.236	290.471	1.97056	1.32977	1.48188	0.00292829	0.00292272
HDC06835 FEA=HDP SEG=chr2R:+11980446,11983219	10.1599	5.38535	4.96962	5.00847	5.80995	4.97374	4.92767	4.6589	5.06196	5.63578	1.55794	1.0231	1.52277	0.181932	0.391947
CG5793-RA FEA=BDGP GEN=CG5793 DB_XREF=CG5793 FBgn0038858 SEG=chr3R:+16953462,16954647 MAP=93C1-93C1 LEN=810 DEF=(CG5793 gene symbol:CG5793 FBgn0038858 )	1400	1729.02	848.839	992.693	1177.06	1159.34	1190.86	1131.51	1060.28	975.625	1.69914	1.11361	1.52579	0.0348755	0.0297304
CG9325-RB FEA=BDGP GEN=hts DB_XREF=CG9325 FBgn0004873 SEG=chr2R:-14461054,14488669 MAP=56D3-56D5 LEN=3904 DEF=(CG9325 gene symbol:hts FBgn0004873 (GO:0003779 actin binding) (GO:0007294 oocyte determination) (GO:0045170 spectrosome) (GO:0045172 ring canal (sensu Drosophila)) (GO:0045169 fusome) (GO:0045478 fusome organization and biogenesis) (GO:0008302 ring canal formation, actin assembly))	394.992	315.567	211.091	189.977	390.722	371.725	383.889	316.214	390.028	330.395	1.77167	1.10582	1.60213	0.0319176	0.0957219
CG6300-RA FEA=BDGP GEN=CG6300 DB_XREF=CG6300 FBgn0038730 SEG=chr3R:-15596584,15598914 MAP=92B2-92B2 LEN=2210 DEF=(CG6300 gene symbol:CG6300 FBgn0038730 (GO:0005324 long-chain fatty acid transporter))	28.9681	34.1735	20.7117	16.63	27.2301	20.6759	28.0113	26.861	24.5115	22.6348	1.69092	1.02581	1.64837	0.0299456	0.410231
CG6283-RA FEA=BDGP GEN=CG6283 DB_XREF=CG6283 FBgn0039474 SEG=chr3R:-22835318,22836465 MAP=97D14-97D14 LEN=1089 DEF=(CG6283 gene symbol:CG6283 FBgn0039474 (GO:0004806 triacylglycerol lipase))	74.4329	50.0585	122.862	78.1356	30.2638	176.235	18.3941	83.2263	16.785	28.5229	1.61455	1.74967	0.922773	0.13597	0.294391
CG7972-RA FEA=BDGP GEN=CG7972 DB_XREF=CG7972 FBgn0035843 SEG=chr3L:+8096546,8100545 MAP=66B8-66B8 LEN=3156 DEF=(CG7972 gene symbol:CG7972 FBgn0035843 (GO:0005682 snRNP U5) (GO:0030532 small nuclear ribonucleoprotein complex) (GO:0004386 helicase) (GO:0006371 mRNA splicing))	8.74761	9.73408	12.5771	15.6212	9.04925	8.72669	8.97737	8.94805	10.4104	8.76284	1.52574	1.05113	1.45152	0.0467482	0.219112
CG5397-RA FEA=BDGP GEN=CG5397 DB_XREF=CG5397 FBgn0031327 SEG=chr2L:+1241703,1243871 MAP=21F3-21F3 LEN=2088 DEF=(CG5397 gene symbol:CG5397 FBgn0031327 (GO:0004772 sterol O-acyltransferase))	378.967	580.225	749.299	745.301	434.744	685.132	807.332	719.167	559.348	702.297	1.55819	1.02781	1.51602	0.0585251	0.444788
CG3585-RA FEA=BDGP GEN=CG3585 DB_XREF=CG3585 FBgn0023458 SEG=chrX:-5981776,5993630 MAP=5E1-5E3 LEN=10323 DEF=(CG3585 gene symbol:CG3585 FBgn0023458 )	172.415	205.322	115.37	127.559	259.683	154.712	177.964	168.558	204.129	173.955	1.55493	1.08363	1.43493	0.0307843	0.337283
CG4836-RA FEA=BDGP GEN=CG4836 DB_XREF=CG4836 FBgn0038762 SEG=chr3R:+15839610,15843993 MAP=92C1-92C1 LEN=3929 DEF=(CG4836 gene symbol:CG4836 FLAGGED_PROBLEMATIC FBgn0038762 (GO:0003939 L-iditol 2-dehydrogenase))	5.97503	6.9058	15.0429	6.12769	9.64955	6.52712	6.42306	6.35314	6.03544	5.75419	1.64358	1.24566	1.31944	0.226346	0.119135
CG7110-RB FEA=BDGP GEN=CG7110 DB_XREF=CG7110 FBgn0032521 SEG=chr2L:+13387858,13399917 MAP=34B10-34B11 LEN=3045 DEF=(CG7110 gene symbol:CG7110 FBgn0032521 )	126.787	104.314	52.5088	62.896	114.45	124.467	107.678	98.6398	86.8131	83.1282	2.00253	1.29047	1.55178	0.0214347	0.00916854
CG18445-RA FEA=BDGP GEN=CG18445 DB_XREF=CG18445 FBgn0033476 SEG=chr2R:-5096395,5109251 MAP=46D7-46D7 LEN=3622 DEF=(CG18445 gene symbol:CG18445 FBgn0033476 )	671.955	608.914	1031.03	1035.83	703.489	660.943	584.985	793.497	702.714	687.758	1.61364	1.12032	1.44034	0.003204	0.0889202
CG14606-RA FEA=BDGP GEN=CG14606 DB_XREF=CG14606 FBgn0037485 SEG=chr3R:-3040476,3042613 MAP=84D2-84D2 LEN=1317 DEF=(CG14606 gene symbol:CG14606 FBgn0037485 (GO:0015149 hexose transporter))	13.4724	13.4763	7.65663	7.467	16.4532	15.7181	16.9904	13.492	23.3946	14.0138	1.78189	1.03537	1.72103	0.000128585	0.433333
CG11175-RA FEA=BDGP GEN=CG11175 DB_XREF=CG11175 FBgn0034530 SEG=chr2R:-15691895,15697185 MAP=57A8-57A8 LEN=2543 DEF=(CG11175 gene symbol:CG11175 FBgn0034530 )	55.9746	42.8126	30.9764	29.8437	50.1609	44.52	40.8251	41.5879	40.7065	42.1537	1.62425	1.08886	1.49171	0.0513735	0.125374
CG5791-RA FEA=BDGP GEN=CG5791 DB_XREF=CG5791 FBgn0040582 SEG=chr3R:+17903818,17904347 MAP=94A2-94A2 LEN=403 DEF=(CG5791 gene symbol:CG5791 FBgn0040582 )	5502.38	2839.85	2610.75	2231.02	5147.1	2749.35	2965.18	2987.42	3612.44	3368.29	1.72297	1.08963	1.58124	0.161407	0.362187
CG15093-RC FEA=BDGP GEN=CG15093 DB_XREF=CG15093 FBgn0034390 SEG=chr2R:-13839388,13840761 MAP=55F2-55F2 LEN=1082 DEF=(CG15093 gene symbol:CG15093 FBgn0034390 (GO:0008442 3-hydroxyisobutyrate dehydrogenase) (GO:0005739 mitochondrion))	1093.19	1353.71	814.062	702.235	822.129	886.561	847.757	1016.7	902.045	807.076	1.61373	1.06625	1.51346	0.0408051	0.211861
CG8695-RA FEA=BDGP GEN=LvpL DB_XREF=CG8695 FBgn0002571 SEG=chr2R:-3516655,3518632 MAP=44D1-44D1 LEN=1788 DEF=(CG8695 gene symbol:LvpL FBgn0002571 (GO:0006006 glucose metabolism) (GO:0004558 alpha-glucosidase))	11.1179	47.7453	17.3412	11.4303	8.60794	10.7788	8.42769	8.75829	12.6758	11.6125	2.04589	1.18811	1.72198	0.251249	0.139296
CG4215-RB FEA=BDGP GEN=spel1 DB_XREF=CG4215 FBgn0015546 SEG=chr2L:+14344073,14347851 MAP=35A4-35B1 LEN=3439 DEF=(CG4215 gene symbol:spel1 FBgn0015546 (GO:0006301 post-replication repair) (GO:0006298 mismatch repair))	98.8144	78.7549	56.5627	53.1397	71.1395	81.6513	80.8788	75.7701	75.8084	68.9885	1.61865	1.0594	1.52788	0.039676	0.171926
CG10816-RA FEA=BDGP GEN=Dro DB_XREF=CG10816 FBgn0010388 SEG=chr2R:+9809681,9810440 MAP=51C1-51C1 LEN=759 DEF=(CG10816 gene symbol:Dro FBgn0010388 (GO:0006964 anti-Gram-negative bacterial polypeptide induction) (GO:0008224 Gram-positive antibacterial peptide) (GO:0008225 Gram-negative antibacterial peptide) (GO:0006961 antibacterial humoral response (sensu Invertebrata)))	12.7552	9.72987	25.7583	10.8679	6.64451	7.50559	13.891	8.06305	10.5379	7.14551	1.62891	1.08913	1.49561	0.225138	0.387452
CG13908-RA FEA=BDGP GEN=CG13908 DB_XREF=CG13908 FBgn0035178 SEG=chr3L:+967839,973093 MAP=61E1-61E1 LEN=3945 DEF=(CG13908 gene symbol:CG13908 FBgn0035178 )	73.0939	115.317	55.0237	62.9794	94.6733	51.3575	85.5116	78.365	81.7263	81.1752	1.59666	1.042	1.5323	0.121472	0.409193
CG14926-RA FEA=BDGP GEN=CG14926 DB_XREF=CG14926 FBgn0032360 SEG=chr2L:-11331183,11332134 MAP=32E4-32E4 LEN=786 DEF=(CG14926 gene symbol:CG14926 FBgn0032360 )	6.1134	6.12114	13.442	6.35308	8.90266	6.44197	6.6326	6.2128	5.52988	6.72557	1.61796	1.19	1.35963	0.198941	0.123377
CG7708-RA FEA=BDGP GEN=CG7708 DB_XREF=CG7708 FBgn0038641 SEG=chr3R:+14506344,14511046 MAP=91C1-91C1 LEN=3314 DEF=(CG7708 gene symbol:CG7708 FLAGGED_PROBLEMATIC FBgn0038641 (GO:0005298 proline:sodium symporter))	307.837	419.503	199.229	214.251	323.694	305.687	306.005	233.547	283.849	263.615	1.75907	1.19766	1.46875	0.0541661	0.0155196
CG14630-RA FEA=BDGP SEG=chrX:+788941,790556	202.61	296.427	406.639	399.454	171.261	202.307	191.033	179.172	166.687	180.156	1.6153	1.07336	1.5049	0.0412266	0.135017
CG10122-RA FEA=BDGP GEN=RpI1 DB_XREF=CG10122 FBgn0019938 SEG=chr2R:-9659332,9664923 MAP=51B4-51B6 LEN=5063 DEF=(CG10122 gene symbol:RpI1 FBgn0019938 (GO:0005736 DNA-directed RNA polymerase I complex) (GO:0003900 DNA-directed RNA polymerase I) (GO:0006360 transcription from Pol I promoter) (GO:0003899 DNA-directed RNA polymerase) (GO:0005634 nucleus))	116.122	89.9026	64.0729	71.0709	101.054	90.3567	83.6941	81.122	94.8008	89.6657	1.52448	1.03583	1.47175	0.0603119	0.324077
CG10076-RD FEA=BDGP GEN=spir DB_XREF=CG10076 FBgn0003475 SEG=chr2L:+20280978,20314712 MAP=38C5-38C5 LEN=2649 DEF=(CG10076 gene symbol:spir synonyms:(CG18621) FBgn0003475 (GO:0003779 actin binding) (GO:0030036 actin cytoskeleton organization and biogenesis) (GO:0007304 eggshell formation) (GO:0007315 pole plasm assembly) (GO:0007316 pole plasm RNA localization))	500.605	442.84	289.661	291.177	470.193	466.595	438.866	434.541	404.844	469.929	1.62428	1.05067	1.54595	0.0122337	0.17848
CG32063-RB FEA=BDGP GEN=CG32063 DB_XREF=CG32063 FBgn0052063 SEG=chr3L:+10422715,10426009 MAP=67E3-67E4 LEN=2520 DEF=(CG32063 gene symbol:CG32063 synonyms:(CG8040) FBgn0052063 )	5.74969	6.61407	12.3419	6.47898	6.97026	6.09514	5.84151	6.56386	6.13556	5.65935	1.52227	1.02986	1.47813	0.194843	0.346477
CG4830-RA FEA=BDGP GEN=CG4830 DB_XREF=CG4830 FBgn0037996 SEG=chr3R:-8033897,8036098 MAP=87B2-87B2 LEN=1860 DEF=(CG4830 gene symbol:CG4830 FBgn0037996 (GO:0005324 long-chain fatty acid transporter))	5.57691	4.96693	10.329	5.91007	5.9145	7.35532	6.24464	5.73696	6.36278	6.54914	1.54014	1.04642	1.47183	0.164949	0.2975
CG14262-RA FEA=BDGP GEN=CG14262 DB_XREF=CG14262 FBgn0039503 SEG=chr3R:-23079413,23080517 MAP=97F1-97F1 LEN=1051 DEF=(CG14262 gene symbol:CG14262 FBgn0039503 )	5.10357	5.12316	7.73754	8.12267	5.20418	4.99146	4.98546	5.2683	5.1249	5.03007	1.55086	1.01595	1.52651	0.00232661	0.232067
CG15112-RC FEA=BDGP GEN=ena DB_XREF=CG15112 FBgn0000578 SEG=chr2R:+14205354,14226336 MAP=56B5-56C1 LEN=3821 DEF=(CG15112 gene symbol:ena FBgn0000578 (GO:0016358 dendrite morphogenesis) (GO:0003779 actin binding) (GO:0007391 dorsal closure) (GO:0007010 cytoskeleton organization and biogenesis) (GO:0007411 axon guidance) (GO:0007409 axonogenesis))	251.17	243.188	154.202	160.1	295.833	203.458	198.657	209.999	225.742	211.937	1.57287	1.07762	1.45959	0.00151222	0.314142
CG13094-RA FEA=BDGP GEN=Dh31 DB_XREF=CG13094 FBgn0032048 SEG=chr2L:-8484409,8499076 MAP=29D1-29D3 LEN=981 DEF=(CG13094 gene symbol:Dh31 FBgn0032048 (GO:0005184 neuropeptide hormone) (GO:0007218 neuropeptide signaling pathway) (GO:0008613 diuretic hormone) (GO:0007589 fluid secretion))	672.315	967.549	528.057	538.43	726.651	795.661	833.239	794.499	781.178	648.57	1.53763	1.05903	1.45192	0.0958935	0.239334
CG4988-RA FEA=BDGP GEN=CG4988 DB_XREF=CG4988 FBgn0032372 SEG=chr2L:+11683726,11684943 MAP=33A1-33A1 LEN=1131 DEF=(CG4988 gene symbol:CG4988 FBgn0032372 (GO:0003978 UDP-glucose 4-epimerase))	5.93212	5.55602	10.6987	7.70646	6.06239	8.16322	6.38756	6.38053	6.01224	6.0182	1.6021	1.11961	1.43094	0.0743996	0.165516
CG7796-RA FEA=BDGP GEN=CG7796 DB_XREF=CG7796 FBgn0040847 SEG=chr2R:+985831,992212 MAP=41F11-41F11 LEN=692 DEF=(CG7796 gene symbol:CG7796 FLAGGED_PROBLEMATIC FBgn0040847 )	11.7046	35.2712	13.2784	17.3013	16.9784	18.6059	22.4545	19.2484	13.9409	18.9367	1.53618	1.11343	1.37968	0.281828	0.225746
CG18358-RA FEA=BDGP GEN=CG18358 DB_XREF=CG18358 FBgn0030782 SEG=chrX:-16445466,16452427 MAP=15A3-15A3 LEN=1243 DEF=(CG18358 gene symbol:CG18358 FBgn0030782 )	362.958	311.199	223.03	184.55	299.986	232.916	235.492	207.389	214.301	220.369	1.65405	1.19677	1.3821	0.0269249	0.0657242
CG30376-RA FEA=BDGP GEN=CG30376 DB_XREF=CG30376 FBgn0050376 SEG=chr2R:-3324359,3325173 MAP=44C3-44C3 LEN=814 DEF=(CG30376 gene symbol:CG30376 FBgn0050376 )	4.88032	4.9253	10.0827	5.01296	5.5688	4.80538	5.05326	5.42871	4.93817	4.79908	1.53949	1.01724	1.5134	0.20315	0.391176
CG3986-RA FEA=BDGP GEN=Cht4 DB_XREF=CG3986 FBgn0022700 SEG=chr2R:-16108923,16110631 MAP=57B16-57B16 LEN=1472 DEF=(CG3986 gene symbol:Cht4 FBgn0022700 (GO:0004568 chitinase) (GO:0006036 cuticle chitin catabolism))	149.104	35.9375	60.479	19.2693	35.5898	38.6635	19.7473	20.8629	23.0618	32.1412	2.32032	1.23578	1.87762	0.237084	0.214534
CG14408-RA FEA=BDGP GEN=CG14408 DB_XREF=CG14408 FBgn0030581 SEG=chrX:-14559764,14563071 MAP=12F5-12F5 LEN=3140 DEF=(CG14408 gene symbol:CG14408 FBgn0030581 (GO:0017124 SH3-domain binding))	8.84096	11.1647	4.96192	6.74772	10.8057	8.79323	9.73599	8.5669	8.34961	9.0082	1.70848	1.13154	1.50986	0.0527121	0.0685894
CG31660-RB FEA=BDGP GEN=CG31660 DB_XREF=CG31660 FBgn0051660 SEG=chr2L:+4845433,4867802 MAP=25B1-25B1 LEN=3625 DEF=(CG31660 gene symbol:CG31660 synonyms:(CG11925 CG11923) FBgn0051660 (GO:0008067 metabotropic glutamate, GABA-B-like receptor) (GO:0007216 metabotropic glutamate receptor signaling pathway) (GO:0016021 integral to membrane))	37.2419	58.1643	25.1799	33.8351	46.5889	38.0849	39.2108	36.9986	42.1851	45.461	1.61664	1.00614	1.60679	0.124625	0.473857
CG12824-RA FEA=BDGP GEN=CG12824 DB_XREF=CG12824 FBgn0033222 SEG=chr2R:+2851302,2851898 MAP=43E16-43E16 LEN=444 DEF=(CG12824 gene symbol:CG12824 FBgn0033222 )	102.93	61.5647	40.1356	35.0383	50.6828	37.0758	18.3749	18.3017	84.0681	53.9927	2.18819	1.47326	1.48527	0.0826734	0.236826
CT33033 FEA=sim4 SEG=chr3R:-20676489,20676699	16.7579	22.1232	29.3613	32.7988	22.2432	25.7221	25.2809	28.3509	25.5197	26.9075	1.59872	1.10283	1.44966	0.0337168	0.0698851
CG32767-RA FEA=BDGP GEN=CG32767 DB_XREF=CG32767 FBgn0052767 SEG=chrX:-4815247,4821687 MAP=4E2-4E2 LEN=6349 DEF=(CG32767 gene symbol:CG32767 synonyms:(CG5086 CG5113) FBgn0052767 )	143.053	159.329	96.6049	97.2587	138.62	108.823	165.388	147.955	139.841	143.956	1.55977	1.04583	1.49141	0.0108989	0.36089
CG10675-RA FEA=BDGP GEN=CG10675 DB_XREF=CG10675 FBgn0039328 SEG=chr3R:-21145902,21147581 MAP=96D1-96D1 LEN=1455 DEF=(CG10675 gene symbol:CG10675 FBgn0039328 )	201.979	204.237	110.323	134.08	219.085	193.208	206.486	206.569	181.596	186.514	1.66208	1.07674	1.54362	0.0105322	0.120439
CG18490-RB FEA=BDGP GEN=CG18490 DB_XREF=CG18490 FBgn0036149 SEG=chr3L:+11172031,11185323 MAP=68B2-68B3 LEN=4102 DEF=(CG18490 gene symbol:CG18490 FBgn0036149 )	212.722	262.129	142.213	123.144	203.836	192.912	215.063	172.968	170.955	160.538	1.78948	1.2128	1.47549	0.0291833	0.0043449
CG11142-RA FEA=BDGP GEN=CG11142 DB_XREF=CG11142 FBgn0031737 SEG=chr2L:-5755674,5758356 MAP=25F4-25F4 LEN=993 DEF=(CG11142 gene symbol:CG11142 FBgn0031737 (GO:0016490 structural constituent of peritrophic membrane (sensu Insecta)))	309.401	282.593	163.518	201.644	342.811	356.495	352.812	354.29	321.874	326.394	1.62118	1.04943	1.54482	0.01986	0.102605
CG5849-RA FEA=BDGP GEN=CG5849 DB_XREF=CG5849 FBgn0038897 SEG=chr3R:+17556790,17561117 MAP=93F2-93F2 LEN=3042 DEF=(CG5849 gene symbol:CG5849 FBgn0038897 (GO:0004179 membrane alanyl aminopeptidase))	78.0626	80.1444	49.2234	51.3694	69.5172	61.7573	71.5577	72.907	77.2187	60.5906	1.57275	1.03887	1.5139	0.00134112	0.33719
CG5932-RA FEA=BDGP GEN=CG5932 DB_XREF=CG5932 FBgn0036996 SEG=chr3L:+20379236,20380812 MAP=77C4-77C4 LEN=1461 DEF=(CG5932 gene symbol:CG5932 FBgn0036996 (GO:0004806 triacylglycerol lipase))	40.993	81.7513	358.188	60.2253	32.0997	114.445	18.8009	73.058	64.5839	193.191	3.40882	2.00085	1.70368	0.214596	0.17089
CG9507-RA FEA=BDGP GEN=CG9507 DB_XREF=CG9507 FBgn0031808 SEG=chr2L:+6373480,6375636 MAP=26C4-26C4 LEN=2156 DEF=(CG9507 gene symbol:CG9507 FBgn0031808 (GO:0004222 metalloendopeptidase))	104.545	90.3872	164.145	164.193	148.197	112.591	133.323	150.038	145.299	152.165	1.68437	1.13547	1.48341	0.00553803	0.0830128
CG31189-RA FEA=BDGP GEN=CG31189 DB_XREF=CG31189 FBgn0051189 SEG=chr3R:-16870659,16871550 MAP=93B7-93B7 LEN=786 DEF=(CG31189 gene symbol:CG31189 synonyms:(CG7096) FBgn0051189 )	191.651	177.582	96.9409	126.097	177.112	166.086	171.938	171.131	194.323	190.178	1.65547	1.07861	1.53481	0.0228504	0.0796757
CG13164-RE FEA=BDGP GEN=CG13164 DB_XREF=CG13164 FBgn0033709 SEG=chr2R:-7367249,7370982 MAP=48F6-48F6 LEN=2940 DEF=(CG13164 gene symbol:CG13164 FBgn0033709 )	6.93346	7.01708	14.9872	6.2792	8.29483	6.96878	7.00336	7.3288	6.76747	7.13446	1.52442	1.04881	1.45347	0.24464	0.250013
CG4959-RB FEA=BDGP SEG=chr2L:-16112790,16115597	5.77525	6.63477	12.424	6.23514	9.68887	5.75021	5.66827	5.84487	5.71565	5.57044	1.50355	1.23212	1.2203	0.211298	0.187541
CG11406-RA FEA=BDGP GEN=CG11406 DB_XREF=CG11406 FBgn0034990 SEG=chr2R:-19245828,19250484 MAP=60C2-60C2 LEN=1623 DEF=(CG11406 gene symbol:CG11406 FBgn0034990 (GO:0004806 triacylglycerol lipase))	5.45383	5.73537	7.7034	10.8497	6.54108	7.8659	6.85105	7.12211	7.60688	7.72244	1.65813	1.05614	1.56999	0.0725134	0.208693
HDC15079 FEA=HDP SEG=chr3R:-18587646,18588148	10.9005	11.2975	7.51778	6.79438	11.2958	14.8462	9.57507	8.77137	10.8719	12.8873	1.55099	1.09795	1.41262	0.00538658	0.307853
CG7079-RA FEA=BDGP GEN=CG7079 DB_XREF=CG7079 FBgn0038849 SEG=chr3R:-16873566,16874465 MAP=93B7-93B7 LEN=768 DEF=(CG7079 gene symbol:CG7079 FBgn0038849 )	453.768	450.181	274.386	309.594	500.924	459.481	492.582	552.091	511.454	495.654	1.54791	1.0731	1.44247	0.00600649	0.0838687
CG8736-RA FEA=BDGP GEN=CG8736 DB_XREF=CG8736 FBgn0033308 SEG=chr2R:-3654774,3655763 MAP=44D4-44D4 LEN=782 DEF=(CG8736 gene symbol:CG8736 FBgn0033308 )	12.9605	13.0861	18.4438	20.6762	12.9844	12.9445	12.9638	13.3042	13.0712	12.9252	1.50192	1.01049	1.48633	0.0140141	0.143892
NO_REP_ID FEA=transposon LEN=7345 DESC=gb|-|Tabor TABOR 7345bp	66.9561	88.9683	34.1303	52.4613	28.0347	22.9266	30.1375	17.1326	24.4675	23.1792	1.80069	1.25192	1.43834	0.0682913	0.0777849
CG5762-RA FEA=BDGP GEN=CG5762 DB_XREF=CG5762 FBgn0039190 SEG=chr3R:-20177083,20178068 MAP=95F15-95F15 LEN=927 DEF=(CG5762 gene symbol:CG5762 FBgn0039190 )	4.63281	4.70128	9.17767	4.81483	5.02917	4.663	4.69538	4.95718	4.73037	4.61184	1.49907	1.00617	1.48989	0.198746	0.429337
CG9224-RA FEA=BDGP GEN=sog DB_XREF=CG9224 FBgn0003463 SEG=chrX:-15335583,15357554 MAP=13E1-13E1 LEN=4529 DEF=(CG9224 gene symbol:sog FBgn0003463 (GO:0007354 zygotic determination of anteriorposterior axis, embryo) (GO:0008083 growth factor) (GO:0007378 amnioserosa formation) (GO:0007398 ectoderm development) (GO:0005886 plasma membrane) (GO:0030509 BMP receptor signaling pathway) (GO:0007362 term…	25.6148	12.4503	9.18842	14.5184	30.3104	14.8272	15.5089	14.3563	13.4868	24.7642	1.60566	1.15281	1.39282	0.209226	0.344311
CG8526-RA FEA=BDGP GEN=CG8526 DB_XREF=CG8526 FBgn0037759 SEG=chr3R:+5627075,5629877 MAP=85E9-85E9 LEN=2689 DEF=(CG8526 gene symbol:CG8526 FBgn0037759 (GO:0004622 lysophospholipase))	35.6827	41.5613	19.8409	31.8223	29.9674	31.6611	34.5897	31.4392	34.2549	28.517	1.49514	1.02131	1.46395	0.0976596	0.384932
CG5575-RA FEA=BDGP GEN=ken DB_XREF=CG5575 FBgn0011236 SEG=chr2R:+18913842,18921010 MAP=60A6-60A7 LEN=3068 DEF=(CG5575 gene symbol:ken FBgn0011236 (GO:0003700 transcription factor) (GO:0005634 nucleus))	181.866	172.588	108.131	125.103	178.694	172.195	164.054	195.709	176.278	166.77	1.51974	1.04625	1.45256	0.0122633	0.225432
CG4301-RA FEA=BDGP GEN=CG4301 DB_XREF=CG4301 FBgn0030747 SEG=chrX:+16140097,16145418 MAP=14C4-14C4 LEN=4127 DEF=(CG4301 gene symbol:CG4301 FBgn0030747 (GO:0005388 calcium-transporting ATPase))	25.384	25.2232	17.2253	13.4138	29.5179	21.0087	17.0483	18.3207	18.8796	29.5491	1.65172	1.01237	1.63154	0.0173072	0.480105
CT32987 FEA=sim4 SEG=chr3R:-19744742,19745357	5.00341	5.50175	10.4009	5.18703	4.99493	5.11159	5.18233	5.13026	5.11441	4.92225	1.48384	1.00804	1.47201	0.2171	0.331166
CG31463-RA FEA=BDGP GEN=CG31463 DB_XREF=CG31463 FBgn0051463 SEG=chr3R:+4118087,4119346 MAP=84F9-84F9 LEN=1259 DEF=(CG31463 gene symbol:CG31463 synonyms:(CG11673) FBgn0051463 )	9.01803	18.8268	6.64173	5.5522	5.61488	8.95029	5.62138	8.6616	9.6899	5.55476	2.2835	1.18427	1.92819	0.12683	0.249151
CG6900-RA FEA=BDGP GEN=CG6900 DB_XREF=CG6900 FBgn0030958 SEG=chrX:+18516678,18517081 MAP=17D5-17D5 LEN=330 DEF=(CG6900 gene symbol:CG6900 FBgn0030958 )	146.379	166.654	101.648	99.8274	131.048	134.333	88.736	107.491	124.921	146.814	1.5537	1.0709	1.45083	0.0158617	0.337809
CG5670-RC FEA=BDGP GEN=Atpalpha DB_XREF=CG5670 FBgn0002921 SEG=chr3R:+16774452,16800070 MAP=93A4-93B2 LEN=3637 DEF=(CG5670 gene symbol:Atpalpha FBgn0002921 (GO:0006812 cation transport) (GO:0016820 hydrolase, acting on acid anhydrides, catalyzing transmembrane movement of substances) (GO:0005890 sodiumpotassium-exchanging ATPase complex) (GO:0005886 plasma membrane) (GO:0005391 sodiumpotassium-ex…	4800.33	5888.84	3621.04	3268.91	6652.36	3669.57	5160.54	4499.98	4925.89	4988.9	1.55141	1.07407	1.44442	0.0399769	0.352452
CG30166-RA FEA=BDGP GEN=CG30166 DB_XREF=CG30166 FBgn0050166 SEG=chr2R:-19469190,19469541 MAP=60C8-60C8 LEN=351 DEF=(CG30166 gene symbol:CG30166 FLAGGED_PROBLEMATIC FBgn0050166 )	36.1353	49.9262	71.5225	98.9553	29.0717	68.3428	66.8682	86.3731	49.9527	46.7043	1.98088	1.11412	1.77799	0.0553735	0.37351
CG2955-RA FEA=BDGP GEN=CG2955 DB_XREF=CG2955 FBgn0031585 SEG=chr2L:+4141847,4143772 MAP=24D6-24D6 LEN=1925 DEF=(CG2955 gene symbol:CG2955 FBgn0031585 (GO:0005200 structural constituent of cytoskeleton))	5.92247	6.17101	11.6656	6.90227	9.53094	6.27704	6.10663	6.39494	5.98087	6.04706	1.53537	1.18953	1.29073	0.153771	0.178985
CR31614-RA FEA=BDGP GEN=CR31614 DB_XREF=CR31614 FBgn0051614 SEG=chr2L:+21394117,21394840 MAP=39E1-39E1 LEN=723 DEF=(CR31614 pseudogene symbol:CR31614 FBgn0051614 )	155.919	172.276	102.503	114.517	175.445	120.095	108.521	105.635	133.521	122.79	1.51228	1.11636	1.35465	0.0158723	0.280666
CG5226-RA FEA=BDGP GEN=CG5226 DB_XREF=CG5226 FBgn0034355 SEG=chr2R:+13578295,13589154 MAP=55D1-55D1 LEN=4048 DEF=(CG5226 gene symbol:CG5226 FBgn0034355 (GO:0005215 transporter))	290.161	278.835	157.464	202.764	355.671	245.463	305.049	264.279	285.587	291.577	1.57955	1.07694	1.4667	0.0232805	0.273892
CG8966-RA FEA=BDGP GEN=CG8966 DB_XREF=CG8966 FBgn0039394 SEG=chr3R:+21734288,21735654 MAP=96F8-96F8 LEN=1141 DEF=(CG8966 gene symbol:CG8966 FBgn0039394 (GO:0008507 sodium:iodide symporter))	6.82186	10.8729	5.62404	6.08851	7.40249	6.76234	6.77668	6.92474	6.90672	8.91083	1.51075	1.08599	1.39112	0.140018	0.219067
CG31762-RD FEA=BDGP GEN=aret DB_XREF=CG31762 FBgn0000114 SEG=chr2L:+12276095,12300305 MAP=33D3-33D5 LEN=2614 DEF=(CG31762 gene symbol:aret synonyms:(CG6319) FBgn0000114 (GO:0003723 RNA binding) (GO:0007292 oogenesis) (GO:0007319 negative regulation of oskar mRNA translation))	796.738	456.671	411.926	429.752	639.505	547.257	618.565	545.139	685.736	613.905	1.48918	1.02185	1.45733	0.175086	0.40136
CG17716-RA FEA=BDGP GEN=fas DB_XREF=CG17716 FBgn0000633 SEG=chr2R:+8687801,8814091 MAP=50B6-50C3 LEN=5944 DEF=(CG17716 gene symbol:fas FBgn0000633 (GO:0007435 salivary gland morphogenesis) (GO:0042250 maintenance of polarity of embryonic epithelium))	149.364	111.793	95.9854	73.8148	157.746	128.214	127.007	105.035	123.181	131.475	1.53803	1.14812	1.33961	0.0856353	0.117695
CG14408-RA FEA=BDGP GEN=CG14408 DB_XREF=CG14408 FBgn0030581 SEG=chrX:-14559764,14563071 MAP=12F5-12F5 LEN=3140 DEF=(CG14408 gene symbol:CG14408 FBgn0030581 (GO:0017124 SH3-domain binding))	55.5035	55.4378	32.2523	40.0401	48.9061	39.5364	44.9633	38.7941	43.2741	48.8656	1.53462	1.01888	1.50618	0.0191443	0.423103
CG11769-RA FEA=BDGP GEN=CG11769 DB_XREF=CG11769 FBgn0038441 SEG=chr3R:+12339189,12339936 MAP=89D2-89D2 LEN=747 DEF=(CG11769 gene symbol:CG11769 FBgn0038441 )	18.8303	22.6282	12.1117	14.7347	19.3676	18.125	18.5726	17.0253	18.5213	17.7606	1.54429	1.05174	1.46832	0.0434806	0.0893384
CG18402-RA FEA=BDGP GEN=InR DB_XREF=CG18402 FBgn0013984 SEG=chr3R:-17389184,17397215 MAP=93E4-93E4 LEN=7375 DEF=(CG18402 gene symbol:InR FBgn0013984 (GO:0005911 intercellular junction) (GO:0045793 positive regulation of cell size) (GO:0008361 regulation of cell size) (GO:0007390 germ-band shortening) (GO:0006468 protein amino acid phosphorylation) (GO:0007391 dorsal closure) (GO:0001700 embryonic…	179.255	104.025	95.6341	92.9004	146.944	117.855	124.318	105.349	122.128	130.95	1.50253	1.08562	1.38403	0.167598	0.21349
CG18548-RA FEA=BDGP GEN=GstD10 DB_XREF=CG18548 FBgn0042206 SEG=chr3R:-8190653,8191286 MAP=87B8-87B8 LEN=633 DEF=(CG18548 gene symbol:GstD10 synonyms:(CG17392) FBgn0042206 (GO:0004364 glutathione transferase))	76.6534	54.4392	35.4567	37.3728	55.5568	52.1257	50.768	45.3895	34.3956	42.7215	1.79999	1.2934	1.39167	0.0602689	0.0146337
CG17129-RC FEA=BDGP GEN=CG17129 DB_XREF=CG17129 FBgn0035151 SEG=chr3L:-658500,660951 MAP=61C8-61C8 LEN=2204 DEF=(CG17129 gene symbol:CG17129 FBgn0035151 )	18.8325	13.8195	7.8721	14.1482	14.329	13.8704	18.3872	17.9529	14.0322	14.4041	1.48281	1.00425	1.47653	0.158336	0.487039
CG9381-RA FEA=BDGP GEN=CG9381 DB_XREF=CG9381 FBgn0037705 SEG=chr3R:-5363670,5377544 MAP=85D22-85D24 LEN=3995 DEF=(CG9381 gene symbol:CG9381 synonyms:(CG9382) FBgn0037705 )	135.739	217.934	101.194	130.283	123.026	120.79	135.793	113.487	131.578	118.746	1.5279	1.04342	1.46431	0.148048	0.250312
CG31704-RA FEA=BDGP GEN=CG31704 DB_XREF=CG31704 FBgn0051704 SEG=chr2L:+11829582,11829789 MAP=33A3-33A3 LEN=207 DEF=(CG31704 gene symbol:CG31704 FBgn0051704 )	306.33	258.174	525.729	498.646	736.64	607.684	603.097	746.399	748.653	758.724	1.81465	1.15731	1.56798	0.00706446	0.0403743
CG7402-RA FEA=BDGP GEN=CG7402 DB_XREF=CG7402 FBgn0036768 SEG=chr3L:+17838227,17840233 MAP=75A8-75A8 LEN=1740 DEF=(CG7402 gene symbol:CG7402 FBgn0036768 (GO:0003943 N-acetylgalactosamine-4-sulfatase))	108.106	79.1285	37.3347	64.6466	97.0495	112.992	94.2844	77.8548	75.6845	82.7821	1.83597	1.28776	1.4257	0.0828006	0.0108072
CG14982-RB FEA=BDGP GEN=CG14982 DB_XREF=CG14982 FBgn0035477 SEG=chr3L:+3923478,3927086 MAP=64A1-64A1 LEN=3321 DEF=(CG14982 gene symbol:CG14982 FBgn0035477 )	41.0486	52.9191	30.1748	31.4911	51.4657	42.6852	39.95	33.6204	41.2334	42.547	1.52382	1.14225	1.33405	0.0569172	0.139598
CG17646-RB FEA=BDGP GEN=CG17646 DB_XREF=CG17646 FBgn0031362 SEG=chr2L:+1734190,1752278 MAP=22B1-22B2 LEN=2998 DEF=(CG17646 gene symbol:CG17646 synonyms:(CG17647) FBgn0031362 (GO:0004009 ATP-binding cassette (ABC) transporter))	1495.08	1746.59	935.693	874.544	993.982	988.755	954.509	1203.12	1230.77	1024.21	1.79074	1.17732	1.52103	0.0155883	0.0289696
CG15196-RA FEA=BDGP GEN=CG15196 DB_XREF=CG15196 FBgn0030296 SEG=chrX:+11151367,11153604 MAP=10B10-10B10 LEN=1517 DEF=(CG15196 gene symbol:CG15196 FBgn0030296 )	7.11036	9.61112	5.65279	5.63423	5.50138	5.34058	6.63845	5.59339	5.46484	5.23708	1.48148	1.07273	1.38104	0.0809297	0.200879
CG40043-RA FEA=BDGP GEN=CG40043 DB_XREF=CG40043 FBgn0058043 SEG=chr3h:+276579,277463 LEN=411 DEF=(CG40043 gene symbol:CG40043 FBgn0058043 )	6.44296	7.10232	10.0837	10.3503	7.33464	8.38397	10.1091	7.95696	11.0681	8.16878	1.50857	1.05289	1.43278	0.00524582	0.370855
CG4013-RA FEA=BDGP GEN=Smr DB_XREF=CG4013 FBgn0024308 SEG=chrX:-12416657,12473103 MAP=11B10-11B14 LEN=12622 DEF=(CG4013 gene symbol:Smr FBgn0024308 (GO:0003714 transcription co-repressor))	160.074	107.191	80.2129	101.028	150.377	110.193	128.65	113.924	128.167	137.005	1.47464	1.0267	1.43629	0.134649	0.406922
CG13737-RA FEA=BDGP GEN=CG13737 DB_XREF=CG13737 FBgn0036382 SEG=chr3L:+13827875,13831916 MAP=70C5-70C5 LEN=498 DEF=(CG13737 gene symbol:CG13737 FBgn0036382 )	13.8385	11.109	8.18727	8.70952	14.6716	10.2367	9.34687	9.83356	10.1854	11.9583	1.47646	1.07124	1.37828	0.0506799	0.345267
CG15279-RB FEA=BDGP SEG=chr2L:-14823079,14829833	87.9802	88.7231	52.0675	56.0668	140.017	91.3574	104.3	115.41	116.021	120.603	1.63411	1.04874	1.55817	0.00175041	0.364238
CG11798-RA FEA=BDGP GEN=CG11798 DB_XREF=CG11798 FBgn0033992 SEG=chr2R:+10192640,10207882 MAP=51E2-51E2 LEN=4416 DEF=(CG11798 gene symbol:CG11798 FBgn0033992 )	474.757	499.164	341.502	316.838	565.688	390.622	439.606	442.726	409.641	526.114	1.47936	1.01265	1.46088	0.00593702	0.465251
CG1531-RB FEA=BDGP GEN=CG1531 DB_XREF=CG1531 FBgn0029985 SEG=chrX:+7686426,7691191 MAP=7C9-7D1 LEN=4413 DEF=(CG1531 gene symbol:CG1531 FBgn0029985 )	78.4239	92.9093	64.8158	45.694	125.94	80.3659	90.3143	80.8249	92.4165	85.5618	1.55039	1.14612	1.35273	0.0633326	0.212991
CG9682-RA FEA=BDGP GEN=CG9682 DB_XREF=CG9682 FBgn0039760 SEG=chr3R:+26066009,26067923 MAP=99E3-99E3 LEN=1660 DEF=(CG9682 gene symbol:CG9682 FBgn0039760 )	717.707	324.353	517.76	190.867	207.478	671.822	214.463	245.795	51.8175	214.138	1.47053	2.1373	0.688034	0.290679	0.152393
CG31916-RA FEA=BDGP GEN=CG31916 DB_XREF=CG31916 FBgn0051916 SEG=chr2L:+5151028,5178782 MAP=25C8-25C9 LEN=27705 DEF=(CG31916 gene symbol:CG31916 FBgn0051916 )	34.1596	32.1049	19.4666	24.3303	38.1516	27.2637	31.2813	24.5779	31.0914	30.3522	1.513	1.1241	1.34596	0.0255179	0.200326
CG8562-RA FEA=BDGP GEN=CG8562 DB_XREF=CG8562 FBgn0035779 SEG=chr3L:+7357758,7359441 MAP=65F11-65F11 LEN=1538 DEF=(CG8562 gene symbol:CG8562 FBgn0035779 (GO:0004181 metallocarboxypeptidase))	76.3856	187.588	348.299	289.271	53.0167	216.325	9.588	22.3666	87.2834	379.353	2.41528	1.75314	1.37769	0.0486373	0.304749
CG8175-RA FEA=BDGP GEN=Mtk DB_XREF=CG8175 FBgn0014865 SEG=chr2R:+10472570,10472841 MAP=52A1-52A1 LEN=271 DEF=(CG8175 gene symbol:Mtk FBgn0014865 (GO:0003799 antifungal peptide) (GO:0006961 antibacterial humoral response (sensu Invertebrata)) (GO:0006966 antifungal humoral response (sensu Invertebrata)) (GO:0008224 Gram-positive antibacterial peptide))	5104.19	2574.07	9160.7	2310.65	2090.1	3373.03	2842.68	2896.36	2860.45	3236.62	1.494	1.08279	1.37978	0.327613	0.294621
CG13855-RA FEA=BDGP GEN=CG13855 DB_XREF=CG13855 FBgn0038960 SEG=chr3R:+18222664,18225326 MAP=94A12-94A12 LEN=2297 DEF=(CG13855 gene symbol:CG13855 FBgn0038960 )	12.6502	11.2073	7.42989	7.59556	9.19674	9.04635	8.27602	7.45748	8.34385	9.59229	1.58781	1.04432	1.52042	0.0129947	0.305692
CG32972-RB FEA=BDGP SEG=chr2L:-14145657,14162833	5.15758	5.13627	9.99138	5.37343	5.08261	5.10611	5.79222	5.45923	5.20941	5.03065	1.49262	1.01794	1.46631	0.193353	0.369963
CG2121-RA FEA=BDGP GEN=CG2121 DB_XREF=CG2121 FBgn0033289 SEG=chr2R:-3457139,3471972 MAP=44C4-44C6 LEN=1909 DEF=(CG2121 gene symbol:CG2121 synonyms:(CG8698) FBgn0033289 )	283.002	281.494	457.337	413.584	271.424	291.005	289.822	305.64	277.675	314.323	1.54283	1.05325	1.46482	0.00990369	0.150447
CG17047-RA FEA=BDGP GEN=CG17047 DB_XREF=CG17047 FBgn0033827 SEG=chr2R:+8364368,8366186 MAP=50A1-50A1 LEN=1179 DEF=(CG17047 gene symbol:CG17047 FBgn0033827 )	6.40972	6.52645	11.0346	11.1937	7.64001	6.29585	7.70949	6.82319	6.49574	6.39818	1.71831	1.09779	1.56523	0.000225172	0.124833
CG32315-RA FEA=BDGP GEN=Vanaso DB_XREF=CG32315 FBgn0024510 SEG=chr3L:-1770253,1775947 MAP=62B4-62B4 LEN=3996 DEF=(CG32315 gene symbol:Vanaso synonyms:(CG1977) FBgn0024510 (GO:0042048 olfactory behavior))	32.3786	16.7134	15.6581	15.3905	21.1664	22.4592	17.9933	21.1844	19.1668	19.5505	1.58114	1.02867	1.53707	0.184274	0.357855
CG9538-RA FEA=BDGP GEN=Ag5r DB_XREF=CG9538 FBgn0015010 SEG=chrX:-14516106,14517247 MAP=12F4-12F4 LEN=1013 DEF=(CG9538 gene symbol:Ag5r FBgn0015010 )	3831.61	3137.78	1742.12	2311.86	1487.99	857.332	1750.73	1136.34	1263.69	2680.4	1.71915	1.24032	1.38605	0.0415848	0.295126
CG11282-RA FEA=BDGP GEN=caps DB_XREF=CG11282 FBgn0023095 SEG=chr3L:+13186235,13235307 MAP=70A3-70A4 LEN=2962 DEF=(CG11282 gene symbol:caps FBgn0023095 (GO:0007411 axon guidance))	28.4963	44.4186	16.7415	29.1071	30.1396	32.9078	27.8034	31.3714	27.6277	22.0498	1.59034	1.12094	1.41876	0.15575	0.174567
CG10706-RC FEA=BDGP GEN=SK DB_XREF=CG10706 FBgn0029761 SEG=chrX:+5080851,5141756 MAP=4F5-4F9 LEN=4821 DEF=(CG10706 gene symbol:SK synonyms:(CG12733 CG4179) FBgn0029761 (GO:0015269 calcium-activated potassium channel) (GO:0016286 small conductance calcium-activated potassium channel))	245.475	290.254	120.838	161.917	243.151	196.627	239.171	189.139	183.935	166.664	1.89468	1.25792	1.50619	0.0265723	0.0235408
HDC20209 FEA=HDP SEG=chr3h:+1096807,1097844	11.3754	8.58862	6.2092	7.27711	8.12216	6.49389	7.87585	7.75022	7.38231	7.81166	1.48032	1.02011	1.45113	0.0810756	0.393953
CG9978-RA FEA=BDGP GEN=CG9978 DB_XREF=CG9978 FBgn0032778 SEG=chr2L:+19396395,19397763 MAP=37D6-37D6 LEN=893 DEF=(CG9978 gene symbol:CG9978 FBgn0032778 )	278.517	293.295	629.284	233.295	203.608	205.64	38.4474	68.9804	210.994	527.186	1.5085	1.80292	0.836697	0.269724	0.229402
CG18302-RA FEA=BDGP GEN=CG18302 DB_XREF=CG18302 FBgn0032266 SEG=chr2L:+10527381,10528724 MAP=31F5-31F5 LEN=1221 DEF=(CG18302 gene symbol:CG18302 FBgn0032266 )	197.702	196.982	273.47	364.977	303.745	472.868	393.089	386.774	347.742	353.633	1.61761	1.07495	1.50483	0.0583787	0.308909
S.CX001416 FEA=fgenesh SEG=chrX:-12740412,12752036	5.38976	5.51656	6.42331	10.0178	5.44331	5.51524	5.54073	5.71338	5.66914	7.43594	1.50748	1.14056	1.3217	0.131853	0.127549
CG31509-RA FEA=BDGP GEN=TotA DB_XREF=CG31509 FBgn0028396 SEG=chr3R:+16696774,16697444 MAP=93A2-93A2 LEN=584 DEF=(CG31509 gene symbol:TotA FBgn0028396 (GO:0006950 response to stress) (GO:0016065 humoral defense mechanism (sensu Invertebrata)))	15227.2	6096.08	6992.68	5136.12	4656.47	5299.98	4335.53	5626.11	6317.21	4904.82	1.75807	1.17885	1.49134	0.213892	0.0806913
CG14502-RA FEA=BDGP GEN=CG14502 DB_XREF=CG14502 FBgn0034321 SEG=chr2R:+13352954,13358446 MAP=55C2-55C2 LEN=784 DEF=(CG14502 gene symbol:CG14502 FBgn0034321 )	13.2129	18.9498	9.87296	9.36628	12.7969	14.7465	12.9239	16.0386	14.8558	12.5796	1.67173	1.0743	1.5561	0.0769983	0.224328
CG12348-RD FEA=BDGP GEN=Sh DB_XREF=CG12348 FBgn0003380 SEG=chrX:-17660217,17746194 MAP=16F3-16F5 LEN=2446 DEF=(CG12348 gene symbol:Sh synonyms:(CG17860) FBgn0003380 (GO:0007607 taste) (GO:0007611 learning andor memory) (GO:0008076 voltage-gated potassium channel complex) (GO:0006813 potassium ion transport) (GO:0007619 courtship behavior) (GO:0016021 integral to membrane) (GO:0045474 response to …	132.082	169.83	88.7926	110.689	119.59	113.975	157.344	107.2	127.566	114.849	1.51348	1.11811	1.3536	0.0717288	0.203304
CG32407-RA FEA=BDGP GEN=CG32407 DB_XREF=CG32407 FBgn0052407 SEG=chr3L:+5881362,5882878 MAP=64F5-64F5 LEN=1380 DEF=(CG32407 gene symbol:CG32407 synonyms:(CG10727) FBgn0052407 )	746.126	690.09	436.502	479.815	520.693	621.059	595.904	534.457	600.239	551.933	1.56738	1.03025	1.52135	0.00902819	0.330607
CG5583-RA FEA=BDGP GEN=Ets98B DB_XREF=CG5583 FBgn0005659 SEG=chr3R:+23551626,23562162 MAP=98B2-98B2 LEN=2109 DEF=(CG5583 gene symbol:Ets98B FBgn0005659 (GO:0003677 DNA binding) (GO:0003700 transcription factor) (GO:0005634 nucleus))	55.3704	43.8838	76.9048	70.263	53.8469	69.4295	79.8407	67.9395	69.7047	59.0012	1.48274	1.03291	1.43549	0.0344309	0.403289
CG4562-RA FEA=BDGP GEN=CG4562 DB_XREF=CG4562 FBgn0038740 SEG=chr3R:-15693208,15700958 MAP=92B4-92B4 LEN=4229 DEF=(CG4562 gene symbol:CG4562 FBgn0038740 (GO:0004009 ATP-binding cassette (ABC) transporter))	25.1131	20.2032	31.2356	36.8111	26.2687	21.2876	26.4701	27.2019	26.599	56.0967	1.50159	1.48457	1.01147	0.0461394	0.14641
CG7161-RA FEA=BDGP GEN=CG7161 DB_XREF=CG7161 FBgn0035891 SEG=chr3L:-8365978,8370285 MAP=66C11-66C11 LEN=3694 DEF=(CG7161 gene symbol:CG7161 FBgn0035891 )	18.0492	14.2661	11.6929	10.4276	18.2649	12.0355	14.4488	8.16237	15.0883	14.3241	1.46087	1.19094	1.22666	0.0625144	0.223956
CG32131-RA FEA=BDGP GEN=CG32131 DB_XREF=CG32131 FBgn0052131 SEG=chr3L:-13821608,13822855 MAP=70C5-70C5 LEN=471 DEF=(CG32131 gene symbol:CG32131 FBgn0052131 )	57.79	41.8771	32.4562	35.1804	88.2839	36.4175	46.8523	41.7654	54.8532	47.6727	1.47357	1.18894	1.2394	0.0928491	0.303287
HDC18361 FEA=HDP SEG=chrX:-10727585,10727840	8.80126	8.33394	6.3362	5.39955	6.15929	6.54172	6.49252	6.43959	6.34121	6.95905	1.46009	1.02846	1.41968	0.0177943	0.232948
CG14712-RA FEA=BDGP GEN=CG14712 DB_XREF=CG14712 FBgn0037924 SEG=chr3R:+7454500,7459444 MAP=86E16-86E17 LEN=4746 DEF=(CG14712 gene symbol:CG14712 FBgn0037924 )	48.2175	47.977	25.0478	39.0912	35.3598	37.2437	48.9893	46.783	38.6145	33.0589	1.49978	1.02648	1.4611	0.074983	0.433275
CG8501-RA FEA=BDGP GEN=CG8501 DB_XREF=CG8501 FBgn0033724 SEG=chr2R:+7448332,7449233 MAP=49A1-49A1 LEN=901 DEF=(CG8501 gene symbol:CG8501 FBgn0033724 )	13.9286	12.2931	21.0711	21.4609	18.6358	17.8327	12.8365	15.9016	16.3254	14.2948	1.62201	1.05983	1.53045	0.0052301	0.326827
CG13836-RA FEA=BDGP GEN=CG13836 DB_XREF=CG13836 FBgn0039060 SEG=chr3R:+18986482,18986863 MAP=94E3-94E3 LEN=381 DEF=(CG13836 gene symbol:CG13836 FBgn0039060 )	7.20271	8.46808	12.6813	12.3105	7.01158	7.15409	8.77477	7.89146	11.0625	7.5352	1.5948	1.15469	1.38115	0.00971504	0.19975
CG10242-RA FEA=BDGP GEN=Cyp6a23 DB_XREF=CG10242 FBgn0033978 SEG=chr2R:+9939558,9941380 MAP=51D1-51D1 LEN=1757 DEF=(CG10242 gene symbol:Cyp6a23 FBgn0033978 (GO:0015034 cytochrome P450) (GO:0005792 microsome) (GO:0016020 membrane))	764.338	730.049	466.44	467.963	747.098	851.399	808.735	714.611	731.056	975.76	1.5993	1.0059	1.58992	0.00186792	0.48023
HDC09503 FEA=HDP SEG=chr3L:+10867668,10869051	4.55047	4.87187	6.00119	7.69438	5.54286	4.77291	4.74552	4.88683	4.78864	4.80117	1.45352	1.04039	1.3971	0.0656792	0.250027
AF364550 FEA=transposon LEN=7387 DESC=gb|AF364550|Quasimodo QUASIMODO 7387bp Derived from P1 clones DS08479 & DS07153 by Sue Celniker, 29 March 2001.	164.009	291.621	137.446	151.284	125.5	141.68	176.503	129.585	127.854	142.862	1.57805	1.10837	1.42375	0.161588	0.205608
CG6127-RA FEA=BDGP GEN=Ser DB_XREF=CG6127 FBgn0004197 SEG=chr3R:-22987182,23009081 MAP=97E6-97E8 LEN=5552 DEF=(CG6127 gene symbol:Ser FBgn0004197 (GO:0007435 salivary gland morphogenesis) (GO:0004871 signal transducer) (GO:0007456 eye morphogenesis (sensu Drosophila)) (GO:0005112 Notch binding) (GO:0005887 integral to plasma membrane) (GO:0005154 epidermal growth factor receptor ligand) (GO:00072…	6.30315	7.66596	8.70655	11.5837	7.06096	6.96801	7.41289	7.10781	7.40398	6.90112	1.45251	1.00135	1.45055	0.092743	0.481839
CG6596-RA FEA=BDGP GEN=CG6596 DB_XREF=CG6596 FBgn0035671 SEG=chr3L:+6025802,6026201 MAP=65A5-65A5 LEN=399 DEF=(CG6596 gene symbol:CG6596 FBgn0035671 )	12.3733	13.696	17.6721	20.6326	12.961	16.8809	15.6751	14.7904	15.9696	18.5348	1.46935	1.083	1.35674	0.031801	0.237849
CG31091-RA FEA=BDGP GEN=CG31091 DB_XREF=CG31091 FBgn0051091 SEG=chr3R:+21715654,21717076 MAP=96F7-96F7 LEN=1301 DEF=(CG31091 gene symbol:CG31091 synonyms:(CG5990) FBgn0051091 )	9.50988	11.4637	13.3507	18.4595	10.0504	8.82082	9.28256	9.93695	8.02442	8.82067	1.51668	1.05122	1.44278	0.0930419	0.263424
CG15771-RA FEA=BDGP GEN=CG15771 DB_XREF=CG15771 FBgn0029801 SEG=chrX:+5496012,5499211 MAP=5B8-5B10 LEN=1485 DEF=(CG15771 gene symbol:CG15771 FBgn0029801 )	125.763	157.78	99.4485	93.7538	144.024	119.927	116.728	128.007	117.749	115.164	1.4676	1.05475	1.39142	0.054414	0.262421
HDC03539 FEA=HDP SEG=chr2L:-21104155,21105270	6.48212	6.42672	6.45641	12.548	6.56437	6.46428	6.31238	6.75011	6.60867	6.08605	1.4722	1.00537	1.46435	0.211207	0.43993
CG15475-RA FEA=BDGP GEN=CG15475 DB_XREF=CG15475 FBgn0032867 SEG=chr2L:+20584359,20585301 MAP=38D1-38D1 LEN=942 DEF=(CG15475 gene symbol:CG15475 FBgn0032867 )	6.09511	5.95349	12.2261	6.3862	5.78541	5.54076	5.53959	7.83514	5.90695	5.94731	1.54477	1.16742	1.32323	0.188964	0.108063
CG14105-RA FEA=BDGP GEN=CG14105 DB_XREF=CG14105 FBgn0036359 SEG=chr3L:-13383529,13384204 MAP=70B1-70B1 LEN=558 DEF=(CG14105 gene symbol:CG14105 FBgn0036359 )	492.287	546.322	281.968	353.791	466.986	500.158	490.733	464.044	432.303	388.009	1.63365	1.1351	1.43921	0.0231723	0.0374065
CG13305-RA FEA=BDGP GEN=CG13305 DB_XREF=CG13305 FBgn0035921 SEG=chr3L:-8603621,8605528 MAP=66D9-66D9 LEN=1138 DEF=(CG13305 gene symbol:CG13305 FBgn0035921 )	269.281	264.319	53.8341	55.8798	160.67	144.412	150.169	44.4225	35.9135	46.8164	4.86356	3.58037	1.3584	8.01635e-05	2.32329e-05
CG33183-RC FEA=BDGP GEN=Hr46 DB_XREF=CG33183 FBgn0000448 SEG=chr2R:-5266068,5294024 MAP=46F5-46F7 LEN=5268 DEF=(CG33183 gene symbol:Hr46 synonyms:(CG11823 CG12208) FLAGGED_PROBLEMATIC FBgn0000448 (GO:0004879 ligand-dependent nuclear receptor) (GO:0005634 nucleus) (GO:0003700 transcription factor))	46.4449	49.9876	27.9758	38.3754	35.7018	35.8901	36.8568	35.5238	42.9351	33.8449	1.45336	1.03555	1.40348	0.055758	0.33589
Stencil:2L:18718089:18712512:GENSCAN FEA=stencil SEG=chr2L:-18712512,18718089	4.41308	4.8488	6.96445	6.40949	5.19876	4.71916	5.54076	7.15537	5.00027	5.17093	1.44398	1.12083	1.28831	0.0141012	0.221336
CG8428-RE FEA=BDGP GEN=spin DB_XREF=CG8428 FBgn0004571 SEG=chr2R:+11188707,11201963 MAP=52E5-52E8 LEN=3130 DEF=(CG8428 gene symbol:spin FBgn0004571 (GO:0007619 courtship behavior) (GO:0012501 programmed cell death) (GO:0005886 plasma membrane) (GO:0045924 regulation of female receptivity))	1532.32	2127.58	2925.29	2801.56	1803.79	2211.95	2262.75	2464.28	2410.89	2179.31	1.56476	1.12359	1.39264	0.0383495	0.100915
CG12052-RF FEA=BDGP GEN=lola DB_XREF=CG12052 FBgn0005630 SEG=chr2R:-5576172,5595711 MAP=47A11-47A13 LEN=2147 DEF=(CG12052 gene symbol:lola synonyms:(CG30014 CG18379 CG18378 CG18380 CG18381 CG18376 CG30013 CG30012) FBgn0005630 (GO:0003702 RNA polymerase II transcription factor) (GO:0003704 specific RNA polymerase II transcription factor) (GO:0007411 axon guidance) (GO:0005634 nucleus) (GO:0007409 …	278.661	491.519	245.984	247.092	299.811	272.167	347.625	275.476	297.076	200.938	1.56199	1.1889	1.31381	0.161369	0.126608
CG5097-RA FEA=BDGP GEN=CG5097 DB_XREF=CG5097 FBgn0038790 SEG=chr3R:+16186084,16186275 MAP=92E4-92E4 LEN=132 DEF=(CG5097 gene symbol:CG5097 FBgn0038790 )	546.692	1753.06	3051.67	1949.36	356.108	1709.09	260.264	539.919	383.312	1400.45	2.1746	1.00076	2.17294	0.120069	0.499607
CG30259-RA FEA=BDGP GEN=CG30259 DB_XREF=CG30259 FBgn0050259 SEG=chr2R:-17744993,17747948 MAP=59A3-59A3 LEN=1395 DEF=(CG30259 gene symbol:CG30259 synonyms:(CG13522 CG13523) FBgn0050259 )	4.79102	5.24851	9.03915	5.50051	5.13253	5.15766	6.47138	5.21068	6.57221	5.13578	1.44824	1.00937	1.43479	0.167209	0.469501
GM03875 FEA=sim4 SEG=chr2L:-6638964,6641251	49.4024	59.2637	38.5377	34.8369	48.8404	42.268	62.8275	50.4631	55.6152	45.8232	1.48098	1.01339	1.4614	0.039351	0.462067
CG31788-RA FEA=BDGP GEN=CG31788 DB_XREF=CG31788 FBgn0051788 SEG=chr2L:-18235575,18235975 MAP=36E1-36E1 LEN=340 DEF=(CG31788 gene symbol:CG31788 FBgn0051788 )	6.57012	6.27396	13.7932	6.59152	7.07437	6.11721	6.97698	6.50289	6.3001	5.94897	1.58709	1.07554	1.47562	0.20264	0.121171
CG17100-RA FEA=BDGP GEN=stich1 DB_XREF=CG17100 FBgn0016941 SEG=chr3R:+6214002,6226090 MAP=86B3-86B3 LEN=4225 DEF=(CG17100 gene symbol:stich1 FBgn0016941 (GO:0003677 DNA binding) (GO:0003702 RNA polymerase II transcription factor) (GO:0045449 regulation of transcription) (GO:0007422 peripheral nervous system development) (GO:0005634 nucleus))	543.718	433.131	902.468	934.885	705.521	722.979	732.316	949.018	991.158	918.45	1.8809	1.32294	1.42176	0.00873335	0.000246738
GH05702 FEA=sim4 SEG=chr4:+477621,479117	47.6933	41.2837	27.0514	34.0607	55.9586	44.3412	32.6787	32.6265	45.056	48.6846	1.45597	1.05232	1.38358	0.0495994	0.401806
CG14074-RA FEA=BDGP GEN=CG14074 DB_XREF=CG14074 FBgn0036818 SEG=chr3L:+18815217,18816228 MAP=75E2-75E2 LEN=1011 DEF=(CG14074 gene symbol:CG14074 FBgn0036818 )	32.6639	30.5658	39.8884	55.6081	40.8321	41.699	40.4231	48.3844	39.9689	43.0439	1.51031	1.06867	1.41326	0.0894391	0.160528
CG10869-RA FEA=BDGP GEN=CG10869 DB_XREF=CG10869 FBgn0031347 SEG=chr2L:-1586523,1588936 MAP=22A3-22A3 LEN=2350 DEF=(CG10869 gene symbol:CG10869 FBgn0031347 )	10.3761	10.8498	19.9588	11.0106	11.7029	8.98738	10.5457	10.9986	10.7437	8.3456	1.45904	1.03816	1.40541	0.195233	0.378465
CG6329-RA FEA=BDGP GEN=CG6329 DB_XREF=CG6329 FBgn0033872 SEG=chr2R:+8891088,8897628 MAP=50C6-50C6 LEN=2638 DEF=(CG6329 gene symbol:CG6329 FBgn0033872 )	3390.22	3146.42	1759.86	2369.83	2806.54	2738.77	2933.4	2422.46	2539.03	2673.93	1.58284	1.11044	1.42541	0.0335373	0.0191437
CG31606-RB FEA=BDGP GEN=CG31606 DB_XREF=CG31606 FBgn0051606 SEG=chr2L:+8139860,8140510 MAP=28E7-28E7 LEN=594 DEF=(CG31606 gene symbol:CG31606 FBgn0051606 )	7.94823	6.9237	11.2914	12.0268	6.97841	7.99687	8.00833	7.81381	7.02566	7.30073	1.56793	1.03809	1.51039	0.0107881	0.266323
CG9735-RA FEA=BDGP SEG=chr3R:-5089554,5092686	19.9233	15.4076	9.25353	12.2139	14.622	11.6701	14.6415	12.7169	13.9608	12.218	1.64579	1.0524	1.56385	0.0620419	0.287625
CG12388-RA FEA=BDGP GEN=kappaTry DB_XREF=CG12388 FBgn0043471 SEG=chr2R:-6402621,6403506 MAP=47F3-47F3 LEN=885 DEF=(CG12388 gene symbol:kappaTry FBgn0043471 (GO:0005576 extracellular) (GO:0004295 trypsin))	86.3991	160.132	92.0438	54.1514	69.6948	89.2868	15.4143	49.8216	82.1595	192.614	1.68631	1.86126	0.906008	0.174892	0.180338
CG11415-RA FEA=BDGP GEN=Tsp2A DB_XREF=CG11415 FBgn0024361 SEG=chrX:+1104014,1105451 MAP=1F3-1F3 LEN=848 DEF=(CG11415 gene symbol:Tsp2A FBgn0024361 (GO:0016021 integral to membrane))	169.005	147.926	117.664	92.8476	83.8693	114.584	33.8479	59.7947	79.6774	175.143	1.50552	1.35434	1.11163	0.0411164	0.277622
CG11286-RA FEA=BDGP GEN=CG11286 DB_XREF=CG11286 FBgn0037516 SEG=chr3R:-3596743,3597484 MAP=84E1-84E1 LEN=623 DEF=(CG11286 gene symbol:CG11286 FBgn0037516 )	5.36506	5.44917	6.65155	9.9488	7.07143	6.07933	6.67892	7.53274	6.22114	5.34497	1.53505	1.03827	1.47847	0.110738	0.372357
HDC19075 FEA=HDP SEG=chrX:+15377744,15380319	5.75519	5.81829	8.18948	9.10829	6.15127	5.97988	6.69987	5.99405	5.88217	5.8695	1.4946	1.06116	1.40847	0.0124606	0.0882755
CG3593-RA FEA=BDGP SEG=chr3R:-16896291,16899056	120.665	129.477	171.239	221.214	140.055	189.845	208.526	208.401	223.294	206.101	1.56892	1.18456	1.32447	0.0535554	0.0960494
CG13733-RA FEA=BDGP GEN=CG13733 DB_XREF=CG13733 FBgn0036729 SEG=chr3L:-17426665,17427805 MAP=74C3-74C4 LEN=1140 DEF=(CG13733 gene symbol:CG13733 FBgn0036729 )	4.98705	4.88111	9.19633	5.06076	4.97586	4.80877	5.53447	5.02811	4.91263	4.92165	1.44476	1.03073	1.40168	0.199954	0.265738
CG32239-RA FEA=BDGP GEN=Gef64C DB_XREF=CG32239 FBgn0035574 SEG=chr3L:+4670738,4774195 MAP=64B15-64C1 LEN=7283 DEF=(CG32239 gene symbol:Gef64C synonyms:(CG13709 CG13710) FBgn0035574 (GO:0005085 guanyl-nucleotide exchange factor) (GO:0007411 axon guidance))	76.7801	52.8577	38.4739	47.3337	70.2563	66.4495	53.5199	62.8416	65.7701	57.8258	1.51079	1.02032	1.48071	0.113956	0.415898
CG6325-RA FEA=BDGP GEN=CG6325 DB_XREF=CG6325 FBgn0037814 SEG=chr3R:-6228700,6233024 MAP=86B4-86B4 LEN=3633 DEF=(CG6325 gene symbol:CG6325 FBgn0037814 )	90.2256	71.8537	102.865	147.356	78.9203	100.488	96.9127	104.763	106.902	102.213	1.54382	1.13592	1.35909	0.104278	0.0699322
CG13067-RA FEA=BDGP GEN=CG13067 DB_XREF=CG13067 FBgn0036589 SEG=chr3L:+16220187,16220798 MAP=72D10-72D10 LEN=538 DEF=(CG13067 gene symbol:CG13067 FBgn0036589 )	433.466	289.337	546.929	600.494	612.703	567.611	449.899	528.332	631.015	673.426	1.58746	1.12425	1.41202	0.0549623	0.178421
CG5610-RA FEA=BDGP SEG=chr3R:-20217604,20273308	11.6665	9.86771	7.19065	7.25757	12.6028	7.1441	6.71845	7.54399	6.82294	7.46374	1.49044	1.2123	1.22943	0.0294441	0.231786
CG32741-RA FEA=BDGP GEN=CG32741 DB_XREF=CG32741 FBgn0052741 SEG=chrX:+6436238,6438879 MAP=6C7-6C7 LEN=2138 DEF=(CG32741 gene symbol:CG32741 FBgn0052741 )	14.8271	9.16665	20.1929	15.5259	8.6212	11.5951	12.5988	20.4033	12.1074	10.7078	1.48867	1.31703	1.13032	0.12555	0.173227
CG17144-RA FEA=BDGP GEN=CG17144 DB_XREF=CG17144 FBgn0036267 SEG=chr3L:-12163775,12166887 MAP=69A2-69A2 LEN=1743 DEF=(CG17144 gene symbol:CG17144 FBgn0036267 )	686.991	642.088	358.596	436.29	570.263	588.28	659.13	483.806	501.541	507.914	1.67204	1.21725	1.37362	0.0135389	0.0091274
CG12023-RA FEA=BDGP GEN=CG12023 DB_XREF=CG12023 FBgn0035278 SEG=chr3L:+1791217,1803532 MAP=62B4-62B6 LEN=1331 DEF=(CG12023 gene symbol:CG12023 FBgn0035278 )	197.591	164.092	100.094	141.368	178.974	186.621	180.814	175.724	172.013	160.785	1.49789	1.07451	1.39402	0.0760601	0.0333109
CG7510-RA FEA=BDGP GEN=CG7510 DB_XREF=CG7510 FBgn0036741 SEG=chr3L:+17570704,17579368 MAP=74E4-74E5 LEN=3935 DEF=(CG7510 gene symbol:CG7510 FBgn0036741 )	614.925	629.11	364.524	393.059	661.09	565.768	666.491	573.735	573.281	547.521	1.64211	1.11732	1.46968	0.00213193	0.0608883
CG14500-RA FEA=BDGP GEN=CG14500 DB_XREF=CG14500 FBgn0034318 SEG=chr2R:+13252712,13253388 MAP=55B12-55B12 LEN=676 DEF=(CG14500 gene symbol:CG14500 FBgn0034318 )	184.652	285.352	359.075	405.165	194.832	344.392	138.014	222.481	133.813	319.094	1.62603	1.00274	1.62159	0.0586321	0.497168
CG7045-RA FEA=BDGP GEN=CG7045 DB_XREF=CG7045 FBgn0038978 SEG=chr3R:+18308206,18308764 MAP=94B1-94B1 LEN=558 DEF=(CG7045 gene symbol:CG7045 FBgn0038978 (GO:0003677 DNA binding) (GO:0005634 nucleus))	5.46167	5.62824	10.6071	5.86686	7.44288	5.95155	5.63523	6.68316	5.55815	5.70329	1.48549	1.06047	1.40079	0.187023	0.306392
CG9598-RA FEA=BDGP GEN=CG9598 DB_XREF=CG9598 FBgn0036424 SEG=chr3L:-14361702,14366212 MAP=70D7-70D7 LEN=3842 DEF=(CG9598 gene symbol:CG9598 FBgn0036424 )	310.961	253.374	187.772	183.774	307.233	244.976	245.663	250.031	267.064	262.261	1.51888	1.02376	1.48363	0.0395772	0.392961
GH12056 FEA=sim4 SEG=chr3R:-10696587,10699108	12.3947	14.5789	8.29344	10.4955	13.3255	10.2613	9.42163	10.1606	9.62249	11.1267	1.43561	1.06789	1.34434	0.0592983	0.304907
Stencil:3L:17078133:17066888:GENSCAN FEA=stencil SEG=chr3L:-17066888,17078133	7.75096	12.0684	7.49851	6.39458	7.13218	7.37589	7.42337	7.2948	7.49974	7.34942	1.42656	1.00969	1.41287	0.157478	0.275659
CG32375-RA FEA=BDGP GEN=CG32375 DB_XREF=CG32375 FBgn0052375 SEG=chr3L:-7676877,7677868 MAP=66A10-66A10 LEN=991 DEF=(CG32375 gene symbol:CG32375 FBgn0052375 )	10.5771	9.79194	15.0927	14.3173	10.3263	9.79731	9.30009	10.4552	9.64153	9.09445	1.44385	1.00796	1.43245	0.00728648	0.441487
CG4026-RA FEA=BDGP GEN=CG4026 DB_XREF=CG4026 FBgn0032147 SEG=chr2L:+9774618,9780725 MAP=30C9-30D1 LEN=2046 DEF=(CG4026 gene symbol:CG4026 FBgn0032147 (GO:0008440 1D-myo-inositol-trisphosphate 3-kinase))	110.582	117.219	67.4752	82.2233	83.9438	93.0653	69.1856	78.338	83.8675	66.7798	1.52173	1.07515	1.41536	0.0201517	0.27035
CG4772-RA FEA=BDGP GEN=Ugt86Dh DB_XREF=CG4772 FBgn0040252 SEG=chr3R:+7001311,7003697 MAP=86D8-86D8 LEN=2036 DEF=(CG4772 gene symbol:Ugt86Dh FBgn0040252 )	13.075	12.7902	9.78077	6.72552	10.0606	10.5752	7.44204	7.92252	9.11561	12.0183	1.56699	1.03485	1.51422	0.0463899	0.422085
CG13074-RA FEA=BDGP GEN=CG13074 DB_XREF=CG13074 FBgn0036567 SEG=chr3L:-16044819,16046368 MAP=72D5-72D5 LEN=1356 DEF=(CG13074 gene symbol:CG13074 FBgn0036567 )	5.2479	5.43674	5.66493	9.63212	5.29826	5.56121	5.52947	5.39693	7.78472	5.57596	1.43169	1.14453	1.25089	0.182688	0.182205
CG4270-RA FEA=BDGP GEN=CG4270 DB_XREF=CG4270 FBgn0031407 SEG=chr2L:+2256030,2256806 MAP=22D6-22D6 LEN=662 DEF=(CG4270 gene symbol:CG4270 FBgn0031407 )	6.36466	7.41231	10.0552	10.846	8.32366	8.20209	7.26589	7.67059	8.49035	6.93131	1.51711	1.03029	1.47251	0.0161557	0.349459
S.C3R002047 FEA=fgenesh SEG=chr3R:+15108584,15112322	6.25797	6.60741	11.3544	7.33673	6.57138	7.13837	6.64748	6.80787	7.22455	6.70632	1.45283	1.01874	1.4261	0.142712	0.31081
CG6822-RA FEA=BDGP GEN=rhea DB_XREF=CG6822 FBgn0020254 SEG=chr3L:+8493661,8496311 MAP=66D6-66D6 LEN=2076 DEF=(CG6822 gene symbol:rhea FBgn0020254 (GO:0005532 mannose binding lectin))	1027.22	1155.7	722.319	787.677	924.473	886.047	857.915	903.102	949.476	833.72	1.44564	1.00669	1.43603	0.0214745	0.442695
CG11529-RA FEA=BDGP GEN=CG11529 DB_XREF=CG11529 FBgn0036264 SEG=chr3L:+12155453,12156317 MAP=69A2-69A2 LEN=864 DEF=(CG11529 gene symbol:CG11529 FBgn0036264 (GO:0004252 serine-type endopeptidase))	78.9316	85.9171	103.506	148.888	74.7891	115.093	100.291	134.043	108.275	94.5524	1.53106	1.16093	1.31882	0.0984132	0.19956
CG5987-RA FEA=BDGP GEN=CG5987 DB_XREF=CG5987 FBgn0039501 SEG=chr3R:-23063313,23066094 MAP=97E11-97E11 LEN=2479 DEF=(CG5987 gene symbol:CG5987 FBgn0039501 (GO:0004835 tubulinyl-tyrosine ligase))	6.71632	6.61566	10.7789	10.0378	9.67088	6.14303	7.22717	8.33317	6.34378	6.56376	1.56141	1.08476	1.43941	0.0049194	0.324098
CG3972-RA FEA=BDGP GEN=Cyp4g1 DB_XREF=CG3972 FBgn0010019 SEG=chrX:-224486,226771 MAP=1B3-1B4 LEN=2285 DEF=(CG3972 gene symbol:Cyp4g1 FBgn0010019 (GO:0015034 cytochrome P450) (GO:0005792 microsome) (GO:0016020 membrane))	31.4796	24.581	15.6161	10.1371	44.351	13.5897	13.1303	20.8647	42.1022	7.16255	2.17684	1.01342	2.14801	0.0375489	0.491881
CG14098-RA FEA=BDGP GEN=CG14098 DB_XREF=CG14098 FBgn0036884 SEG=chr3L:+19495066,19497249 MAP=76B6-76B6 LEN=1826 DEF=(CG14098 gene symbol:CG14098 FBgn0036884 )	13.8521	15.5361	21.919	24.9169	18.2776	16.2665	14.866	18.286	23.0946	17.9535	1.5937	1.20085	1.32714	0.0183565	0.0811568
CG18657-RA FEA=BDGP GEN=NetA DB_XREF=CG18657 FBgn0015773 SEG=chrX:-14335016,14384846 MAP=12F1-12F2 LEN=3255 DEF=(CG18657 gene symbol:NetA FBgn0015773 (GO:0005576 extracellular) (GO:0005578 extracellular matrix) (GO:0007411 axon guidance))	56.1956	38.3952	36.9997	27.963	34.1914	39.1725	32.1474	31.9727	35.1211	36.8802	1.45608	1.01479	1.43486	0.138019	0.424758
CG13325-RA FEA=BDGP GEN=CG13325 DB_XREF=CG13325 FBgn0033792 SEG=chr2R:+8181018,8190494 MAP=49F2-49F2 LEN=2932 DEF=(CG13325 gene symbol:CG13325 FBgn0033792 )	15.3816	15.9727	10.7762	10.9892	12.4814	12.219	13.4348	11.9935	12.2775	16.4437	1.44055	1.06764	1.34929	0.00213293	0.29683
Stencil:3L:20883990:20882739:GENSCAN FEA=stencil SEG=chr3L:-20882739,20883990	5.14965	5.12534	5.17087	9.49459	5.05812	5.07492	5.54014	5.23304	5.11338	4.97016	1.4273	1.02328	1.39482	0.20838	0.267439
HDC12547 FEA=HDP SEG=chr3R:+4599180,4599508	342.079	265.274	605.115	312.303	144.464	379.583	199.813	187.144	119.763	245.82	1.51052	1.30961	1.15341	0.20671	0.257029
CG3713-RA FEA=BDGP SEG=chrX:-604076,604605	23.3113	20.8236	13.3114	13.7689	18.192	18.388	17.0798	12.3139	17.8571	15.7889	1.62978	1.16753	1.39591	0.010648	0.0993272
CG32714-RA FEA=BDGP GEN=CG32714 DB_XREF=CG32714 FBgn0052714 SEG=chrX:+8228294,8249045 MAP=7F1-7F1 LEN=933 DEF=(CG32714 gene symbol:CG32714 synonyms:(CG1521) FBgn0052714 )	417.152	292.786	218.459	266.276	398.844	256.744	299.261	283.697	288.896	379.529	1.46459	1.00286	1.46041	0.116528	0.493488
CG9975-RA FEA=BDGP GEN=CG9975 DB_XREF=CG9975 FBgn0034435 SEG=chr2R:+14405528,14409282 MAP=56D1-56D1 LEN=3053 DEF=(CG9975 gene symbol:CG9975 FBgn0034435 )	5.74015	6.42978	10.9256	6.42921	7.25631	5.87016	6.01512	6.25726	6.03127	6.06826	1.42604	1.04275	1.36757	0.186241	0.294273
CG8051-RA FEA=BDGP GEN=CG8051 DB_XREF=CG8051 FBgn0031012 SEG=chrX:-19032280,19038884 MAP=18C1-18C1 LEN=2567 DEF=(CG8051 gene symbol:CG8051 FBgn0031012 (GO:0015355 monocarboxylate porter))	84.0756	97.3787	143.396	123.995	103.935	102.447	97.3222	89.746	98.1669	123.755	1.4736	1.02622	1.43594	0.033721	0.40573
CT41110 FEA=sim4 SEG=chr2R:+6931685,6932292	13.0325	8.16857	7.17468	7.5784	6.84056	6.37558	6.82217	7.13846	6.95015	6.56977	1.43706	1.03094	1.39392	0.158675	0.206106
CG5403-RA FEA=BDGP GEN=retn DB_XREF=CG5403 FBgn0004795 SEG=chr2R:+18676179,18698388 MAP=59F5-59F5 LEN=4289 DEF=(CG5403 gene symbol:retn FBgn0004795 (GO:0003677 DNA binding) (GO:0007435 salivary gland morphogenesis) (GO:0007292 oogenesis) (GO:0016564 transcriptional repressor) (GO:0003700 transcription factor) (GO:0000122 negative regulation of transcription from Pol II promoter) (GO:0005634 nucle…	169.304	166.466	250.177	266.642	230.928	241.19	212.853	268.913	252.052	216.365	1.5392	1.07644	1.4299	0.00420453	0.188337
CG9696-RD FEA=BDGP GEN=dom DB_XREF=CG9696 FBgn0020306 SEG=chr2R:+16366994,16385392 MAP=57D11-57D12 LEN=10158 DEF=(CG9696 gene symbol:dom FBgn0020306 (GO:0007292 oogenesis) (GO:0008094 DNA dependent adenosinetriphosphatase) (GO:0008283 cell proliferation) (GO:0016458 gene silencing) (GO:0002165 larvalpupal development (sensu Insecta)) (GO:0005679 nucleosome remodeling complex) (GO:0016585 chromati…	204.307	154.076	145.393	106.407	243.537	189.336	190.271	183.415	205.1	192.252	1.42329	1.07297	1.32649	0.117842	0.249112
CG30039-RA FEA=BDGP GEN=CG30039 DB_XREF=CG30039 FBgn0050039 SEG=chr2R:-7115687,7116468 MAP=48D8-48D8 LEN=729 DEF=(CG30039 gene symbol:CG30039 FBgn0050039 )	5.08329	5.51511	10.1531	5.31003	6.3586	5.46164	5.10526	5.27216	5.10279	5.74416	1.459	1.05003	1.38949	0.211228	0.278202
CG33295-RA FEA=BDGP SEG=chr2L:-6372079,6373288	18.829	28.2249	14.0665	18.7611	21.4863	19.0269	19.4066	25.5647	19.7595	15.614	1.43336	1.017	1.40941	0.154161	0.457469
HDC09365 FEA=HDP SEG=chr3L:-9781004,9781402	223.504	250.281	386.409	361.793	524.801	494.086	513.592	569.734	612.195	576.159	1.5792	1.14722	1.37655	0.00855926	0.00462591
HDC06792 FEA=HDP SEG=chr2R:-11779348,11780866	7.34049	9.90465	5.83951	6.20557	5.68243	5.56526	5.72021	5.88475	5.78048	5.64901	1.43172	1.02041	1.40308	0.0912354	0.11744
CG15661-RA FEA=BDGP GEN=CG15661 DB_XREF=CG15661 FBgn0034605 SEG=chr2R:-16259069,16260711 MAP=57D2-57D2 LEN=1476 DEF=(CG15661 gene symbol:CG15661 FBgn0034605 (GO:0003980 UDP-glucose:glycoprotein glucosyltransferase))	692.319	568.848	369.261	450.267	561.656	595.615	613.096	576.204	541.573	544.56	1.53889	1.06499	1.44499	0.0479895	0.0634455
CG12242-RA FEA=BDGP GEN=GstD5 DB_XREF=CG12242 FBgn0010041 SEG=chr3R:+8201504,8202155 MAP=87B8-87B8 LEN=651 DEF=(CG12242 gene symbol:GstD5 FBgn0010041 (GO:0006803 glutathione conjugation reaction) (GO:0004364 glutathione transferase))	7.14785	5.95323	12.3281	6.4527	7.55207	7.81511	6.09634	6.1375	7.69857	9.32539	1.43353	1.07911	1.32844	0.221735	0.311516
CG17612-RB FEA=BDGP GEN=CG17612 DB_XREF=CG17612 FBgn0031597 SEG=chr2L:-4373076,4375288 MAP=24E4-24E4 LEN=2159 DEF=(CG17612 gene symbol:CG17612 FBgn0031597 )	14.9429	14.7834	10.0585	10.6122	14.3108	15.811	15.9077	21.6968	16.1722	12.8846	1.43809	1.10263	1.30423	0.00201277	0.290281
CG5316-RA FEA=BDGP GEN=CG5316 DB_XREF=CG5316 FBgn0038704 SEG=chr3R:+15229219,15230059 MAP=92A3-92A3 LEN=715 DEF=(CG5316 gene symbol:CG5316 FLAGGED_PROBLEMATIC FBgn0038704 )	13.9875	14.515	15.0043	25.6278	11.536	14.3941	17.4787	16.3727	14.1904	13.9967	1.42556	1.02652	1.38874	0.186146	0.424024
CG4760-RC FEA=BDGP GEN=bol DB_XREF=CG4760 FBgn0011206 SEG=chr3L:-9065257,9089062 MAP=66F5-66F6 LEN=1949 DEF=(CG4760 gene symbol:bol synonyms:(CG4727) FBgn0011206 (GO:0007283 spermatogenesis) (GO:0003723 RNA binding) (GO:0042061 entry into meiosis) (GO:0005634 nucleus) (GO:0008315 meiotic G2MI transition) (GO:0006445 regulation of translation))	49.8172	40.6737	24.6315	26.2592	48.1071	30.2606	47.4465	37.4956	35.4876	41.0878	1.77814	1.10295	1.61217	0.0254218	0.276975
CG32832-RA FEA=BDGP GEN=CG32832 DB_XREF=CG32832 FBgn0052832 SEG=chr2L:-16856684,16857359 MAP=36B3-36B3 LEN=482 DEF=(CG32832 gene symbol:CG32832 FBgn0052832 )	6.7481	6.91082	11.2425	8.02697	8.01068	6.65045	6.81956	7.132	6.85604	6.50547	1.41076	1.04817	1.34593	0.111764	0.259035
CG4669-RA FEA=BDGP GEN=CG4669 DB_XREF=CG4669 FBgn0035598 SEG=chr3L:+5193786,5195942 MAP=64C11-64C11 LEN=2108 DEF=(CG4669 gene symbol:CG4669 FBgn0035598 )	6.19303	5.86817	11.566	6.70143	6.5968	8.1737	6.24968	6.24742	5.90412	6.11134	1.51456	1.15098	1.31589	0.165492	0.100277
CG14377-RA FEA=BDGP GEN=CG14377 DB_XREF=CG14377 FBgn0038148 SEG=chr3R:+9223607,9223925 MAP=87E9-87E9 LEN=318 DEF=(CG14377 gene symbol:CG14377 FBgn0038148 )	24.1708	17.5722	29.9252	31.6113	22.3768	16.744	24.5938	23.5111	21.4241	23.8625	1.47418	1.07978	1.36526	0.0504033	0.264209
CG15040-RA FEA=BDGP GEN=CG15040 DB_XREF=CG15040 FBgn0030940 SEG=chrX:-18337660,18343532 MAP=17C5-17C5 LEN=5688 DEF=(CG15040 gene symbol:CG15040 FBgn0030940 )	7.04659	7.76727	12.8568	8.76885	7.66954	8.09595	8.01082	7.70572	7.69714	7.34454	1.45983	1.04523	1.39665	0.121244	0.0619188
CG9610-RB FEA=BDGP GEN=Poxm DB_XREF=CG9610 FBgn0003129 SEG=chr3R:-4145546,4147315 MAP=84F11-84F11 LEN=1769 DEF=(CG9610 gene symbol:Poxm FBgn0003129 (GO:0003704 specific RNA polymerase II transcription factor) (GO:0005634 nucleus))	12.4991	10.6706	12.9614	19.7643	12.2059	12.1283	12.9141	10.8254	12.2982	15.1752	1.41243	1.02821	1.37369	0.153881	0.400592
CG7208-RA FEA=BDGP GEN=CG7208 DB_XREF=CG7208 FBgn0038575 SEG=chr3R:-14009392,14011452 MAP=90F1-90F1 LEN=1541 DEF=(CG7208 gene symbol:CG7208 FBgn0038575 )	7.17697	7.30867	8.25996	12.1855	7.40732	7.34534	7.22584	7.04367	7.76008	7.2939	1.41143	1.00542	1.40382	0.134233	0.431706
CG9675-RA FEA=BDGP GEN=CG9675 DB_XREF=CG9675 FBgn0030774 SEG=chrX:-16431465,16432976 MAP=15A1-15A2 LEN=1247 DEF=(CG9675 gene symbol:CG9675 FBgn0030774 (GO:0004252 serine-type endopeptidase))	218.147	143.282	108.671	86.5679	92.0099	158.134	48.2834	38.5233	130.267	121.543	1.85122	1.02788	1.80101	0.0835121	0.476651
CG5071-RB FEA=BDGP GEN=CG5071 DB_XREF=CG5071 FBgn0039347 SEG=chr3R:+21433500,21435741 MAP=96E5-96E5 LEN=2241 DEF=(CG5071 gene symbol:CG5071 FLAGGED_PROBLEMATIC FBgn0039347 (GO:0003755 peptidyl-prolyl cis-trans isomerase))	31.9113	29.315	20.2438	16.0666	30.5602	21.7636	23.652	19.6476	18.2796	33.5889	1.68619	1.06236	1.58721	0.0184132	0.401447
CG6457-RA FEA=BDGP GEN=yip7 DB_XREF=CG6457 FBgn0040060 SEG=chr3L:+5994537,5995487 MAP=65A3-65A3 LEN=894 DEF=(CG6457 gene symbol:yip7 FBgn0040060 (GO:0004252 serine-type endopeptidase))	2617.97	4454.67	7301.09	3889.18	3602.38	5368.91	1413.4	4072.53	1176.77	8029.82	1.58219	1.27872	1.23732	0.19964	0.34772
CG7235-RA FEA=BDGP GEN=CG7235 DB_XREF=CG7235 FBgn0031728 SEG=chr2L:+5655063,5663057 MAP=25F2-25F2 LEN=2166 DEF=(CG7235 gene symbol:CG7235 FBgn0031728 (GO:0005759 mitochondrial matrix) (GO:0003763 chaperonin ATPase) (GO:0006457 protein folding) (GO:0003754 chaperone))	6.17122	5.73083	10.645	6.10866	10.5299	5.65171	5.73207	6.21676	5.76798	5.65321	1.40763	1.24242	1.13298	0.199308	0.214589
CG18768-RB FEA=BDGP GEN=SP2523 DB_XREF=CG18768 FBgn0035808 SEG=chr3L:-7614908,7657190 MAP=66A8-66A10 LEN=6926 DEF=(CG18768 gene symbol:SP2523 synonyms:(CG7493 CG18227 CG18025) FBgn0035808 )	5742.98	4697.48	2123.94	2389.73	4585.29	4825.69	5425.2	2314.86	3047.82	2918.3	2.31307	1.79159	1.29107	0.0157841	0.00145381
CG17081-RA FEA=BDGP GEN=CG17081 DB_XREF=CG17081 FBgn0036480 SEG=chr3L:+15065617,15076904 MAP=71B5-71B5 LEN=3421 DEF=(CG17081 gene symbol:CG17081 FBgn0036480 )	47.4298	38.3753	28.0473	22.897	44.0628	33.3406	40.4607	36.6388	33.6006	27.53	1.68429	1.20553	1.39714	0.0394345	0.0902628
CG5627-RA FEA=BDGP SEG=chrX:+14824266,14844776	401.397	339.164	219.662	286.065	417.186	305.242	352.103	303.258	340.91	336.303	1.46435	1.09593	1.33617	0.0615334	0.207779
CG6333-RA FEA=BDGP GEN=CG6333 DB_XREF=CG6333 FBgn0036731 SEG=chr3L:-17429123,17429817 MAP=74C4-74C4 LEN=694 DEF=(CG6333 gene symbol:CG6333 FBgn0036731 )	10.4474	12.0343	7.15198	7.61326	5.99641	6.64646	7.51537	7.23853	5.9797	7.88619	1.52261	1.04694	1.45435	0.0214666	0.340334
CG15407-RB FEA=BDGP GEN=CG15407 DB_XREF=CG15407 FBgn0031521 SEG=chr2L:+3316811,3319202 MAP=23E4-23E4 LEN=1584 DEF=(CG15407 gene symbol:CG15407 FBgn0031521 (GO:0015145 monosaccharide transporter))	6.59611	8.59597	9.74346	11.9828	9.50949	7.76536	5.76574	7.37561	7.58914	11.1057	1.43011	1.1315	1.2639	0.0807415	0.283674
CG3626-RA FEA=BDGP GEN=CG3626 DB_XREF=CG3626 FBgn0029706 SEG=chrX:+4107034,4111752 MAP=4C2-4C2 LEN=3783 DEF=(CG3626 gene symbol:CG3626 FBgn0029706 (GO:0019910 pyruvate dehydrogenase (lipoamide) phosphatase (sensu Eukarya)) (GO:0019909 pyruvate dehydrogenase (lipoamide) phosphatase, regulator))	666.784	505.903	390.36	446.184	502.562	496.919	589.681	478.602	555.57	500.933	1.40182	1.03521	1.35414	0.0935486	0.328974
CG7266-RC FEA=BDGP GEN=Eip71CD DB_XREF=CG7266 FBgn0000565 SEG=chr3L:+15459931,15462081 MAP=71D3-71D4 LEN=1089 DEF=(CG7266 gene symbol:Eip71CD FLAGGED_PROBLEMATIC FBgn0000565 (GO:0000096 sulfur amino acid metabolism) (GO:0008113 protein-methionine-S-oxide reductase))	426.254	508.092	897.944	945.162	466.804	506.783	500.028	706.392	811.674	698.652	1.97262	1.50427	1.31134	0.00531869	0.0014994
CG6910-RA FEA=BDGP GEN=CG6910 DB_XREF=CG6910 FBgn0036262 SEG=chr3L:+12143504,12145380 MAP=69A1-69A1 LEN=1483 DEF=(CG6910 gene symbol:CG6910 FBgn0036262 )	1703.04	1668.27	1167.19	1245.68	1382.06	1710.48	1635.21	1645.31	1636.24	1527.54	1.39721	1.0172	1.37358	0.00396377	0.40563
CG6816-RA FEA=BDGP GEN=Cyp18a1 DB_XREF=CG6816 FBgn0010383 SEG=chrX:-18420031,18423704 MAP=17D1-17D1 LEN=2217 DEF=(CG6816 gene symbol:Cyp18a1 FBgn0010383 (GO:0005792 microsome) (GO:0015034 cytochrome P450) (GO:0006694 steroid biosynthesis) (GO:0016020 membrane))	113.631	146.821	236.45	215.729	177.369	182.527	215.279	235.15	226.951	187.682	1.73613	1.12971	1.53679	0.0196063	0.128807
CG15860-RA FEA=BDGP GEN=CG15860 DB_XREF=CG15860 FBgn0035080 SEG=chr2R:-19965074,19971841 MAP=60E5-60E5 LEN=3037 DEF=(CG15860 gene symbol:CG15860 FBgn0035080 (GO:0006816 calcium ion transport) (GO:0005262 calcium channel))	122.357	120.574	87.9331	71.9481	121.408	112.385	122.663	94.3376	112.292	111.566	1.51945	1.12024	1.35636	0.0177605	0.0648818
CG12023-RB FEA=BDGP GEN=CG12023 DB_XREF=CG12023 FBgn0035278 SEG=chr3L:+1791217,1802849 MAP=62B4-62B6 LEN=807 DEF=(CG12023 gene symbol:CG12023 FBgn0035278 )	1260.38	1112.2	678.155	902.22	1119.88	1294.22	1265.64	1225.73	1137.42	1176.82	1.50128	1.03948	1.44426	0.0491581	0.239458
CG13353-RA FEA=BDGP GEN=CG13353 DB_XREF=CG13353 FBgn0033896 SEG=chr2R:+9155089,9156441 MAP=50D5-50D5 LEN=783 DEF=(CG13353 gene symbol:CG13353 FBgn0033896 )	5.88068	6.41023	8.16607	9.63982	6.07628	6.70325	5.52523	5.85373	5.96704	5.63253	1.4487	1.04879	1.38132	0.0360133	0.233924
CG7438-RA FEA=BDGP GEN=Myo31DF DB_XREF=CG7438 FBgn0011673 SEG=chr2L:-10484090,10499189 MAP=31F1-31F4 LEN=3874 DEF=(CG7438 gene symbol:Myo31DF FBgn0011673 (GO:0003774 motor) (GO:0005737 cytoplasm) (GO:0003779 actin binding) (GO:0008570 myosin ATPase) (GO:0016459 myosin))	285.643	242.657	223.852	151.818	304.283	252.384	246.334	250.282	234.674	283.263	1.40629	1.04528	1.34538	0.105223	0.322508
LP09564 FEA=sim4 SEG=chr2R:+7685020,7687323	414.717	304.027	246.825	264.507	304.815	288.403	319.245	278.583	302.252	305.46	1.40563	1.02953	1.36532	0.102742	0.258629
CG1838-RA FEA=BDGP GEN=myoglianin DB_XREF=CG1838 FBgn0026199 SEG=chr4:-711005,715788 MAP=102D6-102D6 LEN=3127 DEF=(CG1838 gene symbol:myoglianin FBgn0026199 (GO:0008083 growth factor))	50.2177	45.0384	35.0377	32.6812	47.2872	32.4732	49.1579	47.7314	41.0782	48.4593	1.40664	1.06477	1.32107	0.0200723	0.327536
HDC20470 FEA=HDP SEG=chrU:+3398160,3401468	412.24	722.803	259.508	341.058	388.985	273.997	390.953	296.579	260.857	286.81	1.88996	1.24837	1.51393	0.118955	0.0781548
NO_REP_ID FEA=transposon LEN=4740 DESC=gb|-|Doc3-element DOC3 4740bp	44.5708	77.7775	40.5269	43.289	43.5333	54.0502	54.9011	41.4777	51.5715	53.1957	1.45973	1.04267	1.39999	0.183495	0.354193
CG15427-RC FEA=BDGP GEN=tutl DB_XREF=CG15427 FBgn0010473 SEG=chr2L:+4275719,4308640 MAP=24E1-24E1 LEN=4613 DEF=(CG15427 gene symbol:tutl synonyms:(CG15428 CG15426) FBgn0010473 (GO:0007627 larval behavior (sensu Insecta)) (GO:0007629 flight behavior) (GO:0008344 adult locomotory behavior))	102.375	145.468	76.4399	81.6914	118.677	56.3511	137.047	105.446	96.3836	180.747	1.56732	1.22591	1.2785	0.0873708	0.275867
CG12591-RA FEA=BDGP GEN=CG12591 DB_XREF=CG12591 FBgn0037295 SEG=chr3R:+976626,995846 MAP=82F1-82F3 LEN=3061 DEF=(CG12591 gene symbol:CG12591 FBgn0037295 )	45.3205	39.8334	28.1883	30.5355	40.1797	45.4462	39.0194	38.44	38.5609	40.2847	1.45007	1.06275	1.36445	0.0236959	0.150302
CG11854-RA FEA=BDGP GEN=CG11854 DB_XREF=CG11854 FBgn0039299 SEG=chr3R:+21058436,21059641 MAP=96C7-96C7 LEN=1001 DEF=(CG11854 gene symbol:CG11854 FBgn0039299 )	15.2538	10.7376	16.5204	20.022	13.4353	12.969	12.7958	11.1702	12.8338	17.0056	1.40594	1.04616	1.34391	0.103061	0.373589
CG10505-RA FEA=BDGP GEN=CG10505 DB_XREF=CG10505 FBgn0034612 SEG=chr2R:-16329270,16333377 MAP=57D7-57D8 LEN=3856 DEF=(CG10505 gene symbol:CG10505 FBgn0034612 (GO:0004009 ATP-binding cassette (ABC) transporter))	7.90667	8.50607	4.53953	5.67369	4.8149	7.62899	5.22977	6.04141	4.77465	6.79512	1.60701	1.00355	1.60133	0.0201245	0.492611
CG3953-RA FEA=BDGP SEG=chr3R:+5970438,5984049	258.362	325.461	204.904	209.08	323.894	310.507	343.911	319.464	299.939	332.49	1.41025	1.02775	1.37217	0.0637107	0.275627
CG8127-RB FEA=BDGP GEN=Eip75B DB_XREF=CG8127 FBgn0000568 SEG=chr3L:-17902236,18008477 MAP=75B1-75B6 LEN=4536 DEF=(CG8127 gene symbol:Eip75B FBgn0000568 (GO:0007591 molting cycle (sensu Insecta)) (GO:0004879 ligand-dependent nuclear receptor) (GO:0003704 specific RNA polymerase II transcription factor) (GO:0005634 nucleus) (GO:0006355 regulation of transcription, DNA-dependent))	38.2847	27.9601	44.1994	49.2645	46.9299	41.6777	42.1815	42.8008	41.687	56.4306	1.41089	1.07745	1.30947	0.0707817	0.269276
CG12026-RB FEA=BDGP GEN=CG12026 DB_XREF=CG12026 FBgn0035289 SEG=chr3L:+1866287,1872099 MAP=62B9-62B9 LEN=1415 DEF=(CG12026 gene symbol:CG12026 FBgn0035289 )	7.94526	8.76507	10.2363	13.5049	9.42701	9.26027	9.80632	9.51356	10.133	9.63553	1.42075	1.02767	1.38249	0.0861185	0.175343
CG12212-RA FEA=BDGP GEN=peb DB_XREF=CG12212 FBgn0003053 SEG=chrX:+4358184,4366836 MAP=4C10-4C10 LEN=6455 DEF=(CG12212 gene symbol:peb FBgn0003053 (GO:0007390 germ-band shortening) (GO:0007391 dorsal closure) (GO:0007393 leading edge cell fate determination) (GO:0003700 transcription factor) (GO:0008594 photoreceptor morphogenesis (sensu Drosophila)) (GO:0046665 amnioserosa maintenance) (GO:000563…	73.7737	51.389	43.1452	42.659	85.0585	46.5021	50.6802	40.5165	51.4923	48.2915	1.4587	1.29893	1.123	0.110424	0.165424
CG14310-RB FEA=BDGP GEN=CG14310 DB_XREF=CG14310 FBgn0040569 SEG=chr3R:+14198398,14199067 MAP=91A3-91A4 LEN=669 DEF=(CG14310 gene symbol:CG14310 FLAGGED_PROBLEMATIC FBgn0040569 )	5.11487	6.42702	9.08598	7.15937	4.82631	5.56365	5.59978	5.35969	5.49275	5.50461	1.40751	1.02297	1.37591	0.0905524	0.328871
CG12163-RD FEA=BDGP GEN=CG12163 DB_XREF=CG12163 FBgn0037303 SEG=chr3R:-1065724,1066454 MAP=82F7-82F7 LEN=669 DEF=(CG12163 gene symbol:CG12163 FBgn0037303 (GO:0016946 cathepsin F))	13.6849	13.4627	26.5459	20.3513	23.018	10.8483	12.266	14.5292	15.253	18.4774	1.7275	1.04611	1.65134	0.0429951	0.434425
CG10641-RA FEA=BDGP GEN=CG10641 DB_XREF=CG10641 FBgn0032731 SEG=chr2L:-18955830,18965359 MAP=37B8-37B8 LEN=1627 DEF=(CG10641 gene symbol:CG10641 FBgn0032731 (GO:0005509 calcium ion binding))	1153.97	1259.12	781.932	706.185	951.339	1097.67	1206.25	1035.38	939.869	855.215	1.62157	1.15008	1.40996	0.00953471	0.0960594
CG9325-RD FEA=BDGP GEN=hts DB_XREF=CG9325 FBgn0004873 SEG=chr2R:-14470619,14488669 MAP=56D3-56D5 LEN=2628 DEF=(CG9325 gene symbol:hts FBgn0004873 (GO:0003779 actin binding) (GO:0007294 oocyte determination) (GO:0045170 spectrosome) (GO:0045172 ring canal (sensu Drosophila)) (GO:0045169 fusome) (GO:0045478 fusome organization and biogenesis) (GO:0008302 ring canal formation, actin assembly))	383.988	432.427	283.944	295.333	461.308	396.751	344.539	390.679	402.12	389.686	1.40937	1.01701	1.3858	0.0206607	0.426663
CG15819-RA FEA=BDGP GEN=CG15819 DB_XREF=CG15819 FBgn0031919 SEG=chr2L:-7464735,7467124 MAP=28A1-28A1 LEN=1846 DEF=(CG15819 gene symbol:CG15819 FBgn0031919 )	662.806	621.09	389.406	474.415	687.165	601.078	656.617	615.103	612.968	532.673	1.4863	1.10457	1.34559	0.0236214	0.0863707
HDC15394 FEA=HDP SEG=chr3R:-20263724,20265637	8.65035	9.62868	6.06156	6.20798	8.75176	12.3037	8.01916	8.14993	7.67075	8.29065	1.48979	1.20585	1.23547	0.0130214	0.1417
CG11686-RA FEA=BDGP GEN=CG11686 DB_XREF=CG11686 FBgn0040551 SEG=chr3R:+9086097,9087973 MAP=87E3-87E3 LEN=423 DEF=(CG11686 gene symbol:CG11686 FBgn0040551 )	472.046	407.114	316.552	256.828	468.118	393.627	338.026	355.968	342.552	366.001	1.53329	1.12705	1.36044	0.0370538	0.152166
CG4680-RA FEA=BDGP GEN=CG4680 DB_XREF=CG4680 FBgn0036627 SEG=chr3L:+16343507,16345221 MAP=72E4-72E5 LEN=1714 DEF=(CG4680 gene symbol:CG4680 FBgn0036627 )	87.0127	88.8125	58.2246	59.5446	79.5157	68.6344	62.9986	63.2336	69.6555	63.7346	1.49296	1.07387	1.39026	0.000737356	0.205032
CG33469-RA FEA=BDGP SEG=chr2R:-9669418,9669901	35.8674	33.1248	53.2954	42.7276	48.816	41.0939	24.2367	24.4152	41.2586	52.3249	1.39179	1.03375	1.34636	0.0658383	0.455894
CG11146-RA FEA=BDGP GEN=CG11146 DB_XREF=CG11146 FBgn0030397 SEG=chrX:-12249638,12254952 MAP=11A12-11A12 LEN=4251 DEF=(CG11146 gene symbol:CG11146 FBgn0030397 (GO:0005070 SH3SH2 adaptor protein))	31.9537	34.2591	18.5084	24.701	58.7381	21.1554	30.2151	30.1356	33.4063	33.7701	1.53237	1.1315	1.35428	0.0367653	0.363438
CG32054-RA FEA=BDGP GEN=CG32054 DB_XREF=CG32054 FBgn0052054 SEG=chr3L:-10050295,10052267 MAP=67D8-67D8 LEN=1776 DEF=(CG32054 gene symbol:CG32054 synonyms:(CG6645) FBgn0052054 )	33.7713	30.1649	21.6238	15.0972	17.1811	18.7337	10.6678	13.6755	11.8268	37.2717	1.74114	1.34759	1.29204	0.0337765	0.281197
HDC16226 FEA=HDP SEG=chr3R:-25351202,25353182	5.46059	6.15069	10.1511	6.15119	5.66955	5.96788	5.64283	7.13632	5.59071	5.55332	1.40401	1.05787	1.3272	0.183607	0.282394
CG17324-RA FEA=BDGP SEG=chr2L:+18797426,18800656	70.4159	49.7955	39.2669	36.306	56.5341	52.6991	55.2976	65.2488	46.961	48.1145	1.59067	1.02624	1.55	0.0826924	0.413632
CG5830-RA FEA=BDGP GEN=CG5830 DB_XREF=CG5830 FBgn0036556 SEG=chr3L:-15941531,15953614 MAP=72C1-72C2 LEN=3549 DEF=(CG5830 gene symbol:CG5830 FBgn0036556 )	500.402	495.625	344.695	321.535	507.991	447.584	486.683	450.535	464.9	448.031	1.49502	1.05779	1.41335	0.00255113	0.113867
CG17004-RB FEA=BDGP GEN=DD2R DB_XREF=CG17004 FBgn0031083 SEG=chrX:-19700740,19709853 MAP=19A3-19A4 LEN=4357 DEF=(CG17004 gene symbol:DD2R FBgn0031083 (GO:0004952 dopamine receptor) (GO:0007186 G-protein coupled receptor protein signaling pathway) (GO:0016021 integral to membrane) (GO:0001591 dopamine D2 receptor-like receptor) (GO:0008227 amine receptor))	138.546	152.223	104.288	103.997	156.559	116.959	141.337	140.109	123.937	158.784	1.39601	1.01923	1.36968	0.0132096	0.435285
CG12078-RA FEA=BDGP GEN=CG12078 DB_XREF=CG12078 FBgn0035426 SEG=chr3L:-3223978,3224689 MAP=63C1-63C1 LEN=711 DEF=(CG12078 gene symbol:CG12078 FBgn0035426 )	6.7451	12.724	6.90601	7.0706	6.91951	6.74784	7.18073	7.0426	6.64548	6.87336	1.39297	1.01394	1.37382	0.227702	0.302581
CG1463-RA FEA=BDGP GEN=CG1463 DB_XREF=CG1463 FBgn0030406 SEG=chrX:-12340216,12342259 MAP=11B3-11B3 LEN=1937 DEF=(CG1463 gene symbol:CG1463 FBgn0030406 )	132.871	132.62	88.9693	101.13	133.178	113.564	119.77	121.013	128.696	109.557	1.39659	1.02017	1.36898	0.0125275	0.389238
CG11895-RA FEA=BDGP GEN=stan DB_XREF=CG11895 FBgn0024836 SEG=chr2R:+5770634,5785870 MAP=47B6-47B7 LEN=12642 DEF=(CG11895 gene symbol:stan FBgn0024836 (GO:0005886 plasma membrane) (GO:0016021 integral to membrane) (GO:0005887 integral to plasma membrane) (GO:0005057 receptor signaling protein) (GO:0016339 calcium-dependent cell-cell adhesion) (GO:0008014 calcium-dependent cell adhesion molecule) (…	89.0518	88.2372	59.2082	68.7182	116.714	82.5966	93.1016	88.6794	107.423	92.8564	1.38587	1.01195	1.3695	0.0177073	0.462794
CG6553-RA FEA=BDGP GEN=CG6553 DB_XREF=CG6553 FBgn0033880 SEG=chr2R:-8919450,8920466 MAP=50C6-50C6 LEN=960 DEF=(CG6553 gene symbol:CG6553 FBgn0033880 )	56.9423	30.0832	53.3912	69.4031	122.826	105.869	114.058	117.307	116.467	109.544	1.41102	1.00165	1.40869	0.18556	0.4871
CG3125-RA FEA=BDGP GEN=CG3125 DB_XREF=CG3125 FBgn0029797 SEG=chrX:-5479035,5487599 MAP=5B4-5B6 LEN=5705 DEF=(CG3125 gene symbol:CG3125 FBgn0029797 )	201.413	188.969	122.508	156.126	184.277	177.294	218.04	186.229	186.885	192.826	1.40106	1.02416	1.36801	0.0446665	0.369462
CG9508-RA FEA=BDGP GEN=CG9508 DB_XREF=CG9508 FBgn0031809 SEG=chr2L:-6375759,6378493 MAP=26C4-26D1 LEN=2472 DEF=(CG9508 gene symbol:CG9508 FBgn0031809 (GO:0004245 neprilysin))	125.612	149.532	216.451	196.633	226.85	205.785	231.282	255.851	246.678	242.685	1.50134	1.12245	1.33756	0.0235765	0.0183368
CG1938-RA FEA=BDGP GEN=Dlic2 DB_XREF=CG1938 FBgn0030276 SEG=chrX:+10896339,10905151 MAP=10A8-10A8 LEN=2277 DEF=(CG1938 gene symbol:Dlic2 FBgn0030276 (GO:0003774 motor) (GO:0005868 cytoplasmic dynein complex) (GO:0007018 microtubule-based movement) (GO:0005875 microtubule associated complex) (GO:0008567 dynein ATPase))	340.591	474.309	228.645	261.91	332.12	307.611	333.187	276.027	333.099	213.486	1.66118	1.18272	1.40455	0.0714064	0.115695
CG4847-RA FEA=BDGP GEN=CG4847 DB_XREF=CG4847 FBgn0034229 SEG=chr2R:+12575247,12577584 MAP=54C1-54C1 LEN=1305 DEF=(CG4847 gene symbol:CG4847 FBgn0034229 (GO:0004216 cathepsin K))	4834.83	4885.24	3367.11	3670.64	4480.92	4708.98	5267.5	4712.69	4540.11	4740.71	1.38113	1.03315	1.33682	0.00645247	0.278736
CG1373-RA FEA=BDGP GEN=CecC DB_XREF=CG1373 FBgn0000279 SEG=chr3R:+26031571,26032025 MAP=99E2-99E2 LEN=385 DEF=(CG1373 gene symbol:CecC FBgn0000279 (GO:0005576 extracellular) (GO:0003797 antibacterial peptide) (GO:0003799 antifungal peptide) (GO:0006961 antibacterial humoral response (sensu Invertebrata)) (GO:0008224 Gram-positive antibacterial peptide) (GO:0008225 Gram-negative antibacterial pept…	32.1406	14.8116	132.364	17.0352	8.51649	8.7646	18.2342	20.2117	27.2656	9.53754	3.18194	1.60536	1.98207	0.236176	0.151409
CG15710-RA FEA=BDGP GEN=CG15710 DB_XREF=CG15710 FBgn0034120 SEG=chr2R:-11411393,11412191 MAP=53B6-53B6 LEN=798 DEF=(CG15710 gene symbol:CG15710 FBgn0034120 )	7.9445	9.42184	8.055	16.1412	7.57937	8.3021	7.93043	6.30408	8.02798	7.85323	1.39328	1.07332	1.2981	0.246719	0.203683
CG6417-RA FEA=BDGP GEN=CG6417 DB_XREF=CG6417 FBgn0032435 SEG=chr2L:+12437356,12440924 MAP=33E5-33E5 LEN=2747 DEF=(CG6417 gene symbol:CG6417 FBgn0032435 (GO:0015347 sodium-independent organic anion transporter))	39.625	18.6131	18.6126	16.1148	17.8459	25.4822	12.1471	21.6978	20.8764	42.6632	1.67701	1.5365	1.09145	0.1911	0.144147
CG13375-RA FEA=BDGP SEG=chrX:-44020,47779	8.22508	21.8619	10.5958	10.343	11.5147	12.6636	12.2704	12.4679	8.29311	11.7777	1.43691	1.12016	1.28276	0.285737	0.192148
CG11326-RA FEA=BDGP GEN=Tsp DB_XREF=CG11326 FBgn0031850 SEG=chr2L:-6679034,6701296 MAP=26F6-27A1 LEN=4193 DEF=(CG11326 gene symbol:Tsp FBgn0031850 (GO:0005578 extracellular matrix) (GO:0005194 cell adhesion molecule))	13.4502	13.234	19.1475	19.9852	15.0116	15.1778	13.2115	13.1789	15.9626	20.7198	1.46652	1.14885	1.27651	0.00239768	0.200121
CG33318-RA FEA=BDGP SEG=chr2L:+20893696,20894276	8.59364	8.37976	14.6673	9.52757	9.32601	7.92852	9.81598	9.02212	11.9036	8.18115	1.42546	1.07523	1.32573	0.147754	0.309464
CG3106-RA FEA=BDGP GEN=CG3106 DB_XREF=CG3106 FBgn0030148 SEG=chrX:-9398079,9401740 MAP=8F6-8F6 LEN=2441 DEF=(CG3106 gene symbol:CG3106 FBgn0030148 )	7.04253	9.67157	14.8117	13.1466	7.93795	12.849	6.56014	7.15914	13.7095	9.63943	1.67274	1.11559	1.49943	0.0343944	0.35811
CG13670-RA FEA=BDGP GEN=CG13670 DB_XREF=CG13670 FBgn0035873 SEG=chr3L:+8279545,8280904 MAP=66C7-66C7 LEN=801 DEF=(CG13670 gene symbol:CG13670 FBgn0035873 (GO:0008010 structural constituent of larval cuticle (sensu Insecta)))	75.7589	98.4687	132.237	139.348	65.3462	89.3739	83.4506	94.4408	102.203	92.0082	1.5588	1.21195	1.28618	0.0274373	0.0494031
CG32064-RA FEA=BDGP GEN=CG32064 DB_XREF=CG32064 FBgn0052064 SEG=chr3L:+10448389,10450464 MAP=67E4-67E4 LEN=2075 DEF=(CG32064 gene symbol:CG32064 synonyms:(CG8040) FBgn0052064 )	6.12755	6.19916	10.6924	6.35767	15.8829	6.16553	6.19109	7.66686	6.21722	6.12422	1.38318	1.41139	0.98001	0.194854	0.224531
CG30489-RA FEA=BDGP GEN=CG30489 DB_XREF=CG30489 FBgn0050489 SEG=chr2R:-6184833,6186606 MAP=47D4-47D4 LEN=1595 DEF=(CG30489 gene symbol:CG30489 FBgn0050489 )	305.71	347.253	539.372	514.069	930.935	753.827	890.768	760.125	734.242	813.721	1.61332	1.11587	1.4458	0.0072171	0.101096
CG18405-RA FEA=BDGP SEG=chr2L:+8556026,8659660	116.465	119.158	88.5304	78.0964	66.6386	47.3522	53.8703	52.139	55.3339	58.2173	1.41408	1.0131	1.39579	0.0117672	0.454381
CG14435-RA FEA=BDGP GEN=CG14435 DB_XREF=CG14435 FBgn0029911 SEG=chrX:-6581840,6584040 MAP=6D4-6D5 LEN=1476 DEF=(CG14435 gene symbol:CG14435 FBgn0029911 )	56.8127	63.4636	79.2012	86.469	77.3098	81.8291	102.15	81.8877	82.4513	73.6081	1.37741	1.09809	1.25437	0.0220072	0.197071
CG11450-RA FEA=BDGP GEN=net DB_XREF=CG11450 FBgn0002931 SEG=chr2L:-82455,87382 MAP=21A5-21A5 LEN=2185 DEF=(CG11450 gene symbol:net FBgn0002931 (GO:0003700 transcription factor) (GO:0003702 RNA polymerase II transcription factor) (GO:0045449 regulation of transcription) (GO:0005634 nucleus))	32.8582	28.4192	22.2869	17.7354	31.2659	45.0502	38.1165	39.1579	34.2544	26.5484	1.53109	1.14478	1.33746	0.0395057	0.211604
HDC15599 FEA=HDP SEG=chr3R:-21261483,21261834	6.95067	9.54797	12.9639	10.4516	9.12673	9.36773	9.51569	10.7483	9.45144	9.66338	1.41923	1.06615	1.33117	0.0978541	0.106489
CG6919-RA FEA=BDGP GEN=CG6919 DB_XREF=CG6919 FBgn0038980 SEG=chr3R:+18313594,18333627 MAP=94B1-94B2 LEN=2176 DEF=(CG6919 gene symbol:CG6919 FBgn0038980 (GO:0007186 G-protein coupled receptor protein signaling pathway) (GO:0016021 integral to membrane) (GO:0008227 amine receptor))	114.286	130.411	75.6727	96.1514	134.435	96.749	124.316	119.511	120.08	130.768	1.42411	1.0418	1.36697	0.0538329	0.348604
CG32662-RA FEA=BDGP GEN=CG32662 DB_XREF=CG32662 FBgn0052662 SEG=chrX:+11560074,11564160 MAP=10E6-10F1 LEN=4086 DEF=(CG32662 gene symbol:CG32662 synonyms:(CG1905) FLAGGED_PROBLEMATIC FBgn0052662 )	158.19	178.648	104.207	133.256	148.419	131.422	132.035	120.024	144.289	136.174	1.41848	1.02844	1.37926	0.0537958	0.348158
CG15211-RA FEA=BDGP GEN=CG15211 DB_XREF=CG15211 FBgn0030234 SEG=chrX:+10514584,10520760 MAP=9E8-9E10 LEN=1300 DEF=(CG15211 gene symbol:CG15211 FBgn0030234 )	588.341	481.769	335.87	378.133	396.172	388.392	393.875	361.288	317.997	370.252	1.49875	1.12282	1.33481	0.0449455	0.0288973
CG32690-RA FEA=BDGP GEN=CG32690 DB_XREF=CG32690 FBgn0052690 SEG=chrX:+9944345,9945075 MAP=9B3-9B3 LEN=665 DEF=(CG32690 gene symbol:CG32690 FLAGGED_PROBLEMATIC FBgn0052690 )	5.46743	5.66263	9.66662	5.84147	5.52512	5.51685	5.50718	5.75922	5.59355	5.37909	1.39335	1.01104	1.37814	0.185698	0.304893
CG32796-RB FEA=BDGP SEG=chrX:-2200935,2226775	21.0214	11.2204	8.17131	7.20606	15.5596	15.0404	14.945	9.85435	8.78477	12.5985	2.0967	1.45801	1.43805	0.114477	0.00718303
HDC13467 FEA=HDP SEG=chr3R:+9619419,9619994	18.5626	17.6292	27.0471	23.3872	17.5534	24.0639	17.5078	19.2963	17.8088	16.4386	1.39352	1.10424	1.26198	0.0318431	0.234565
HDC17211 FEA=HDP SEG=chrX:+2843593,2845398	6.85791	7.19624	7.52672	12.395	7.05707	7.25628	7.18545	9.11866	7.41617	6.48218	1.41749	1.07062	1.324	0.176131	0.274446
S.C3R002343 FEA=fgenesh SEG=chr3R:-17648908,17649361	6.34137	6.39343	11.0141	6.50166	6.40935	6.53575	6.39141	6.44756	6.41986	6.31003	1.37543	1.00829	1.36411	0.200221	0.219863
CG15780-RA FEA=BDGP GEN=CG15780 DB_XREF=CG15780 FBgn0029776 SEG=chrX:-5353811,5356135 MAP=5A7-5A8 LEN=1923 DEF=(CG15780 gene symbol:CG15780 FBgn0029776 (GO:0008570 myosin ATPase) (GO:0016459 myosin))	4.9193	4.97761	4.9945	8.69667	4.96444	4.94612	5.88761	5.1064	5.00285	4.91036	1.38338	1.05184	1.3152	0.20662	0.228771
CG1152-RA FEA=BDGP GEN=Gld DB_XREF=CG1152 FBgn0001112 SEG=chr3R:-3077789,3091442 MAP=84D3-84D3 LEN=2911 DEF=(CG1152 gene symbol:Gld FBgn0001112 (GO:0004344 glucose dehydrogenase (acceptor)) (GO:0005576 extracellular) (GO:0008364 pupal cuticle biosynthesis (sensu Insecta)) (GO:0006006 glucose metabolism) (GO:0042335 cuticle biosynthesis))	137.094	103.31	170.531	161.715	111.296	129.753	151.278	134.043	129.66	130.668	1.38203	1.00521	1.37486	0.059615	0.478036
CG31326-RA FEA=BDGP GEN=CG31326 DB_XREF=CG31326 FBgn0051326 SEG=chr3R:-10043873,10045946 MAP=88A12-88A12 LEN=1764 DEF=(CG31326 gene symbol:CG31326 synonyms:(CG9645) FBgn0051326 )	979.784	1017.8	697.039	651.752	857.405	750.949	828.253	685.366	781.987	767.36	1.48101	1.09034	1.3583	0.00410155	0.0993503
CG32637-RA FEA=BDGP GEN=CG32637 DB_XREF=CG32637 FBgn0052637 SEG=chrX:-12903162,12904771 MAP=11E2-11E2 LEN=633 DEF=(CG32637 gene symbol:CG32637 FBgn0052637 )	5.21231	6.863	5.24708	11.9003	6.05978	5.19597	5.39435	5.28349	5.86883	5.58311	1.42004	1.00513	1.41279	0.268209	0.465771
CG13477-RA FEA=BDGP GEN=CG13477 DB_XREF=CG13477 FBgn0036438 SEG=chr3L:+14640247,14640750 MAP=70F1-70F1 LEN=503 DEF=(CG13477 gene symbol:CG13477 FBgn0036438 )	7.09359	5.63297	11.6962	5.89325	5.59529	5.63146	6.76991	5.83897	5.6748	5.42994	1.3821	1.06214	1.30124	0.250884	0.21676
CG13702-RA FEA=BDGP GEN=AlCR2 DB_XREF=CG13702 FBgn0036789 SEG=chr3L:-18436351,18437683 MAP=75D1-75D1 LEN=1332 DEF=(CG13702 gene symbol:AlCR2 FBgn0036789 (GO:0008261 allatostatin receptor) (GO:0007186 G-protein coupled receptor protein signaling pathway) (GO:0008188 neuropeptide receptor) (GO:0004994 somatostatin receptor) (GO:0016021 integral to membrane) (GO:0004930 G-protein coupled receptor))	5.71209	5.60455	9.84648	6.17021	5.59646	5.41313	5.65405	6.75335	5.77551	5.77046	1.41532	1.09816	1.28881	0.164773	0.0893566
CG13218-RA FEA=BDGP GEN=CG13218 DB_XREF=CG13218 FBgn0033587 SEG=chr2R:-6297992,6298433 MAP=47E1-47E1 LEN=441 DEF=(CG13218 gene symbol:CG13218 FBgn0033587 )	7.64826	7.43036	13.0629	9.38591	6.66612	8.14669	6.8231	7.47671	6.49618	7.4134	1.48878	1.01167	1.47161	0.0916901	0.44516
CG4405-RB FEA=BDGP GEN=jp DB_XREF=CG4405 FBgn0032129 SEG=chr2L:-9539990,9558979 MAP=30B10-30B11 LEN=5760 DEF=(CG4405 gene symbol:jp synonyms:(CG13115) FBgn0032129 )	64.2652	42.7092	36.5904	38.4286	43.1228	38.9442	41.1215	39.5039	35.8959	47.3479	1.42596	1.00359	1.42086	0.138845	0.484661
CG7046-RA FEA=BDGP GEN=CG7046 DB_XREF=CG7046 FBgn0038979 SEG=chr3R:+18309536,18310126 MAP=94B1-94B1 LEN=590 DEF=(CG7046 gene symbol:CG7046 FBgn0038979 (GO:0003677 DNA binding) (GO:0005634 nucleus))	5.4708	5.76312	9.39024	6.02204	5.81198	5.75014	5.80493	6.06059	5.81427	5.79344	1.37194	1.01735	1.34855	0.170982	0.158715
CG8297-RA FEA=BDGP GEN=CG8297 DB_XREF=CG8297 FBgn0034050 SEG=chr2R:+10998612,11000170 MAP=52D2-52D2 LEN=1501 DEF=(CG8297 gene symbol:CG8297 FBgn0034050 )	113.477	145.537	68.1466	110.445	89.1071	84.6997	92.4237	94.3518	95.2485	81.2973	1.45031	1.01753	1.42533	0.134469	0.386335
HDC19904 FEA=HDP SEG=chrX:+20578104,20579046	7.34605	7.19936	7.58782	12.436	7.23438	7.4656	8.49988	8.83923	7.50369	7.28423	1.37664	1.01842	1.35175	0.187972	0.415118
CG18396-RA FEA=BDGP GEN=Mst98Cb DB_XREF=CG18396 FBgn0004171 SEG=chr3R:+24107890,24108955 MAP=98C3-98C3 LEN=1065 DEF=(CG18396 gene symbol:Mst98Cb FBgn0004171 )	5.02803	5.05293	8.63742	5.27085	5.0972	4.98231	5.06171	5.17615	5.09977	4.96688	1.37966	1.00671	1.37046	0.186736	0.326799
CG11849-RA FEA=BDGP GEN=CG11849 DB_XREF=CG11849 FBgn0039286 SEG=chr3R:+21001391,21009187 MAP=96C3-96C4 LEN=3340 DEF=(CG11849 gene symbol:CG11849 FBgn0039286 (GO:0003677 DNA binding))	32.9231	42.1986	27.0439	26.7181	41.9731	34.3318	34.7572	37.1023	35.4685	33.9387	1.3973	1.04274	1.34002	0.0740034	0.29824
CG10231-RA FEA=BDGP GEN=CG10231 DB_XREF=CG10231 FBgn0032686 SEG=chr2L:-18510810,18541255 MAP=36F2-36F4 LEN=5115 DEF=(CG10231 gene symbol:CG10231 FBgn0032686 (GO:0004116 cGMP-specific phosphodiesterase))	411.208	259.6	231.965	234.659	413.374	267.853	291.68	242.287	277.798	292.898	1.43758	1.19671	1.20127	0.155211	0.162255
CG6483-RA FEA=BDGP GEN=CG6483 DB_XREF=CG6483 FBgn0035665 SEG=chr3L:+6010081,6011008 MAP=65A3-65A3 LEN=868 DEF=(CG6483 gene symbol:CG6483 FBgn0035665 (GO:0004252 serine-type endopeptidase))	3455.75	4785.64	7962.97	4053.86	4401.97	5063.74	2138.71	4688.55	970.782	7945.15	1.45811	1.17235	1.24374	0.228529	0.388523
CG32491-RH FEA=BDGP GEN=mod(mdg4) DB_XREF=CG32491 FBgn0002781 MAP=93D7-93D9 LEN=2204 DEF=(CG32491 gene symbol:mod(mdg4) synonyms:(CG15500 CG15501 CG15802 CG18151 CG8076 CG7859 CG7836) FBgn0002781 (GO:0007292 oogenesis) (GO:0008354 germ-cell migration) (GO:0008195 phosphatidate phosphatase) (GO:0005886 plasma membrane) (GO:0003702 RNA polymerase II transcription factor) (GO:0005700 polytene chromo…	18.8564	19.2791	11.3401	15.666	19.3976	19.2433	17.8003	18.7203	19.8587	19.8522	1.4121	1.03526	1.36401	0.0623184	0.177242
CG7267-RB FEA=BDGP GEN=CG7267 DB_XREF=CG7267 FBgn0030079 SEG=chrX:-8810431,8817479 MAP=8C4-8C6 LEN=631 DEF=(CG7267 gene symbol:CG7267 FBgn0030079 )	1511.09	1817.08	1157.55	932.053	1745.48	1221.38	1494.87	1171.22	1284.24	1328.41	1.59273	1.17915	1.35074	0.0413345	0.113457
CG3879-RA FEA=BDGP GEN=Mdr49 DB_XREF=CG3879 FBgn0004512 SEG=chr2R:-8005043,8011058 MAP=49E3-49E4 LEN=4230 DEF=(CG3879 gene symbol:Mdr49 FBgn0004512 (GO:0008559 xenobiotic-transporting ATPase) (GO:0005887 integral to plasma membrane) (GO:0015239 multidrug transporter) (GO:0006855 multidrug transport))	417.882	392.396	285.868	279.21	486.618	382.907	373.146	407.586	376.628	401.371	1.43393	1.04815	1.36805	0.00567237	0.319353
CG12971-RA FEA=BDGP GEN=CG12971 DB_XREF=CG12971 FBgn0037078 SEG=chr3L:-21272552,21273771 MAP=78C8-78C8 LEN=792 DEF=(CG12971 gene symbol:CG12971 FBgn0037078 )	6.29596	5.80713	8.30058	8.36307	6.20773	6.14069	6.19092	6.38307	6.2329	6.12125	1.37681	1.01067	1.36227	0.00573797	0.223985
CG15208-RA FEA=BDGP GEN=CG15208 DB_XREF=CG15208 FBgn0030247 SEG=chrX:+10642298,10643677 MAP=9F8-9F8 LEN=1379 DEF=(CG15208 gene symbol:CG15208 FBgn0030247 )	4.77125	4.94672	8.45554	4.92199	4.79736	4.71384	6.47958	4.97953	4.83321	4.76591	1.37658	1.09686	1.25501	0.20482	0.230787
CG11604-RA FEA=BDGP GEN=CG11604 DB_XREF=CG11604 FBgn0031242 SEG=chr2L:-271900,274096 MAP=21B7-21B7 LEN=2148 DEF=(CG11604 gene symbol:CG11604 FBgn0031242 )	69.2622	58.3821	45.7336	39.0096	50.343	49.2607	43.9381	53.3536	43.0344	44.6784	1.50625	1.01755	1.48027	0.0392761	0.418597
CG7103-RA FEA=BDGP GEN=Pvf1 DB_XREF=CG7103 FBgn0030964 SEG=chrX:+18563661,18573859 MAP=17E1-17E6 LEN=1874 DEF=(CG7103 gene symbol:Pvf1 FBgn0030964 (GO:0005737 cytoplasm) (GO:0005576 extracellular) (GO:0005102 receptor binding) (GO:0007298 border cell migration) (GO:0005172 vascular endothelial growth factor receptor ligand))	118.01	87.9113	74.5285	73.4884	111.545	84.3769	92.2353	90.0546	93.9324	125.905	1.3912	1.07543	1.29363	0.0972236	0.315282
CG14160-RA FEA=BDGP GEN=CG14160 DB_XREF=CG14160 FBgn0036066 SEG=chr3L:-10044670,10046658 MAP=67D8-67D8 LEN=1446 DEF=(CG14160 gene symbol:CG14160 FBgn0036066 )	9.62953	12.6313	9.19091	6.55109	10.9694	12.4978	13.2782	8.26922	12.9398	15.7727	1.4141	1.00643	1.40506	0.122257	0.487103
S.CX000420 FEA=fgenesh SEG=chrX:+3660392,3670570	14.2629	13.5946	10.2257	8.85567	11.0752	11.9698	13.3279	12.3903	9.17316	11.1944	1.45993	1.11036	1.31483	0.0144337	0.175926
CG14075-RA FEA=BDGP GEN=CG14075 DB_XREF=CG14075 FBgn0036835 SEG=chr3L:+18933892,18934360 MAP=75F2-75F2 LEN=468 DEF=(CG14075 gene symbol:CG14075 FBgn0036835 )	225.437	629.695	266.17	259.191	408.46	454.465	331.574	384.029	342.556	269.284	1.6277	1.19945	1.35703	0.250201	0.124379
HDC09614 FEA=HDP SEG=chr3L:+11404700,11406788	5.33581	5.32882	5.09509	10.5419	5.34462	5.55355	5.33073	5.74313	7.15101	5.65313	1.46625	1.14285	1.28297	0.228832	0.0950635
CG5207-RA FEA=BDGP GEN=CG5207 DB_XREF=CG5207 FBgn0037889 SEG=chr3R:+7066922,7067863 MAP=86E1-86E1 LEN=876 DEF=(CG5207 gene symbol:CG5207 FBgn0037889 )	11.6539	12.7644	17.9118	17.8363	20.7087	13.2942	14.0434	10.6967	13.0832	15.6615	1.46399	1.21817	1.2018	0.00475687	0.178566
CG9222-RA FEA=BDGP GEN=CG9222 DB_XREF=CG9222 FBgn0031784 SEG=chr2L:+6123237,6124699 MAP=26B10-26B10 LEN=1290 DEF=(CG9222 gene symbol:CG9222 FBgn0031784 (GO:0006468 protein amino acid phosphorylation) (GO:0004672 protein kinase) (GO:0004674 protein serinethreonine kinase))	5.16871	5.20964	8.88001	5.37267	5.21691	5.26891	5.09653	5.25295	6.07925	5.17607	1.37331	1.05942	1.29628	0.192229	0.176212
CG32750-RA FEA=BDGP GEN=CG32750 DB_XREF=CG32750 FBgn0052750 SEG=chrX:-5935163,5936793 MAP=5D8-5D8 LEN=1572 DEF=(CG32750 gene symbol:CG32750 synonyms:(CG3648) FBgn0052750 )	18.8645	20.0798	27.6492	26.5549	14.8534	18.8488	19.5715	19.237	18.9215	20.4156	1.39184	1.09949	1.26589	0.00564514	0.157059
CG3927-RA FEA=BDGP GEN=CG3927 DB_XREF=CG3927 FBgn0034739 SEG=chr2R:+17638237,17639903 MAP=58F1-58F1 LEN=1071 DEF=(CG3927 gene symbol:CG3927 FBgn0034739 )	7.33008	7.65284	12.5002	7.93154	7.46641	8.5263	7.68521	7.68954	7.47951	7.68543	1.36367	1.03603	1.31624	0.178127	0.226422
CG12283-RA FEA=BDGP GEN=kek1 DB_XREF=CG12283 FBgn0015399 SEG=chr2L:-12807799,12811657 MAP=34A1-34A1 LEN=3595 DEF=(CG12283 gene symbol:kek1 FBgn0015399 (GO:0005886 plasma membrane) (GO:0004725 protein tyrosine phosphatase) (GO:0042059 negative regulation of EGF receptor signaling pathway) (GO:0006470 protein amino acid dephosphorylation))	40.5867	36.9817	28.1735	21.6716	49.8018	33.7596	43.7721	38.3525	33.7961	38.5459	1.55619	1.15031	1.35284	0.0324911	0.161719
CG4662-RB FEA=BDGP GEN=CG4662 DB_XREF=CG4662 FBgn0038735 SEG=chr3R:+15673061,15680142 MAP=92B3-92B3 LEN=2267 DEF=(CG4662 gene symbol:CG4662 FBgn0038735 )	420.146	446.61	276.553	324.921	346.417	414.94	494.101	392.565	392.611	395.832	1.44105	1.06304	1.3556	0.0202921	0.296073
CG32613-RA FEA=BDGP GEN=CG32613 DB_XREF=CG32613 FBgn0052613 SEG=chrX:-13680980,13697990 MAP=12C4-12C4 LEN=2967 DEF=(CG32613 gene symbol:CG32613 FBgn0052613 )	30.5754	36.449	18.2376	29.4733	23.557	27.3045	32.9121	26.9843	28.1362	28.8703	1.4048	1.00259	1.40117	0.133564	0.490214
CG14297-RA FEA=BDGP GEN=CG14297 DB_XREF=CG14297 FBgn0038655 SEG=chr3R:+14723856,14724974 MAP=91D4-91D4 LEN=928 DEF=(CG14297 gene symbol:CG14297 FBgn0038655 (GO:0006470 protein amino acid dephosphorylation) (GO:0005737 cytoplasm) (GO:0004725 protein tyrosine phosphatase))	4.95767	5.05153	5.86228	7.8078	5.71628	5.01395	5.03885	5.02795	5.0513	5.50325	1.36575	1.01197	1.34959	0.100468	0.416745
CG17952-RB FEA=BDGP GEN=CG17952 DB_XREF=CG17952 FBgn0034657 SEG=chr2R:+16764047,16767610 MAP=57F10-57F11 LEN=2891 DEF=(CG17952 gene symbol:CG17952 FBgn0034657 )	25.8364	15.9158	37.541	30.3877	38.718	31.1896	28.2052	37.2481	36.572	38.5261	1.62695	1.14507	1.42083	0.0828433	0.104984
CG5288-RA FEA=BDGP GEN=CG5288 DB_XREF=CG5288 FBgn0035950 SEG=chr3L:-8941851,8944799 MAP=66E6-66E6 LEN=1737 DEF=(CG5288 gene symbol:CG5288 FBgn0035950 (GO:0004335 galactokinase))	875.281	988.657	1237.51	1456.16	1152.8	1131.75	1252.56	1222.97	1460.41	1007.03	1.44515	1.04334	1.38513	0.0389736	0.363223
CG12676-RA FEA=BDGP GEN=ed DB_XREF=CG12676 FBgn0000547 SEG=chr2L:+4023947,4107628 MAP=24D4-24D6 LEN=5686 DEF=(CG12676 gene symbol:ed synonyms:(CG16842 CG15424) FBgn0000547 (GO:0042059 negative regulation of EGF receptor signaling pathway) (GO:0007173 EGF receptor signaling pathway))	96.9721	71.7834	65.4558	52.1082	84.2939	79.9513	76.3979	75.468	75.8542	87.591	1.43544	1.00724	1.42512	0.107187	0.453009
CG4803-RA FEA=BDGP GEN=Takl2 DB_XREF=CG4803 FBgn0039015 SEG=chr3R:-18548985,18550203 MAP=94C4-94C4 LEN=777 DEF=(CG4803 gene symbol:Takl2 FBgn0039015 (GO:0004672 protein kinase) (GO:0006468 protein amino acid phosphorylation))	16.9113	14.8305	15.0574	7.34868	14.584	18.239	12.8716	9.77513	14.0169	18.6289	1.41666	1.07717	1.31517	0.181407	0.367528
CG14516-RB FEA=BDGP GEN=CG14516 DB_XREF=CG14516 FBgn0039640 SEG=chr3R:+24953753,24960881 MAP=98F12-98F12 LEN=3371 DEF=(CG14516 gene symbol:CG14516 FBgn0039640 (GO:0004179 membrane alanyl aminopeptidase))	133.398	106.706	73.7597	78.7425	129.783	111.74	109.834	129.225	138.041	116.545	1.57443	1.09237	1.4413	0.0420631	0.145643
GH25505 FEA=sim4 SEG=chr3R:+5818317,5821102	269.004	327.301	208.42	225.423	326.125	251.589	286.752	240.507	283.803	293.493	1.37447	1.05706	1.30028	0.0579594	0.297685
CG32310-RA FEA=BDGP GEN=CG32310 DB_XREF=CG32310 FBgn0052310 SEG=chr3L:-2107553,2109251 MAP=62C4-62C4 LEN=1698 DEF=(CG32310 gene symbol:CG32310 FLAGGED_PROBLEMATIC FBgn0052310 )	14.2332	13.4851	9.66333	10.4702	9.59869	13.9144	16.419	13.7419	11.089	14.8919	1.37672	1.00527	1.3695	0.0102018	0.488567
CG3823-RA FEA=BDGP GEN=CG3823 DB_XREF=CG3823 FBgn0029863 SEG=chrX:+6044365,6047121 MAP=5E7-5E8 LEN=1267 DEF=(CG3823 gene symbol:CG3823 FBgn0029863 (GO:0008431 tocopherol binding))	410.057	413.103	236.525	276.909	550.64	330.342	403.844	328.443	342.484	409.321	1.60324	1.18938	1.34796	0.00833561	0.190709
CG8565-RA FEA=BDGP GEN=CG8565 DB_XREF=CG8565 FBgn0030697 SEG=chrX:+15568843,15572074 MAP=13F9-13F10 LEN=2546 DEF=(CG8565 gene symbol:CG8565 FBgn0030697 (GO:0006468 protein amino acid phosphorylation) (GO:0004672 protein kinase) (GO:0004674 protein serinethreonine kinase))	6.12317	5.58765	10.379	5.73349	5.65379	5.94646	6.44751	6.01978	6.72053	5.44396	1.37586	1.00756	1.36554	0.222962	0.460939
S.C2L001585 FEA=fgenesh SEG=chr2L:-11174165,11199466	6.57325	6.41647	8.57781	9.10445	6.43164	6.20246	7.22843	6.13791	6.42035	7.09486	1.36125	1.01065	1.3469	0.00671806	0.438181
CG11391-RA FEA=BDGP GEN=CG11391 DB_XREF=CG11391 FBgn0038732 SEG=chr3R:+15604504,15606311 MAP=92B2-92B2 LEN=1629 DEF=(CG11391 gene symbol:CG11391 FBgn0038732 (GO:0005324 long-chain fatty acid transporter))	570.966	627.807	392.551	417.853	582.223	522.489	748.241	534.788	507.057	653.45	1.47923	1.093	1.35337	0.0123589	0.276139
HDC10028 FEA=HDP SEG=chr3L:-13538273,13539037	6.71528	6.64912	11.1186	7.0517	6.91434	8.68789	7.67277	7.66648	7.28852	8.43905	1.3596	1.00512	1.35268	0.17942	0.475834
CG9877-RA FEA=BDGP GEN=CG9877 DB_XREF=CG9877 FBgn0034819 SEG=chr2R:-18129446,18129829 MAP=59C3-59C3 LEN=383 DEF=(CG9877 gene symbol:CG9877 FBgn0034819 )	9.55737	9.30018	9.23256	16.8459	11.0302	10.3899	9.87763	10.3656	10.2015	9.24478	1.38292	1.04984	1.31727	0.221613	0.18156
CG2187-RA FEA=BDGP GEN=CG2187 DB_XREF=CG2187 FBgn0017448 SEG=chr3R:-27570443,27573727 MAP=100C3-100C3 LEN=2582 DEF=(CG2187 gene symbol:CG2187 FBgn0017448 (GO:0008507 sodium:iodide symporter))	5.72633	9.10367	5.39777	5.46003	5.35927	5.31231	5.95246	5.32644	8.96669	5.22538	1.36584	1.17411	1.16329	0.180321	0.241261
CG6775-RA FEA=BDGP GEN=rg DB_XREF=CG6775 FBgn0003244 SEG=chrX:+4961844,4991764 MAP=4F3-4F3 LEN=11110 DEF=(CG6775 gene symbol:rg FLAGGED_PROBLEMATIC FBgn0003244 (GO:0005079 protein kinase A anchor protein))	362.286	449.926	280.016	291.667	517.826	333.764	421.038	358.08	402.063	404.993	1.42074	1.09226	1.30074	0.0563583	0.276106
CG1776-RA FEA=BDGP GEN=CG1776 DB_XREF=CG1776 FBgn0033441 SEG=chr2R:-4779271,4805906 MAP=46B2-46B2 LEN=2075 DEF=(CG1776 gene symbol:CG1776 FBgn0033441 (GO:0004674 protein serinethreonine kinase) (GO:0006468 protein amino acid phosphorylation))	93.8187	94.6601	62.5657	56.3802	73.4411	80.0849	74.6149	56.2857	63.8839	83.4775	1.58458	1.12028	1.41445	0.00398201	0.191896
CG14686-RA FEA=BDGP GEN=CG14686 DB_XREF=CG14686 FBgn0037832 SEG=chr3R:+6605314,6606469 MAP=86C6-86C6 LEN=903 DEF=(CG14686 gene symbol:CG14686 FBgn0037832 )	33.9946	33.7709	37.6433	55.4702	66.7578	92.5686	85.6235	72.3637	102.032	84.5077	1.37406	1.05697	1.3	0.145503	0.35399
Stencil:2R:8095818:8093198:GENSCAN FEA=stencil SEG=chr2R:-8093198,8095818	6.99228	6.07727	10.8307	7.64307	7.45572	8.82549	7.8139	7.73219	7.49566	6.76517	1.41349	1.09558	1.29018	0.122376	0.117983
CG7543-RA FEA=BDGP GEN=CG7543 DB_XREF=CG7543 FBgn0036164 SEG=chr3L:+11436105,11442970 MAP=68C9-68C9 LEN=1530 DEF=(CG7543 gene symbol:CG7543 FBgn0036164 )	6.90336	7.44417	10.6941	10.2457	7.02559	8.01859	8.05016	6.75528	7.4495	8.07154	1.45948	1.03672	1.40778	0.00558306	0.309821
CG13981-RA FEA=BDGP GEN=CG13981 DB_XREF=CG13981 FBgn0031807 SEG=chr2L:-6371054,6371523 MAP=26C4-26C4 LEN=387 DEF=(CG13981 gene symbol:CG13981 FBgn0031807 )	54.6819	58.0662	43.7651	38.9027	39.0795	42.4958	46.0646	42.2472	50.5347	40.4771	1.36387	1.04402	1.30636	0.0183339	0.319584
CG9649-RA FEA=BDGP GEN=CG9649 DB_XREF=CG9649 FBgn0038211 SEG=chr3R:-10041193,10043607 MAP=88A12-88A12 LEN=1703 DEF=(CG9649 gene symbol:CG9649 FBgn0038211 (GO:0004275 enteropeptidase))	1272.86	1217.23	727.81	726.014	1124.91	1101.45	1141.05	890.03	946.323	868.518	1.71279	1.24494	1.3758	0.00143637	0.000518208
CG7980-RA FEA=BDGP GEN=CG7980 DB_XREF=CG7980 FBgn0035255 SEG=chr3L:-1649562,1650724 MAP=62A10-62A10 LEN=931 DEF=(CG7980 gene symbol:CG7980 FBgn0035255 (GO:0003925 small monomeric GTPase))	32.0343	35.457	10.5656	18.2756	28.6036	32.8228	33.8177	19.0067	18.2283	21.6245	2.3401	1.61816	1.44615	0.0222403	0.00154497
CG7356-RA FEA=BDGP GEN=CG7356 DB_XREF=CG7356 FBgn0031975 SEG=chr2L:+8003637,8019132 MAP=28D6-28D7 LEN=2798 DEF=(CG7356 gene symbol:CG7356 FBgn0031975 (GO:0003810 protein-glutamine gamma-glutamyltransferase))	250.964	247.397	173.546	155.922	316.876	265.757	254.831	237.986	253.505	233.273	1.51262	1.1555	1.30906	0.00557307	0.0673153
CG6355-RA FEA=BDGP SEG=chr2R:-12837685,12845637	15.1356	14.7154	11.4373	10.3298	15.1475	16.067	14.7105	14.9607	11.6409	15.8404	1.37138	1.08206	1.26738	0.0104008	0.21753
CG3206-RA FEA=BDGP GEN=Or2a DB_XREF=CG3206 FBgn0023523 SEG=chrX:+2003002,2004348 MAP=2F2-2F2 LEN=1276 DEF=(CG3206 gene symbol:Or2a FBgn0023523 (GO:0007608 olfaction) (GO:0004984 olfactory receptor) (GO:0016021 integral to membrane))	6.16936	5.55487	5.52569	10.4949	5.54883	5.53836	5.54379	5.64589	5.4727	5.49307	1.36645	1.00116	1.36486	0.240637	0.45602
CG8138-RA FEA=BDGP GEN=CG8138 DB_XREF=CG8138 FBgn0038122 SEG=chr3R:+9006416,9007844 MAP=87E1-87E1 LEN=1372 DEF=(CG8138 gene symbol:CG8138 FBgn0038122 )	4.93975	5.00218	6.74417	6.95853	4.93812	5.02305	5.67857	5.11506	5.0399	5.33995	1.37827	1.00935	1.36551	0.00175294	0.428342
CG6821-RA FEA=BDGP GEN=Lsp1gamma DB_XREF=CG6821 FBgn0002564 SEG=chr3L:+47063,49634 MAP=61A6-61A6 LEN=2506 DEF=(CG6821 gene symbol:Lsp1gamma FBgn0002564 (GO:0005616 larval serum protein complex) (GO:0005576 extracellular) (GO:0045735 nutrient reservoir))	25.802	25.8591	30.6143	70.5644	51.0056	25.2342	26.1061	20.7779	17.2083	18.034	1.95851	1.82694	1.07201	0.170439	0.0720256
CG17252-RA FEA=BDGP SEG=chrX:+9095629,9097586	74.3336	57.1235	40.1913	56.4542	70.4845	60.4986	63.971	47.6746	63.6012	68.6119	1.3602	1.08375	1.25508	0.139655	0.255171
CG1840-RA FEA=BDGP GEN=CG1840 DB_XREF=CG1840 FBgn0030351 SEG=chrX:+11619015,11619847 MAP=10F4-10F4 LEN=716 DEF=(CG1840 gene symbol:CG1840 FBgn0030351 )	120.4	63.6738	68.2784	67.4442	102.29	74.9036	54.2557	78.7335	74.6817	61.6117	1.35625	1.07638	1.26001	0.24192	0.365453
CG32479-RA FEA=BDGP GEN=CG32479 DB_XREF=CG32479 FBgn0052479 SEG=chr3L:+852531,874163 MAP=61D2-61D4 LEN=6356 DEF=(CG32479 gene symbol:CG32479 synonyms:(CG13903 CG12503) FBgn0052479 (GO:0004843 ubiquitin-specific protease))	571.83	451.652	362.232	330.07	486.21	358.62	383.973	407.126	467.984	419.813	1.47838	1.05381	1.40289	0.058442	0.31831
CG3714-RC FEA=BDGP GEN=CG3714 DB_XREF=CG3714 FBgn0031589 SEG=chr2L:-4182065,4190627 MAP=24D8-24D8 LEN=2757 DEF=(CG3714 gene symbol:CG3714 FBgn0031589 (GO:0004516 nicotinate phosphoribosyltransferase))	378.404	402.428	229.606	256.263	457.304	442.908	466.543	399.398	384.761	358.024	1.60708	1.19662	1.34302	0.00724039	0.00289524
CG14493-RA FEA=BDGP GEN=CG14493 DB_XREF=CG14493 FBgn0034287 SEG=chr2R:-13053189,13053768 MAP=55A3-55A3 LEN=579 DEF=(CG14493 gene symbol:CG14493 FBgn0034287 )	7.45437	8.12195	10.0547	11.8977	8.20707	9.40178	8.55436	8.28567	6.56842	8.2033	1.40934	1.1347	1.24204	0.0414619	0.0965172
CG3563-RA FEA=BDGP GEN=CG3563 DB_XREF=CG3563 FBgn0038259 SEG=chr3R:+10567326,10619368 MAP=88D2-88D3 LEN=4191 DEF=(CG3563 gene symbol:CG3563 FBgn0038259 )	120.003	111.155	90.2492	79.124	120.563	95.7438	94.5638	98.3949	96.6855	81.6264	1.36479	1.12347	1.2148	0.0245331	0.159429
CG4288-RB FEA=BDGP GEN=CG4288 DB_XREF=CG4288 FBgn0038799 SEG=chr3R:-16333128,16338186 MAP=92E14-92E14 LEN=1827 DEF=(CG4288 gene symbol:CG4288 FBgn0038799 (GO:0005316 high affinity inorganic phosphate:sodium symporter))	191.256	208.498	276.641	288.955	256.533	304.462	301.073	388.32	304.315	315.227	1.41486	1.16912	1.21019	0.00796688	0.0934956
CG9864-RA FEA=BDGP GEN=CG9864 DB_XREF=CG9864 FBgn0034490 SEG=chr2R:-15311841,15313938 MAP=56F11-56F11 LEN=1512 DEF=(CG9864 gene symbol:CG9864 FBgn0034490 (GO:0005316 high affinity inorganic phosphate:sodium symporter))	88.4183	98.0495	148.234	120.126	57.4833	61.3993	60.3015	64.226	59.1617	73.447	1.43918	1.09851	1.31012	0.0551441	0.123403
CG4662-RA FEA=BDGP GEN=CG4662 DB_XREF=CG4662 FBgn0038735 SEG=chr3R:+15673061,15678715 MAP=92B3-92B3 LEN=1747 DEF=(CG4662 gene symbol:CG4662 FBgn0038735 )	20.0993	23.3462	15.4564	16.1668	15.1715	14.5276	16.7506	20.7868	9.49224	14.9208	1.37385	1.02765	1.33688	0.0353766	0.453198
CG30266-RA FEA=BDGP GEN=CG30266 DB_XREF=CG30266 FBgn0050266 SEG=chr2R:+17866695,17868476 MAP=59B2-59B2 LEN=816 DEF=(CG30266 gene symbol:CG30266 synonyms:(CG13528) FBgn0050266 )	10.1317	12.5089	14.5637	18.0385	7.96883	10.3801	9.7823	12.3644	10.434	9.45287	1.43999	1.14645	1.25604	0.0708178	0.143905
S.C3R000374 FEA=fgenesh SEG=chr3R:-2636002,2638312	4.87253	4.86635	8.48275	5.02495	4.86467	4.81611	5.62754	4.99882	4.91308	5.64699	1.38699	1.01637	1.36465	0.194777	0.411634
CG32645-RB FEA=BDGP GEN=CG32645 DB_XREF=CG32645 FBgn0052645 SEG=chrX:+12869865,12884123 MAP=11E1-11E1 LEN=3531 DEF=(CG32645 gene symbol:CG32645 synonyms:(CG4331 CG15716) FBgn0052645 )	101.092	69.6564	54.179	65.892	81.8833	71.2942	50.0276	75.1259	67.2713	79.9661	1.42206	1.09428	1.29954	0.134988	0.280222
CG15352-RA FEA=BDGP GEN=CG15352 DB_XREF=CG15352 FBgn0040930 SEG=chrX:+8646713,8647324 MAP=8B7-8B7 LEN=291 DEF=(CG15352 gene symbol:CG15352 FBgn0040930 )	9.82727	12.0225	16.6512	12.9297	12.299	12.2595	12.8383	12.1123	12.2595	12.3889	1.35383	1.0173	1.33081	0.107727	0.17768
CG17265-RA FEA=BDGP GEN=CG17265 DB_XREF=CG17265 FBgn0031488 SEG=chr2L:+3006069,3008638 MAP=23C5-23C5 LEN=2432 DEF=(CG17265 gene symbol:CG17265 FBgn0031488 )	19.8962	19.1953	27.2656	41.4239	27.796	25.4066	22.4005	35.6474	32.7013	33.0936	1.75715	1.34178	1.30957	0.0860216	0.00448939
CG5493-RA FEA=BDGP GEN=CG5493 DB_XREF=CG5493 FBgn0034364 SEG=chr2R:-13680413,13681732 MAP=55E2-55E2 LEN=1169 DEF=(CG5493 gene symbol:CG5493 FBgn0034364 (GO:0017172 cysteine dioxygenase))	1345.14	1474.05	2007.48	2093.22	1384.81	1610.75	1563.14	1717.36	1686.33	1434.05	1.45457	1.06121	1.37067	0.00714151	0.228415
CG6964-RA FEA=BDGP GEN=Gug DB_XREF=CG6964 FBgn0010825 SEG=chr3L:+8409357,8431379 MAP=66C13-66D1 LEN=8151 DEF=(CG6964 gene symbol:Gug FBgn0010825 (GO:0007480 leg morphogenesis (sensu Holometabola)) (GO:0003714 transcription co-repressor))	443.016	399.006	295.974	305.64	451.653	326.72	417.415	418.832	433.313	465.562	1.39961	1.10196	1.27011	0.0166901	0.182193
CG10491-RA FEA=BDGP GEN=vn DB_XREF=CG10491 FBgn0003984 SEG=chr3L:-5772997,5804922 MAP=64E12-64F2 LEN=5053 DEF=(CG10491 gene symbol:vn FBgn0003984 (GO:0007267 cell-cell signaling) (GO:0005576 extracellular) (GO:0007476 wing morphogenesis) (GO:0007477 notum morphogenesis) (GO:0007479 leg disc proximaldistal pattern formation) (GO:0005886 plasma membrane) (GO:0005154 epidermal growth factor receptor…	86.8587	59.0972	45.6225	42.6763	63.1324	45.6922	63.2196	53.2974	46.6901	51.4814	1.65298	1.13584	1.45529	0.0874516	0.163699
HDC12511 FEA=HDP SEG=chr3R:-4465922,4467218	6.71972	7.03633	7.74734	10.9098	6.79733	6.55348	6.78775	8.59334	6.83364	6.74685	1.35628	1.10106	1.23179	0.1315	0.163088
CG8902-RA FEA=BDGP GEN=CG8902 DB_XREF=CG8902 FBgn0031886 SEG=chr2L:-7056660,7058064 MAP=27D7-27D7 LEN=1287 DEF=(CG8902 gene symbol:CG8902 FBgn0031886 )	12.9757	9.86546	7.19022	9.31255	9.22678	7.29939	6.84673	7.07065	8.64472	7.10162	1.38408	1.02436	1.35116	0.11717	0.423113
CG14509-RA FEA=BDGP GEN=CG14509 DB_XREF=CG14509 FBgn0039647 SEG=chr3R:-24988351,25010082 MAP=98F13-99A1 LEN=2105 DEF=(CG14509 gene symbol:CG14509 synonyms:(CG14510) FBgn0039647 )	511.05	441.237	312.445	349.912	595.852	402.583	449.534	418.95	431.827	420.812	1.43773	1.13871	1.26259	0.0336178	0.185277
CG6246-RA FEA=BDGP GEN=nub DB_XREF=CG6246 FBgn0002970 SEG=chr2L:+12607217,12617004 MAP=33F1-33F2 LEN=3263 DEF=(CG6246 gene symbol:nub FBgn0002970 (GO:0003700 transcription factor) (GO:0003702 RNA polymerase II transcription factor) (GO:0005634 nucleus) (GO:0007400 neuroblast cell fate determination))	107.446	68.9189	61.6065	58.7148	69.408	72.7646	46.3289	50.6803	63.7227	115.538	1.46578	1.21984	1.20162	0.141988	0.277584
CG3905-RA FEA=BDGP GEN=Su(z)2 DB_XREF=CG3905 FBgn0008654 SEG=chr2R:+8061836,8072528 MAP=49E7-49E7 LEN=6313 DEF=(CG3905 gene symbol:Su(z)2 FBgn0008654 (GO:0003677 DNA binding) (GO:0005634 nucleus))	205.729	194.09	115.245	123.884	152.939	139.762	152.347	126.467	122.615	90.5794	1.67198	1.31027	1.27605	0.00401928	0.0223032
CG31719-RA FEA=BDGP GEN=CG31719 DB_XREF=CG31719 FBgn0051719 SEG=chr2L:-10455744,10466756 MAP=31E6-31F1 LEN=3075 DEF=(CG31719 gene symbol:CG31719 synonyms:(CG13143 CG7475) FBgn0051719 (GO:0008485 2,5-diamino-6-(ribosylamino)-4(3H)-pyrimidonone 5-phosphate deaminase) (GO:0009231 vitamin B2 biosynthesis))	149.408	134.219	190.431	196.793	171.249	177.566	180.287	180.167	169.453	190.053	1.36526	1.01998	1.33852	0.0121741	0.308875
CG32921-RB FEA=BDGP GEN=CG32921 DB_XREF=CG32921 FBgn0052921 SEG=chr3R:+15868495,15874461 MAP=92C3-92C4 LEN=4071 DEF=(CG32921 gene symbol:CG32921 synonyms:(CG4961) FBgn0052921 )	6.12363	5.86475	11.3262	5.94148	6.5131	5.25941	5.40208	5.78432	7.74876	5.3309	1.44037	1.09837	1.31137	0.215352	0.269936
CG12952-RA FEA=BDGP GEN=sage DB_XREF=CG12952 FBgn0037672 SEG=chr3R:-5088398,5089480 MAP=85D7-85D7 LEN=1021 DEF=(CG12952 gene symbol:sage FBgn0037672 (GO:0003700 transcription factor) (GO:0045449 regulation of transcription) (GO:0005634 nucleus))	58.8261	40.0912	34.6557	37.6101	38.2412	38.2784	46.7111	37.617	38.1261	36.1568	1.3688	1.10126	1.24294	0.14758	0.12984
CG10842-RA FEA=BDGP GEN=Cyp4p1 DB_XREF=CG10842 FBgn0015037 SEG=chr2R:+4300789,4302884 MAP=45B7-45B7 LEN=1676 DEF=(CG10842 gene symbol:Cyp4p1 FBgn0015037 (GO:0015034 cytochrome P450) (GO:0005792 microsome) (GO:0016020 membrane))	2256.8	2109.3	1487.23	1532.32	3532.13	2854.59	3139.66	2920.25	3022.05	2666.71	1.44594	1.10656	1.3067	0.00643378	0.121113
CG4161-RA FEA=BDGP SEG=chr2L:+15411446,15413335	5.79332	5.25203	8.09533	6.9284	5.33096	5.22714	5.84303	5.3404	5.271	5.16665	1.36019	1.03949	1.30851	0.0452848	0.175558
CG6643-RA FEA=BDGP GEN=CG6643 DB_XREF=CG6643 FBgn0039208 SEG=chr3R:+20361097,20372932 MAP=96A7-96A7 LEN=3124 DEF=(CG6643 gene symbol:CG6643 FBgn0039208 )	1051.51	940.647	735.544	740.859	985.707	798.767	851.032	882.349	853.862	801.393	1.34933	1.03858	1.29921	0.0216615	0.30918
HDC09179 FEA=HDP SEG=chr3L:-8818448,8821342	7.90921	7.99876	10.5465	11.3964	8.62592	8.47932	7.90555	8.26551	10.1009	7.44621	1.37936	1.03206	1.33652	0.00973553	0.379705
CG6633-RA FEA=BDGP GEN=Ugt86Dd DB_XREF=CG6633 FBgn0040256 SEG=chr3R:-6952439,6954180 MAP=86D5-86D5 LEN=1680 DEF=(CG6633 gene symbol:Ugt86Dd FBgn0040256 )	811.311	1026.32	1200.5	1339.79	1303.07	1298.61	1323.05	1175.7	1267.4	1389.69	1.38237	1.02399	1.34999	0.0555968	0.324616
CG32255-RA FEA=BDGP GEN=Gr64f DB_XREF=CG32255 FBgn0052255 SEG=chr3L:+4016427,4018168 MAP=64A4-64A4 LEN=1350 DEF=(CG32255 gene symbol:Gr64f synonyms:(CG14988) FBgn0052255 (GO:0007607 taste) (GO:0008527 taste receptor) (GO:0016021 integral to membrane))	22.2946	23.7421	16.9566	16.16	13.201	13.8101	15.3207	13.3186	13.3566	16.3819	1.39014	1.01714	1.36672	0.0079815	0.424734
CG14180-RA FEA=BDGP GEN=CG14180 DB_XREF=CG14180 FBgn0036003 SEG=chr3L:+9430398,9432033 MAP=67B7-67B7 LEN=1142 DEF=(CG14180 gene symbol:CG14180 FBgn0036003 )	105.686	130.5	79.1128	92.6582	116.387	96.0404	116.86	101.158	117.458	113.793	1.37501	1.00948	1.36209	0.0751731	0.453977
CG14999-RA FEA=BDGP GEN=RfC40 DB_XREF=CG14999 FBgn0015287 SEG=chr3L:-4115478,4116665 MAP=64A7-64A8 LEN=1135 DEF=(CG14999 gene symbol:RfC40 FBgn0015287 (GO:0004003 ATP dependent DNA helicase) (GO:0003677 DNA binding) (GO:0005663 DNA replication factor C complex) (GO:0006260 DNA replication) (GO:0016321 female meiosis chromosome segregation) (GO:0006271 DNA strand elongation) (GO:0007067 mitosis) (…	116.279	119.288	86.0587	87.4529	93.758	90.9888	86.6332	92.1133	90.0972	72.1693	1.35764	1.06683	1.27259	0.00142232	0.221687
CG4914-RA FEA=BDGP GEN=CG4914 DB_XREF=CG4914 FBgn0036436 SEG=chr3L:-14623412,14627014 MAP=70E7-70E7 LEN=1649 DEF=(CG4914 gene symbol:CG4914 FBgn0036436 (GO:0004252 serine-type endopeptidase))	34.366	30.9722	15.6598	21.6963	30.2268	26.346	30.0669	23.1031	29.2682	20.2921	1.74906	1.19234	1.46691	0.0280704	0.0940182
CG32491-RB FEA=BDGP GEN=mod(mdg4) DB_XREF=CG32491 FBgn0002781 MAP=93D7-93D9 LEN=2195 DEF=(CG32491 gene symbol:mod(mdg4) synonyms:(CG15500 CG15501 CG15802 CG18151 CG8076 CG7859 CG7836) FBgn0002781 (GO:0007292 oogenesis) (GO:0008354 germ-cell migration) (GO:0008195 phosphatidate phosphatase) (GO:0005886 plasma membrane) (GO:0003702 RNA polymerase II transcription factor) (GO:0005700 polytene chromo…	34.013	31.7911	22.9865	25.9826	37.6655	35.1319	31.6791	28.3059	35.1215	35.5531	1.34379	1.05553	1.2731	0.0228736	0.282135
CG31653-RA FEA=BDGP GEN=CG31653 DB_XREF=CG31653 FBgn0051653 SEG=chr2L:+4976213,4979936 MAP=25B9-25B9 LEN=3054 DEF=(CG31653 gene symbol:CG31653 FBgn0051653 )	15.775	18.9433	28.1001	25.3541	17.1797	22.014	21.2771	22.9296	18.5627	15.6641	1.53965	1.05799	1.45526	0.0233022	0.345952
CG6403-RA FEA=BDGP GEN=CG6403 DB_XREF=CG6403 FBgn0039453 SEG=chr3R:-22550640,22551383 MAP=97D1-97D1 LEN=601 DEF=(CG6403 gene symbol:CG6403 FBgn0039453 )	31.0902	22.6363	55.17	21.8201	13.751	43.7191	13.6116	12.8892	12.4515	16.7271	1.433	1.68969	0.848083	0.284321	0.196349
CG14931-RA FEA=BDGP GEN=CG14931 DB_XREF=CG14931 FBgn0032374 SEG=chr2L:+11777546,11778202 MAP=33A1-33A1 LEN=591 DEF=(CG14931 gene symbol:CG14931 FBgn0032374 )	4.51835	4.70524	6.18917	6.78384	5.10376	5.81996	4.70573	6.28747	4.87398	4.66818	1.4065	1.01281	1.38872	0.013272	0.458702
CG5265-RA FEA=BDGP GEN=CG5265 DB_XREF=CG5265 FBgn0038486 SEG=chr3R:+12964843,12966871 MAP=89F1-89F1 LEN=2028 DEF=(CG5265 gene symbol:CG5265 FBgn0038486 (GO:0004092 carnitine O-acetyltransferase))	7.64403	7.50498	13.2787	7.87775	7.74229	7.84841	7.48673	7.57571	10.9118	8.05067	1.39656	1.14996	1.21443	0.190959	0.166284
CG15918-RA FEA=BDGP GEN=CG15918 DB_XREF=CG15918 FBgn0034197 SEG=chr2R:+12192557,12193969 MAP=53F13-53F13 LEN=1194 DEF=(CG15918 gene symbol:CG15918 FBgn0034197 )	25.4017	49.1552	22.7658	20.7323	38.8182	66.7687	20.7531	20.0644	30.4063	45.867	1.71403	1.31143	1.30699	0.161231	0.275026
CG6142-RA FEA=BDGP GEN=CG6142 DB_XREF=CG6142 FBgn0039415 SEG=chr3R:+21950081,21952045 MAP=97A1-97A1 LEN=1851 DEF=(CG6142 gene symbol:CG6142 FBgn0039415 )	8.02384	7.23508	12.7753	8.83532	8.67612	10.228	7.39193	8.78706	9.15431	9.41141	1.41626	1.04018	1.36155	0.127363	0.348211
CG11692-RA FEA=BDGP GEN=CG11692 DB_XREF=CG11692 FBgn0031125 SEG=chrX:-20310871,20311428 MAP=19E1-19E1 LEN=557 DEF=(CG11692 gene symbol:CG11692 FBgn0031125 )	6.2082	6.30228	10.6215	6.36428	6.85292	6.37565	6.15547	6.33562	6.30202	6.19078	1.35772	1.02951	1.3188	0.201763	0.214264
CG14014-RA FEA=BDGP GEN=CG14014 DB_XREF=CG14014 FBgn0031718 SEG=chr2L:-5541923,5543241 MAP=25E6-25E6 LEN=1318 DEF=(CG14014 gene symbol:CG14014 FBgn0031718 )	4.91469	5.24645	8.08874	6.36257	4.96876	5.1321	4.94739	5.19007	5.26582	5.65721	1.42221	1.07076	1.32822	0.0673777	0.0426564
CG3456-RA FEA=BDGP GEN=Mct1 DB_XREF=CG3456 FBgn0023549 SEG=chrX:+1951354,1962145 MAP=2E1-2E2 LEN=2953 DEF=(CG3456 gene symbol:Mct1 FBgn0023549 (GO:0008028 monocarboxylic acid transporter))	65.2675	80.4505	122.554	104.754	87.329	60.9952	82.6557	88.7643	97.2481	96.0949	1.55991	1.22135	1.2772	0.0366507	0.0582876
CG6630-RA FEA=BDGP GEN=CG6630 DB_XREF=CG6630 FBgn0031921 SEG=chr2L:-7469112,7476054 MAP=28A1-28A1 LEN=5952 DEF=(CG6630 gene symbol:CG6630 FBgn0031921 )	54.1578	87.8216	44.7201	48.3318	52.8834	58.2986	75.2669	57.1982	51.2647	47.3753	1.52581	1.19643	1.27531	0.142646	0.117955
CG13845-RA FEA=BDGP GEN=CG13845 DB_XREF=CG13845 FBgn0038971 SEG=chr3R:+18275982,18276878 MAP=94A15-94A15 LEN=714 DEF=(CG13845 gene symbol:CG13845 FBgn0038971 )	272.352	246.239	388.999	327.758	353.859	313.618	351.196	326.675	377.803	361.83	1.38213	1.04676	1.32038	0.0483824	0.235035
CG31207-RA FEA=BDGP GEN=CG31207 DB_XREF=CG31207 FBgn0051207 SEG=chr3R:-16871769,16872769 MAP=93B7-93B7 LEN=839 DEF=(CG31207 gene symbol:CG31207 synonyms:(CG7096) FBgn0051207 )	1023.31	906.98	589.182	716.391	782.805	1038.94	955.054	895.746	866.519	846.323	1.4785	1.06448	1.38894	0.0342086	0.252757
CG40386-RA FEA=BDGP GEN=CG40386 DB_XREF=CG40386 FBgn0058386 SEG=chrU:-5690431,5691972 LEN=798 DEF=(CG40386 gene symbol:CG40386 FBgn0058386 )	11.6634	13.3392	8.36431	9.7258	10.1846	10.0889	9.63683	9.78898	10.7033	8.20251	1.38211	1.04237	1.32594	0.0426368	0.308795
CG1066-RA FEA=BDGP GEN=Shab DB_XREF=CG1066 FBgn0003383 SEG=chr3L:+2875842,2933694 MAP=63A1-63A2 LEN=3590 DEF=(CG1066 gene symbol:Shab FLAGGED_PROBLEMATIC FBgn0003383 (GO:0008076 voltage-gated potassium channel complex) (GO:0006813 potassium ion transport) (GO:0005886 plasma membrane) (GO:0016021 integral to membrane) (GO:0005249 voltage-gated potassium channel))	35.0846	43.6967	21.7399	28.9618	25.9294	29.243	32.7592	22.1398	29.833	25.2379	1.55382	1.13885	1.36437	0.0648772	0.148342
HDC08030 FEA=HDP SEG=chr3L:-1985935,1986175	5.95416	6.13547	10.6487	6.14535	6.12568	6.24222	6.84201	8.19898	6.46636	5.75294	1.38913	1.0629	1.30692	0.203077	0.311954
CG12449-RA FEA=BDGP GEN=Gfat1 DB_XREF=CG12449 FBgn0058197 SEG=chr3h:+177472,184832 LEN=2388 DEF=(CG12449 gene symbol:Gfat1 synonyms:(CG40197) FBgn0058197 (GO:0004360 glucosamine-fructose-6-phosphate aminotransferase (isomerizing)))	636.311	659.711	862.335	1007.77	1018.31	1052.18	1065.42	1143.31	1092.04	1132.21	1.44296	1.07387	1.3437	0.0299886	0.0105671
CG7313-RA FEA=BDGP GEN=CG7313 DB_XREF=CG7313 FBgn0036783 SEG=chr3L:+18200975,18201725 MAP=75C2-75C2 LEN=690 DEF=(CG7313 gene symbol:CG7313 FBgn0036783 )	6.23643	7.32601	4.91072	4.9659	4.81558	4.83232	5.10611	4.95058	17.7982	4.70325	1.37319	1.86065	0.738015	0.0387781	0.1916
CG13732-RA FEA=BDGP GEN=CG13732 DB_XREF=CG13732 FBgn0036730 SEG=chr3L:+17428240,17428942 MAP=74C4-74C4 LEN=702 DEF=(CG13732 gene symbol:CG13732 FBgn0036730 )	28.6909	24.3375	17.1	17.1511	17.5353	16.8185	17.1034	21.3361	19.756	16.1388	1.54823	1.11221	1.39203	0.024889	0.141404
HDC12552 FEA=HDP SEG=chr3R:+4613003,4614939	9.47559	8.91679	6.19745	7.43507	7.09637	7.11186	6.03153	7.08318	7.14571	7.41288	1.34916	1.06927	1.26175	0.0363161	0.138455
CG4846-RA FEA=BDGP SEG=chr2L:+16028078,16059772	64.9946	67.3335	46.5834	47.2244	60.7899	64.5087	56.9757	64.8059	64.0185	57.6313	1.41063	1.02294	1.379	0.00197013	0.340265
CG9450-RA FEA=BDGP GEN=tud DB_XREF=CG9450 FBgn0003891 SEG=chr2R:+16226975,16235942 MAP=57C8-57C9 LEN=8205 DEF=(CG9450 gene symbol:tud FBgn0003891 (GO:0018994 polar granule) (GO:0007278 pole cell determination) (GO:0019090 mitochondrial rRNA, mitochondrial export) (GO:0009790 embryonic development) (GO:0007315 pole plasm assembly))	414.616	472.644	277.723	381.393	479.473	386.356	368.012	372.32	479.531	384.406	1.34614	1.00196	1.3435	0.097397	0.493756
CG7831-RA FEA=BDGP GEN=ncd DB_XREF=CG7831 FBgn0002924 SEG=chr3R:-25619386,25622215 MAP=99C1-99C2 LEN=2711 DEF=(CG7831 gene symbol:ncd FBgn0002924 (GO:0005871 kinesin complex) (GO:0005872 minus-end kinesin complex) (GO:0007100 centrosome separation) (GO:0008569 minus-end-directed kinesin ATPase) (GO:0007018 microtubule-based movement) (GO:0000212 meiotic spindle assembly) (GO:0007059 chromosome se…	33.5685	26.8871	35.5256	46.8124	39.6439	34.7335	29.0133	30.3643	35.3263	43.4845	1.36196	1.05595	1.2898	0.118592	0.357162
Stencil:2R:8476483:8477383:GENSCAN FEA=stencil SEG=chr2R:+8476483,8477383	7556.87	4399.31	4522.42	3876.07	6788.74	4352.98	4634.64	4927.32	4871.63	5124.48	1.42361	1.05715	1.34665	0.192354	0.365847
CG8357-RA FEA=BDGP GEN=Rep1 DB_XREF=CG8357 FBgn0024732 SEG=chr2R:+7109341,7114886 MAP=48D8-48D8 LEN=2137 DEF=(CG8357 gene symbol:Rep1 FBgn0024732 (GO:0006309 DNA fragmentation) (GO:0006916 anti-apoptosis))	100.631	81.3958	60.1115	68.9142	109.421	85.9801	86.071	90.6904	85.4883	94.5457	1.41078	1.0397	1.35691	0.0645731	0.34287
HDC18813 FEA=HDP SEG=chrX:+13640807,13642515	10.1875	10.4728	10.9053	16.8184	10.3958	10.6996	10.4452	10.4709	10.4347	11.2496	1.34189	1.01949	1.31624	0.177579	0.253852
CG14477-RA FEA=BDGP GEN=mm DB_XREF=CG14477 FBgn0015514 SEG=chr2R:+12414818,12439594 MAP=54B4-54B5 LEN=2645 DEF=(CG14477 gene symbol:mm synonyms:(CG10941) FLAGGED_PROBLEMATIC FBgn0015514 (GO:0003676 nucleic acid binding) (GO:0003677 DNA binding) (GO:0007517 muscle development) (GO:0007525 somatic muscle development) (GO:0007467 photoreceptor differentiation (sensu Drosophila)) (GO:0007422 peripher…	389.119	332.945	161.872	168.612	407.198	316.839	371.955	192.996	227.875	276.233	2.18487	1.57221	1.38968	0.0101217	0.0101884
CG31868-RA FEA=BDGP GEN=Samuel DB_XREF=CG31868 FBgn0032330 SEG=chr2L:-11006439,11049812 MAP=32D1-32D2 LEN=4167 DEF=(CG31868 gene symbol:Samuel synonyms:(CG14918 CG12291 CG14917) FBgn0032330 )	39.2317	39.5475	31.3148	26.9277	37.9393	29.8936	33.1691	28.5452	37.4568	32.8221	1.35261	1.02204	1.32344	0.021469	0.42237
CG3081-RA FEA=BDGP SEG=chrX:-4379937,4381689	8.17566	8.36237	13.1542	9.95967	8.75523	8.21813	9.10211	8.90709	8.38441	8.13669	1.39762	1.02546	1.36293	0.0881133	0.281756
CG1246-RB FEA=BDGP GEN=CG1246 DB_XREF=CG1246 FBgn0035360 SEG=chr3L:+2628678,2630836 MAP=62E8-62E8 LEN=1649 DEF=(CG1246 gene symbol:CG1246 FBgn0035360 )	61.7128	53.943	45.6178	29.1693	37.9566	50.5945	16.3806	32.8469	25.6599	71.294	1.54647	1.237	1.25017	0.0768567	0.32872
CG7906-RA FEA=BDGP GEN=CG7906 DB_XREF=CG7906 FBgn0036417 SEG=chr3L:+14185603,14187152 MAP=70D4-70D4 LEN=1256 DEF=(CG7906 gene symbol:CG7906 FBgn0036417 )	150.363	116.197	214.162	242.019	126.375	153.973	114.107	169.44	161.609	145.055	1.71136	1.20699	1.41788	0.0250128	0.0600046
CG3039-RA FEA=BDGP GEN=ogre DB_XREF=CG3039 FBgn0004646 SEG=chrX:-6714391,6722074 MAP=6E4-6E4 LEN=2194 DEF=(CG3039 gene symbol:ogre FBgn0004646 (GO:0007399 neurogenesis) (GO:0005921 gap junction) (GO:0007634 optokinetic behavior) (GO:0007457 optic lobe placode development (sensu Drosophila)) (GO:0016021 integral to membrane))	766.31	803.565	1078.05	1036.78	1475.99	975.81	1160.53	1152.85	1218.35	1145.18	1.34713	1.02728	1.31135	0.00512458	0.419671
CG13672-RA FEA=BDGP GEN=CG13672 DB_XREF=CG13672 FBgn0035862 SEG=chr3L:+8213192,8214342 MAP=66C2-66C2 LEN=354 DEF=(CG13672 gene symbol:CG13672 FBgn0035862 )	10.5058	15.5366	10.0179	7.77634	11.9031	8.77991	9.08047	7.77623	9.93082	10.4885	1.46353	1.05561	1.38643	0.136468	0.353432
CG6097-RA FEA=BDGP GEN=rt DB_XREF=CG6097 FBgn0003292 SEG=chr3L:-11541648,11545300 MAP=68C13-68C13 LEN=3271 DEF=(CG6097 gene symbol:rt FBgn0003292 (GO:0004169 dolichyl-phosphate-mannose-protein mannosyltransferase))	25.5912	23.0069	18.4164	14.5195	24.4906	21.5466	19.6838	17.0601	19.5409	23.374	1.47553	1.09581	1.34653	0.0393743	0.226712
CG15288-RA FEA=BDGP GEN=wb DB_XREF=CG15288 FBgn0004002 SEG=chr2L:+14245673,14310417 MAP=35A3-35A4 LEN=10818 DEF=(CG15288 gene symbol:wb FBgn0004002 (GO:0007267 cell-cell signaling) (GO:0005488 binding) (GO:0005604 basement membrane) (GO:0005605 basal lamina))	118.421	84.8569	81.368	67.7615	71.6472	60.5129	55.292	50.0696	59.3971	60.3201	1.3631	1.10404	1.23464	0.136757	0.184784
S.C3L002747 FEA=fgenesh SEG=chr3L:+21503241,21509064	5.77737	6.15848	11.4782	6.3333	7.01912	5.8425	7.0197	7.0519	6.2928	5.68298	1.49227	1.04486	1.42819	0.186387	0.318293
CG4527-RB FEA=BDGP GEN=CG4527 DB_XREF=CG4527 FBgn0035001 SEG=chr2R:-19435696,19446256 MAP=60C7-60C8 LEN=6427 DEF=(CG4527 gene symbol:CG4527 FLAGGED_PROBLEMATIC FBgn0035001 (GO:0006468 protein amino acid phosphorylation) (GO:0004702 receptor signaling protein serinethreonine kinase))	709.576	553.97	438.068	484.381	728.39	563.735	585.873	590.204	637.322	599.986	1.36977	1.02763	1.33295	0.0852146	0.384523
CG10241-RA FEA=BDGP GEN=Cyp6a17 DB_XREF=CG10241 FBgn0015714 SEG=chr2R:+9937697,9939285 MAP=51D1-51D1 LEN=1528 DEF=(CG10241 gene symbol:Cyp6a17 FBgn0015714 (GO:0015034 cytochrome P450) (GO:0005792 microsome) (GO:0016020 membrane))	932.835	940.366	662.708	601.813	80.8673	98.4994	91.5141	57.4536	91.4808	82.6102	1.48135	1.16989	1.26624	0.00500478	0.15722
CG10352-RA FEA=BDGP GEN=CG10352 DB_XREF=CG10352 FBgn0030348 SEG=chrX:-11606240,11607379 MAP=10F2-10F2 LEN=963 DEF=(CG10352 gene symbol:CG10352 FBgn0030348 (GO:0003869 4-nitrophenylphosphatase))	74.4043	77.9232	99.4854	104.49	81.2754	85.5892	85.4267	85.5725	82.9204	86.2575	1.33906	1.00975	1.32613	0.00687163	0.331066
CG2964-RA FEA=BDGP GEN=CG2964 DB_XREF=CG2964 FBgn0031462 SEG=chr2L:+2805024,2806901 MAP=23B2-23B2 LEN=1814 DEF=(CG2964 gene symbol:CG2964 FBgn0031462 (GO:0004743 pyruvate kinase))	9.22731	9.87944	13.6706	12.1776	9.92282	10.4389	9.92955	10.0493	11.654	9.71874	1.35283	1.03733	1.30414	0.0268714	0.288493
Stencil:2L:13950078:13949638:GENSCAN FEA=stencil SEG=chr2L:-13949638,13950078	143.86	104.802	163.081	169.552	184.863	144.527	151.195	151.034	156.05	125.135	1.33769	1.1119	1.20307	0.0839951	0.181735
CG6698-RA FEA=BDGP GEN=NtR DB_XREF=CG6698 FBgn0029147 SEG=chr2R:+17171358,17173739 MAP=58B10-58C1 LEN=1880 DEF=(CG6698 gene symbol:NtR FBgn0029147 (GO:0005231 excitatory extracellular ligand-gated ion channel))	425.417	436.446	590.881	633.093	549.158	550.709	554.842	585.314	642.514	517.784	1.42015	1.05494	1.3462	0.00710389	0.224181
CG3769-RA FEA=BDGP GEN=CG3769 DB_XREF=CG3769 FBgn0032119 SEG=chr2L:+9427744,9428962 MAP=30B5-30B5 LEN=1107 DEF=(CG3769 gene symbol:CG3769 FBgn0032119 )	10.6547	7.93696	8.50974	18.4726	8.63952	11.103	10.0118	10.3461	8.70278	9.21702	1.45131	1.05266	1.37871	0.250919	0.297907
CG1210-RD FEA=BDGP GEN=Pk61C DB_XREF=CG1210 FBgn0020386 SEG=chr3L:+110081,125935 MAP=61B1-61B1 LEN=4367 DEF=(CG1210 gene symbol:Pk61C synonyms:(CG1201) FBgn0020386 (GO:0004672 protein kinase) (GO:0004674 protein serinethreonine kinase) (GO:0007283 spermatogenesis) (GO:0005737 cytoplasm) (GO:0007292 oogenesis) (GO:0006468 protein amino acid phosphorylation) (GO:0007548 sex differentiation) (GO:000…	1597.69	1238.49	1047.35	1057.41	1356.43	1049.12	1151.38	1019.85	1141.47	1171.47	1.34751	1.06726	1.26259	0.089381	0.251344
CG17274-RA FEA=BDGP GEN=CG17274 DB_XREF=CG17274 FBgn0038835 SEG=chr3R:-16677446,16680419 MAP=93A2-93A2 LEN=2387 DEF=(CG17274 gene symbol:CG17274 FBgn0038835 (GO:0005886 plasma membrane) (GO:0005234 glutamate-gated ion channel))	5.18578	5.19341	8.31197	5.78047	5.17153	5.18946	5.21719	5.2753	5.22924	5.30363	1.35776	1.01476	1.33801	0.140051	0.0196654
CG17119-RA FEA=BDGP GEN=CG17119 DB_XREF=CG17119 FBgn0039045 SEG=chr3R:-18870787,18873924 MAP=94D10-94D10 LEN=1494 DEF=(CG17119 gene symbol:CG17119 FBgn0039045 (GO:0015811 cystine transport) (GO:0005765 lysosomal membrane) (GO:0015184 cystine transporter))	75.4537	63.1055	44.8635	50.7976	54.7328	65.8669	52.8598	49.2087	98.4257	59.3644	1.44844	1.19335	1.21375	0.0443205	0.255861
CG11928-RA FEA=BDGP GEN=CG11928 DB_XREF=CG11928 FBgn0031625 SEG=chr2L:+4712180,4713022 MAP=25A3-25A3 LEN=342 DEF=(CG11928 gene symbol:CG11928 FBgn0031625 )	22.6165	25.1378	33.4892	30.7909	23.1945	32.9636	37.2559	32.7621	32.7025	29.1607	1.34606	1.01297	1.32883	0.0232403	0.465073
CG12851-RA FEA=BDGP GEN=CG12851 DB_XREF=CG12851 FBgn0035086 SEG=chr2R:+19993202,19996843 MAP=60E8-60E8 LEN=3144 DEF=(CG12851 gene symbol:CG12851 FBgn0035086 )	33.8284	34.0233	25.3909	22.0309	31.6731	31.8807	32.1761	29.6547	33.9368	29.753	1.43081	1.02556	1.39516	0.0130414	0.302539
CG9171-RA FEA=BDGP GEN=CG9171 DB_XREF=CG9171 FBgn0031738 SEG=chr2L:-5760459,5792419 MAP=25F4-25F5 LEN=2807 DEF=(CG9171 gene symbol:CG9171 FBgn0031738 (GO:0008109 N-acetyllactosaminide beta-1,6-N-acetylglucosaminyltransferase))	347.576	240.604	179.085	239.511	341.75	278.701	326.711	316.864	310.458	293.549	1.40513	1.02855	1.36612	0.150763	0.343699
CG13029-RB FEA=BDGP GEN=CG13029 DB_XREF=CG13029 FBgn0036670 SEG=chr3L:+16809501,16810724 MAP=73D3-73D3 LEN=1165 DEF=(CG13029 gene symbol:CG13029 FLAGGED_PROBLEMATIC FBgn0036670 )	4.77181	8.4016	4.73775	4.91968	5.10938	4.82343	4.69934	4.7596	4.72084	4.60831	1.36407	1.03857	1.31341	0.217696	0.117388
CG10564-RA FEA=BDGP GEN=Ac78C DB_XREF=CG10564 FBgn0024150 SEG=chr3L:-21053728,21089167 MAP=78B3-78C1 LEN=6362 DEF=(CG10564 gene symbol:Ac78C FBgn0024150 (GO:0004016 adenylate cyclase))	94.6986	68.7338	53.4418	67.0686	104.182	98.8463	90.3175	104.567	97.2837	86.8543	1.35617	1.01607	1.33471	0.140414	0.412269
CG2652-RA FEA=BDGP SEG=chrX:-2438758,2439704	11.5582	11.6625	13.8748	17.6687	13.6796	13.7954	17.1467	12.9086	16.5808	13.5543	1.35842	1.03666	1.31038	0.0798041	0.379724
CG31049-RA FEA=BDGP GEN=CG31049 DB_XREF=CG31049 FBgn0051049 SEG=chr3R:+24706981,24710154 MAP=98F2-98F2 LEN=1963 DEF=(CG31049 gene symbol:CG31049 FBgn0051049 )	49.3489	85.5185	104.613	106.738	65.6117	78.0314	89.6728	104.612	91.6252	68.1292	1.5671	1.13308	1.38304	0.0846053	0.231029
CG30147-RB FEA=BDGP GEN=CG30147 DB_XREF=CG30147 FBgn0050147 SEG=chr2R:-15670592,15681926 MAP=57A7-57A7 LEN=3380 DEF=(CG30147 gene symbol:CG30147 synonyms:(CG10439 CG13435) FBgn0050147 )	143.279	138.112	242.69	243.494	165.878	175.437	158.31	214.796	216.498	211.723	1.72779	1.287	1.3425	0.000325644	0.000374475
CG18279-RB FEA=BDGP GEN=CG18279 DB_XREF=CG18279 FBgn0033835 SEG=chr2R:+8471719,8473072 MAP=50A5-50A5 LEN=1083 DEF=(CG18279 gene symbol:CG18279 FBgn0033835 )	1738.49	1383.35	2422.17	2122.32	2253.94	1882.4	1362.09	2056.55	2054.17	1518.27	1.45571	1.02375	1.42194	0.0461066	0.448324
CG13024-RA FEA=BDGP GEN=CG13024 DB_XREF=CG13024 FBgn0036665 SEG=chr3L:-16758530,16759780 MAP=73D1-73D1 LEN=1086 DEF=(CG13024 gene symbol:CG13024 FBgn0036665 )	43.4868	37.548	79.8455	73.1689	63.4943	79.0174	71.5674	101.348	90.325	104.072	1.88826	1.38148	1.36684	0.0075319	0.0057091
HDC15614 FEA=HDP SEG=chr3R:-21401574,21401956	7.85487	10.7846	6.52413	6.87529	7.02103	6.5808	6.76494	6.68285	6.36495	6.48437	1.39106	1.04273	1.33406	0.10887	0.0763031
CG1399-RB FEA=BDGP GEN=CG1399 DB_XREF=CG1399 FBgn0033212 SEG=chr2R:-2738892,2747985 MAP=43E9-43E10 LEN=4200 DEF=(CG1399 gene symbol:CG1399 synonyms:(CG1576) FBgn0033212 (GO:0017024 myosin I binding))	34.3641	41.269	48.1264	55.5912	46.3436	41.9902	45.8443	43.3168	47.1509	59.2406	1.37133	1.11574	1.22907	0.0549519	0.179134
CG16901-RB FEA=BDGP GEN=sqd DB_XREF=CG16901 FBgn0003498 SEG=chr3R:-9461232,9472045 MAP=87F5-87F6 LEN=2322 DEF=(CG16901 gene symbol:sqd synonyms:(CG17791) FBgn0003498 (GO:0005717 chromatin) (GO:0016607 nuclear speck) (GO:0003723 RNA binding) (GO:0030529 ribonucleoprotein complex) (GO:0005634 nucleus))	543.555	507.947	362.541	393.417	520.291	381.145	450.616	426.732	446.474	431.939	1.39095	1.03594	1.3427	0.0122501	0.359877
CG2162-RA FEA=BDGP GEN=CG2162 DB_XREF=CG2162 FBgn0035388 SEG=chr3L:+3015826,3021100 MAP=63A3-63A3 LEN=2580 DEF=(CG2162 gene symbol:CG2162 FBgn0035388 )	407.206	387.383	278.714	268.584	342.798	411.429	373.153	307.686	342.671	345.55	1.45184	1.13201	1.28253	0.00400338	0.0665026
CG10960-RC FEA=BDGP GEN=CG10960 DB_XREF=CG10960 FBgn0036316 SEG=chr3L:-12782428,12800652 MAP=69E5-69E6 LEN=2661 DEF=(CG10960 gene symbol:CG10960 FBgn0036316 (GO:0005355 glucose transporter))	2007.43	1799.21	1338.64	1293.11	1269.44	1461.61	1403.11	1409.26	1292.22	1286.48	1.44643	1.03666	1.39528	0.0156838	0.261005
CG7524-RB FEA=BDGP GEN=Src64B DB_XREF=CG7524 FBgn0003501 SEG=chr3L:-4572454,4604137 MAP=64B12-64B13 LEN=2848 DEF=(CG7524 gene symbol:Src64B FBgn0003501 (GO:0008335 ring canal stabilization) (GO:0006468 protein amino acid phosphorylation) (GO:0007391 dorsal closure) (GO:0007301 ring canal formation) (GO:0004713 protein tyrosine kinase) (GO:0007254 JNK cascade))	10.6097	6.97851	6.56122	6.52833	12.129	6.63622	7.09998	5.95943	8.78132	7.16345	1.34369	1.18083	1.13791	0.170536	0.266691
CG14940-RA FEA=BDGP GEN=CG14940 DB_XREF=CG14940 FBgn0032379 SEG=chr2L:-11803695,11810496 MAP=33A2-33A2 LEN=3892 DEF=(CG14940 gene symbol:CG14940 FBgn0032379 (GO:0004117 calmodulin-dependent cyclic-nucleotide phosphodiesterase))	166.998	186.061	103.782	105.004	195.656	164.237	190.292	149.865	159.352	146.57	1.69102	1.20711	1.40088	0.00854089	0.0196548
CG31258-RA FEA=BDGP GEN=CG31258 DB_XREF=CG31258 FBgn0051258 SEG=chr3R:+4389862,4394689 MAP=85A3-85A3 LEN=4329 DEF=(CG31258 gene symbol:CG31258 synonyms:(CG11745 CG11746) FBgn0051258 )	31.6713	18.6888	17.4635	18.0987	23.8135	18.1398	24.4567	22.7785	17.3201	22.3942	1.41611	1.06268	1.33259	0.186462	0.325136
CG5055-RA FEA=BDGP GEN=baz DB_XREF=CG5055 FBgn0000163 SEG=chrX:+16891897,16926276 MAP=15F1-15F1 LEN=5451 DEF=(CG5055 gene symbol:baz FBgn0000163 (GO:0005913 cell-cell adherens junction) (GO:0008356 asymmetric cytokinesis) (GO:0045175 basal protein localization) (GO:0045177 apical part of cell) (GO:0045179 apical cortex) (GO:0045196 establishment andor maintenance of neuroblast cell polarity) (GO:…	81.2768	80.9293	61.2635	58.392	109.803	71.2816	78.3445	72.0232	76.9623	97.5256	1.35561	1.0524	1.28811	0.00229446	0.388285
CG7460-RB FEA=BDGP GEN=CG7460 DB_XREF=CG7460 FBgn0036749 SEG=chr3L:+17689703,17691164 MAP=75A1-75A1 LEN=1461 DEF=(CG7460 gene symbol:CG7460 FBgn0036749 )	8.37414	10.9684	14.4195	14.0208	8.90248	8.77471	10.3814	10.2816	9.83151	8.11934	1.47035	1.0062	1.4613	0.0370491	0.474041
CG18250-RA FEA=BDGP GEN=Dg DB_XREF=CG18250 FBgn0034072 SEG=chr2R:-11144893,11162268 MAP=52E2-52E3 LEN=5724 DEF=(CG18250 gene symbol:Dg FBgn0034072 (GO:0016011 dystroglycan complex) (GO:0007016 cytoskeletal anchoring) (GO:0008307 structural constituent of muscle) (GO:0016343 cytoskeletal anchor protein))	109.379	107.635	74.5938	87.5197	95.8967	81.5573	107.78	95.3754	95.2642	104.684	1.33866	1.03537	1.29293	0.0260357	0.351329
CG4396-RA FEA=BDGP GEN=fne DB_XREF=CG4396 FBgn0040222 SEG=chrX:+12673259,12676463 MAP=11D4-11D4 LEN=1442 DEF=(CG4396 gene symbol:fne FBgn0040222 (GO:0003723 RNA binding))	538.334	748.251	463.657	449.184	601.148	655.154	778.275	618.745	630.892	434.988	1.40943	1.20773	1.167	0.10884	0.114529
CG17868-RB FEA=BDGP GEN=Or35a DB_XREF=CG17868 FBgn0028946 SEG=chr2L:-15600211,15601642 MAP=35D3-35D3 LEN=1230 DEF=(CG17868 gene symbol:Or35a FBgn0028946 (GO:0007608 olfaction) (GO:0004984 olfactory receptor) (GO:0016021 integral to membrane))	14.5482	7.96168	7.97528	8.88814	7.82851	6.82205	10.8674	7.8532	8.4456	7.75291	1.33483	1.06096	1.25813	0.242612	0.356244
CG15097-RB FEA=BDGP GEN=CG15097 DB_XREF=CG15097 FBgn0034396 SEG=chr2R:-13885897,13889775 MAP=55F6-55F6 LEN=2647 DEF=(CG15097 gene symbol:CG15097 FBgn0034396 (GO:0003779 actin binding))	90.3876	90.1987	110.962	137.438	86.0644	81.0119	88.5079	83.2527	85.1065	79.2037	1.37552	1.0324	1.33235	0.0622919	0.197787
CG32483-RA FEA=BDGP GEN=CG32483 DB_XREF=CG32483 FBgn0052483 SEG=chr3L:-669213,670710 MAP=61C8-61C8 LEN=1320 DEF=(CG32483 gene symbol:CG32483 FBgn0052483 )	29.2619	44.5444	83.6603	60.7686	31.2664	71.596	24.9932	45.9845	27.6934	50.0574	1.95687	1.0333	1.8938	0.0621088	0.468138
CG5171-RB FEA=BDGP GEN=CG5171 DB_XREF=CG5171 FBgn0031907 SEG=chr2L:+7395085,7396757 MAP=27F5-27F5 LEN=1426 DEF=(CG5171 gene symbol:CG5171 FBgn0031907 (GO:0004805 trehalose phosphatase))	944.658	924.311	1113.57	1377.7	1030.98	1236.63	1315.4	1239	1339.68	1198.98	1.33296	1.05433	1.26428	0.0716412	0.265151
CG2762-RA FEA=BDGP GEN=ush DB_XREF=CG2762 FBgn0003963 SEG=chr2L:+525131,542206 MAP=21D1-21D1 LEN=4732 DEF=(CG2762 gene symbol:ush FBgn0003963 (GO:0007507 heart development) (GO:0007362 terminal region determination) (GO:0007390 germ-band shortening) (GO:0007456 eye morphogenesis (sensu Drosophila)) (GO:0008258 head involution) (GO:0007391 dorsal closure) (GO:0007393 leading edge cell fate determi…	45.0791	41.4479	54.4992	61.3771	52.4855	49.6043	48.1997	44.091	54.8924	49.9456	1.33919	1.00914	1.32707	0.0317996	0.449682
CG8827-RA FEA=BDGP GEN=Ance DB_XREF=CG8827 FBgn0012037 SEG=chr2L:+13887796,13891328 MAP=34E2-34E2 LEN=2010 DEF=(CG8827 gene symbol:Ance FBgn0012037 (GO:0005576 extracellular) (GO:0008270 zinc ion binding) (GO:0004246 peptidyl-dipeptidase A) (GO:0008241 peptidyl-dipeptidase))	459.234	450.863	386.298	272.164	439.594	456.436	417.704	456.908	443.642	584.299	1.38216	1.13025	1.22287	0.0794701	0.142359
CG5160-RA FEA=BDGP GEN=CG5160 DB_XREF=CG5160 FBgn0031906 SEG=chr2L:-7383214,7390634 MAP=27F4-27F4 LEN=1266 DEF=(CG5160 gene symbol:CG5160 FBgn0031906 (GO:0003930 RAS small monomeric GTPase))	47.1594	60.3639	33.8724	35.5	30.4787	31.6127	26.1414	26.1437	24.1278	26.6185	1.54995	1.14752	1.35069	0.05157	0.054111
CG32772-RA FEA=BDGP GEN=CG32772 DB_XREF=CG32772 FBgn0052772 SEG=chrX:+4650372,4655602 MAP=4D5-4D5 LEN=2476 DEF=(CG32772 gene symbol:CG32772 synonyms:(CG6911 CG15469) FBgn0052772 )	149.64	117.324	194.119	170.948	166.432	176.67	175.918	200.76	170.218	171.028	1.36748	1.04429	1.30948	0.0662147	0.254404
CG18537-RA FEA=BDGP GEN=CG18537 DB_XREF=CG18537 FBgn0034323 SEG=chr2R:+13359678,13360367 MAP=55C2-55C2 LEN=567 DEF=(CG18537 gene symbol:CG18537 FBgn0034323 )	7.56926	7.32204	5.44801	5.42266	5.38112	5.33506	5.25593	5.49797	8.90855	5.29796	1.36986	1.23368	1.11038	0.00189925	0.174178
CG6658-RA FEA=BDGP GEN=Ugt86Di DB_XREF=CG6658 FBgn0040251 SEG=chr3R:-6977708,6979536 MAP=86D7-86D7 LEN=1560 DEF=(CG6658 gene symbol:Ugt86Di FBgn0040251 )	60.3197	42.9467	31.4944	39.6297	44.3306	54.3679	44.6323	40.8594	34.1361	45.7257	1.45192	1.18729	1.22289	0.11791	0.0923058
CG4382-RA FEA=BDGP GEN=CG4382 DB_XREF=CG4382 FBgn0032132 SEG=chr2L:-9591168,9593121 MAP=30B12-30B12 LEN=1782 DEF=(CG4382 gene symbol:CG4382 FBgn0032132 (GO:0004091 carboxylesterase))	5.05189	4.46932	4.8955	7.8527	4.62296	4.51925	4.53531	4.59933	4.56981	4.48351	1.33893	1.00182	1.33649	0.198201	0.434814
CG1609-RA FEA=BDGP GEN=Gcn2 DB_XREF=CG1609 FBgn0019990 SEG=chr3R:+27210745,27217101 MAP=100B5-100B5 LEN=5739 DEF=(CG1609 gene symbol:Gcn2 FBgn0019990 (GO:0004672 protein kinase) (GO:0004686 eukaryotic elongation factor-2 kinase) (GO:0006468 protein amino acid phosphorylation))	224.135	180.052	127.064	166.134	176.699	194.952	182.921	171.581	178.368	176.289	1.37855	1.05384	1.30811	0.100108	0.087052
Stencil:X:3977273:3978743:GENSCAN FEA=stencil SEG=chrX:+3977273,3978743	5.42076	5.67968	9.3705	5.88919	5.85346	5.49182	5.54205	5.81732	5.73693	5.48618	1.37469	1.00907	1.36234	0.177848	0.376021
CG14132-RA FEA=BDGP GEN=CG14132 DB_XREF=CG14132 FBgn0040817 SEG=chr3L:-11670150,11670756 MAP=68D3-68D3 LEN=276 DEF=(CG14132 gene symbol:CG14132 FBgn0040817 )	207.818	234.292	141.283	138.861	206.792	223.688	235.511	217.663	185.572	188.212	1.57815	1.12604	1.40151	0.0129494	0.0668641
CR31621-RA FEA=BDGP GEN=Cyp6t2Psi DB_XREF=CR31621 FBgn0041336 SEG=chr2L:-21252554,21254017 MAP=39C1-39C1 LEN=1290 DEF=(CR31621 pseudogene symbol:Cyp6t2Psi FLAGGED_PROBLEMATIC FBgn0041336 )	5.36061	5.66391	7.08038	7.72846	5.43551	5.35109	5.60637	5.46363	5.37149	5.24648	1.34326	1.01936	1.31775	0.016971	0.17456
CG4908-RA FEA=BDGP GEN=CG4908 DB_XREF=CG4908 FBgn0032195 SEG=chr2L:+10215066,10216851 MAP=31B1-31B1 LEN=1347 DEF=(CG4908 gene symbol:CG4908 FBgn0032195 (GO:0003763 chaperonin ATPase) (GO:0005743 mitochondrial inner membrane) (GO:0017062 cytochrome bc(1) complex biogenesis))	95.8596	85.1431	128.677	149.994	118.405	119.372	108.861	141.824	136.96	137.363	1.5396	1.20052	1.28244	0.0274081	0.00165626
CG14189-RA FEA=BDGP GEN=CG14189 DB_XREF=CG14189 FBgn0040885 SEG=chrX:-18781418,18781664 MAP=18A3-18A3 LEN=246 DEF=(CG14189 gene symbol:CG14189 FBgn0040885 )	32.6708	41.3409	69.2544	31.5989	31.7268	56.7357	36.2457	39.0817	32.9761	35.2951	1.36267	1.16167	1.17303	0.279562	0.252234
CG7881-RA FEA=BDGP GEN=CG7881 DB_XREF=CG7881 FBgn0033048 SEG=chr2R:-1099865,1105704 MAP=42A1-42A1 LEN=2064 DEF=(CG7881 gene symbol:CG7881 FBgn0033048 (GO:0005316 high affinity inorganic phosphate:sodium symporter))	73.7687	53.0376	25.6631	34.4811	62.6743	62.5948	49.634	39.3902	62.3903	39.0012	2.10837	1.24237	1.69706	0.0488756	0.134368
CG10521-RA FEA=BDGP GEN=NetB DB_XREF=CG10521 FBgn0015774 SEG=chrX:-14418609,14480288 MAP=12F2-12F3 LEN=6420 DEF=(CG10521 gene symbol:NetB FBgn0015774 (GO:0005576 extracellular) (GO:0005578 extracellular matrix) (GO:0007411 axon guidance) (GO:0016200 synaptic target attraction))	328.84	284.896	225.196	217.877	352.732	322.663	316.768	308.869	326.058	303.197	1.38518	1.0576	1.30974	0.0309413	0.120347
CG9395-RA FEA=BDGP GEN=CG9395 DB_XREF=CG9395 FBgn0032506 SEG=chr2L:-13339736,13343319 MAP=34B6-34B7 LEN=2412 DEF=(CG9395 gene symbol:CG9395 FBgn0032506 )	22.9038	28.0969	37.7434	31.2419	30.6461	40.9342	44.2323	42.7622	41.7602	33.6615	1.35264	1.02048	1.32549	0.0816048	0.44107
CG17523-RA FEA=BDGP GEN=CG17523 DB_XREF=CG17523 FBgn0034336 SEG=chr2R:+13463207,13464099 MAP=55C6-55C7 LEN=892 DEF=(CG17523 gene symbol:CG17523 FBgn0034336 (GO:0004364 glutathione transferase))	436.254	461.766	266	277.456	601.525	532.933	575.601	470.335	461.776	448.386	1.65243	1.23873	1.33397	0.00308174	0.00318483
CG15214-RA FEA=BDGP GEN=CG15214 DB_XREF=CG15214 FBgn0035606 SEG=chr3L:+5394903,5398900 MAP=64D1-64D1 LEN=867 DEF=(CG15214 gene symbol:CG15214 FBgn0035606 )	10.6515	9.67023	12.8936	15.9109	17.3136	15.9784	15.6966	16.0863	14.9438	12.7305	1.41742	1.11947	1.26616	0.0580224	0.094814
CR17875-RA FEA=BDGP GEN=Cyp9f3Psi DB_XREF=CR17875 FBgn0038034 SEG=chr3R:-8221748,8224663 MAP=87B9-87B9 LEN=2031 DEF=(CR17875 pseudogene symbol:Cyp9f3Psi FLAGGED_PROBLEMATIC FBgn0038034 )	148.239	101.192	88.9449	96.7151	93.7068	125.867	109.382	102.71	107.912	115.782	1.34349	1.00782	1.33306	0.156453	0.468246
CG9374-RA FEA=BDGP GEN=CG9374 DB_XREF=CG9374 FBgn0038167 SEG=chr3R:+9502289,9505176 MAP=87F7-87F9 LEN=2573 DEF=(CG9374 gene symbol:CG9374 FBgn0038167 (GO:0004672 protein kinase) (GO:0004674 protein serinethreonine kinase) (GO:0006468 protein amino acid phosphorylation))	24.8319	18.6075	29.3938	31.8848	28.9861	29.7295	31.2864	27.9328	28.8085	27.4711	1.41067	1.06875	1.31992	0.0584861	0.0346755
CG4937-RA FEA=BDGP GEN=RhoGAP15B DB_XREF=CG4937 FBgn0030808 SEG=chrX:+16680276,16687019 MAP=15C4-15C4 LEN=4673 DEF=(CG4937 gene symbol:RhoGAP15B FBgn0030808 (GO:0005083 small GTPase regulatoryinteracting protein))	148.497	118.791	97.9296	100.967	130.002	115.432	111.854	113.904	117.138	117.05	1.34385	1.02642	1.30926	0.0745696	0.308178
CG30196-RA FEA=BDGP GEN=CG30196 DB_XREF=CG30196 FBgn0050196 SEG=chr2R:-17698349,17698924 MAP=58F4-58F4 LEN=483 DEF=(CG30196 gene symbol:CG30196 synonyms:(CG13514) FBgn0050196 )	6.57125	6.64697	7.71034	10.3316	6.04915	7.04655	8.64165	6.78595	8.29618	6.8395	1.36493	1.00848	1.35345	0.103608	0.474505
CG9089-RA FEA=BDGP GEN=wus DB_XREF=CG9089 FBgn0030805 SEG=chrX:-16669517,16671847 MAP=15C4-15C4 LEN=1818 DEF=(CG9089 gene symbol:wus FBgn0030805 (GO:0007424 tracheal system development (sensu Insecta)))	14.6367	13.6084	11.0634	9.20019	11.3991	15.4001	12.9176	10.25	14.1689	13.5946	1.39389	1.04481	1.33411	0.0321556	0.376829
CG12232-RA FEA=BDGP GEN=Galpha73B DB_XREF=CG12232 FBgn0010223 SEG=chr3L:-16611436,16616794 MAP=73B5-73B5 LEN=1805 DEF=(CG12232 gene symbol:Galpha73B FBgn0010223 (GO:0003927 heterotrimeric G-protein GTPase) (GO:0007186 G-protein coupled receptor protein signaling pathway) (GO:0005834 heterotrimeric G-protein complex))	37.8507	51.8085	32.7289	34.6072	28.4539	40.4979	31.574	31.7546	22.2378	35.8864	1.33152	1.11846	1.19049	0.126913	0.274095
CG14379-RA FEA=BDGP GEN=CG14379 DB_XREF=CG14379 FBgn0038142 SEG=chr3R:+9195409,9196017 MAP=87E8-87E8 LEN=552 DEF=(CG14379 gene symbol:CG14379 FBgn0038142 )	34.4749	67.6151	36.096	27.2174	47.6974	57.5388	39.6464	58.0953	71.9857	49.4996	1.61245	1.23949	1.3009	0.187847	0.119066
CG9894-RB FEA=BDGP GEN=CG9894 DB_XREF=CG9894 FBgn0031453 SEG=chr2L:+2745367,2749175 MAP=23A3-23A3 LEN=856 DEF=(CG9894 gene symbol:CG9894 FBgn0031453 )	2282.2	2054.1	3325.27	3703.53	2269.12	2632.64	2292.12	2806.74	2725.18	3096.25	1.62092	1.19938	1.35147	0.0129367	0.0212464
CG30388-RA FEA=BDGP GEN=Magi DB_XREF=CG30388 FBgn0034590 SEG=chr2R:-16173006,16186106 MAP=57C2-57C3 LEN=5304 DEF=(CG30388 gene symbol:Magi synonyms:(CG15656 CG4117) FBgn0034590 (GO:0004384 membrane-associated guanylate kinase))	63.3725	51.8913	42.1539	37.8166	71.4582	55.1307	59.7945	54.9145	62.9001	49.4502	1.44133	1.1143	1.29348	0.051323	0.182126
CG12423-RB FEA=BDGP SEG=chrU:+574079,579744	4.90138	4.94638	7.39115	5.73428	4.93128	4.86023	4.94193	5.03256	4.9672	4.92327	1.33284	1.01287	1.3159	0.0933001	0.0982169
CG12437-RB FEA=BDGP GEN=raw DB_XREF=CG12437 FBgn0003209 SEG=chr2L:-8702100,8732864 MAP=29E4-29E6 LEN=3203 DEF=(CG12437 gene symbol:raw synonyms:(CG9321) FBgn0003209 (GO:0007391 dorsal closure) (GO:0007394 elongation of leading edge cells) (GO:0046328 regulation of JNK cascade) (GO:0007422 peripheral nervous system development))	1060.72	941.364	755.153	653.909	1047.91	990.354	947.16	922.228	929.942	831.763	1.42086	1.11233	1.27737	0.0315662	0.0397057
HDC08496 FEA=HDP SEG=chr3L:-4697494,4698075	6.8811	7.2384	9.39886	10.0144	8.16445	6.78949	7.44557	13.1055	7.16478	6.56113	1.37493	1.19786	1.14782	0.00880089	0.262651
HDC11277 FEA=RNAiHDP SEG=chr3L:+20960443,20963016	4.35507	4.37437	4.32908	7.72856	4.32159	4.30349	4.30097	4.3649	4.49287	5.31047	1.38126	1.0961	1.26016	0.215406	0.11737
CG16704-RA FEA=BDGP GEN=CG16704 DB_XREF=CG16704 FBgn0031558 SEG=chr2L:-3684695,3685157 MAP=24B1-24B1 LEN=347 DEF=(CG16704 gene symbol:CG16704 FBgn0031558 )	3791.82	3386.4	4473.15	5305.58	3507.22	3490.11	3880.63	3308.55	3749.09	3406.05	1.36228	1.03959	1.3104	0.0534188	0.248027
HDC02017 FEA=HDP SEG=chr2L:+11367942,11368192	7.40489	7.7604	9.08319	11.0557	8.03897	7.47114	9.29813	8.00723	7.88493	8.63855	1.32796	1.01131	1.3131	0.0655945	0.441323
NO_REP_ID FEA=transposon LEN=912 DESC=gb|-|mariner2 MARINER2 912bp	5.85787	7.71702	5.07769	5.1111	5.02437	5.03267	5.04891	5.27053	5.06962	4.83069	1.33234	1.0043	1.32664	0.105099	0.436676
CG17946-RA FEA=BDGP GEN=Mst84Da DB_XREF=CG17946 FBgn0004172 SEG=chr3R:+3191590,3192004 MAP=84D5-84D5 LEN=359 DEF=(CG17946 gene symbol:Mst84Da FBgn0004172 )	6.17478	6.33835	10.3214	6.46728	8.44334	6.18079	6.33669	8.65432	6.42802	6.08306	1.34168	1.00976	1.32871	0.191574	0.476494
CG4962-RA FEA=BDGP GEN=CG4962 DB_XREF=CG4962 FBgn0036597 SEG=chr3L:-16243587,16244419 MAP=72E1-72E1 LEN=769 DEF=(CG4962 gene symbol:CG4962 FBgn0036597 )	512.25	454.119	653.76	896.146	312.709	316.363	306.751	260.607	229.793	257.875	1.60384	1.25064	1.28242	0.072027	0.00182027
CG7445-RA FEA=BDGP GEN=fln DB_XREF=CG7445 FBgn0005633 SEG=chr3L:-19908083,19909705 MAP=76D8-76D8 LEN=980 DEF=(CG7445 gene symbol:fln FBgn0005633 (GO:0005863 striated muscle thick filament) (GO:0030484 muscle fiber))	13.4121	27.6889	13.1806	12.7038	17.1689	20.4991	17.6127	21.3514	21.1474	17.1026	1.58787	1.07816	1.47276	0.199173	0.226365
CG13326-RA FEA=BDGP GEN=CG13326 DB_XREF=CG13326 FBgn0033794 SEG=chr2R:-8194224,8197169 MAP=49F2-49F2 LEN=2778 DEF=(CG13326 gene symbol:CG13326 FBgn0033794 )	4.3186	4.38009	7.19071	4.49747	4.39501	4.35925	4.37019	4.44247	4.39566	5.22342	1.34367	1.0714	1.25413	0.19134	0.154801
CG3515-RA FEA=BDGP GEN=CG3515 DB_XREF=CG3515 FBgn0031431 SEG=chr2L:-2543710,2545411 MAP=22F4-22F4 LEN=1531 DEF=(CG3515 gene symbol:CG3515 FBgn0031431 )	4.36574	4.40828	7.30061	4.42906	5.69803	4.45931	4.42398	4.4616	4.40864	4.35402	1.33686	1.10262	1.21244	0.205791	0.171079
CG10062-RA FEA=BDGP GEN=CG10062 DB_XREF=CG10062 FBgn0034439 SEG=chr2R:+14439444,14443897 MAP=56D2-56D2 LEN=2904 DEF=(CG10062 gene symbol:CG10062 FBgn0034439 )	268.186	218.298	164.528	196.122	210.582	219.918	213.006	208.538	210.866	195.309	1.34891	1.04684	1.28856	0.083396	0.0806864
CG8342-RA FEA=BDGP GEN=m1 DB_XREF=CG8342 FBgn0002578 SEG=chr3R:+21829811,21830548 MAP=96F10-96F10 LEN=675 DEF=(CG8342 gene symbol:m1 FBgn0002578 (GO:0004867 serine protease inhibitor))	146.551	157.929	290.111	154.244	98.6055	146.962	29.5112	109.019	40.6642	239.474	1.45939	1.41471	1.03158	0.206403	0.301756
SD10988 FEA=sim4 SEG=chr3R:+27583060,27584512	9.7576	12.5533	8.59309	6.68816	8.65119	10.2914	8.77603	7.55627	9.21969	7.93402	1.46002	1.12176	1.30155	0.0866491	0.120451
CG10247-RA FEA=BDGP GEN=Cyp6a21 DB_XREF=CG10247 FBgn0033981 SEG=chr2R:-9948987,9950677 MAP=51D1-51D1 LEN=1637 DEF=(CG10247 gene symbol:Cyp6a21 FBgn0033981 (GO:0015034 cytochrome P450) (GO:0005792 microsome) (GO:0016020 membrane))	616.591	459.728	335.523	447.413	735.217	892.239	813.486	799.532	781.045	776.828	1.37472	1.03544	1.32767	0.133643	0.288259
CG6114-RA FEA=BDGP GEN=CG6114 DB_XREF=CG6114 FBgn0036544 SEG=chr3L:-15849028,15858009 MAP=72A4-72A5 LEN=5602 DEF=(CG6114 gene symbol:CG6114 FBgn0036544 (GO:0004674 protein serinethreonine kinase) (GO:0006468 protein amino acid phosphorylation))	284.256	268.927	187.624	211.504	284.426	226.707	253.532	266.254	299.599	260.195	1.38598	1.08027	1.28299	0.0161476	0.18936
CG17286-RA FEA=BDGP SEG=chr3L:-16540084,16543921	5.24091	8.45399	5.31405	5.02291	5.34833	5.248	6.02237	5.36909	6.41422	4.84188	1.32485	1.00039	1.32433	0.203628	0.498449
CG17127-RA FEA=BDGP GEN=CG17127 DB_XREF=CG17127 FBgn0032299 SEG=chr2L:+10763393,10763690 MAP=32A5-32A5 LEN=297 DEF=(CG17127 gene symbol:CG17127 FBgn0032299 )	57.6274	59.0613	32.1234	44.37	60.4733	58.3158	65.5687	52.3397	52.284	48.373	1.52547	1.20498	1.26598	0.041304	0.00713479
CG3213-RA FEA=BDGP GEN=CG3213 DB_XREF=CG3213 FBgn0031545 SEG=chr2L:-3509836,3512266 MAP=23F6-23F6 LEN=2430 DEF=(CG3213 gene symbol:CG3213 FBgn0031545 )	9.59621	9.72611	17.2638	10.0839	16.3005	9.93203	10.4962	9.97207	9.77914	9.60583	1.41534	1.2511	1.13128	0.189991	0.147194
S.C3L001985 FEA=fgenesh SEG=chr3L:-15858827,15860120	11.4795	10.1644	14.3554	15.078	10.8418	12.5501	12.5607	14.9253	12.2038	12.9454	1.3599	1.11465	1.22002	0.0175822	0.11934
CG9029-RA FEA=BDGP GEN=CG9029 DB_XREF=CG9029 FBgn0031746 SEG=chr2L:+5878234,5878831 MAP=26A1-26A1 LEN=532 DEF=(CG9029 gene symbol:CG9029 FBgn0031746 )	17.4525	10.4105	10.8425	9.29576	7.71099	9.1198	8.60973	62.4388	9.03593	7.78135	1.38358	3.11535	0.444119	0.198066	0.187904
CG31617-RA FEA=BDGP GEN=CG31617 DB_XREF=CG31617 FBgn0051617 SEG=chr2L:+21387816,21388694 MAP=39E1-39E1 LEN=878 DEF=(CG31617 gene symbol:CG31617 FBgn0051617 )	118.829	116.985	84.4067	92.8534	113.835	105.137	100	109.507	106.132	95.2339	1.33032	1.02606	1.29654	0.0105569	0.335567
CG14902-RA FEA=BDGP GEN=decay DB_XREF=CG14902 FBgn0028381 SEG=chr3R:-12324797,12327412 MAP=89D2-89D2 LEN=1733 DEF=(CG14902 gene symbol:decay FBgn0028381 (GO:0005737 cytoplasm) (GO:0008632 apoptotic program) (GO:0006915 apoptosis) (GO:0004207 effector caspase) (GO:0004208 caspase-3) (GO:0004199 caspase))	136.454	80.9927	72.2217	58.95	45.3043	79.0424	22.4891	25.8851	57.0024	148.882	1.65772	1.57843	1.05024	0.134736	0.261088
LD34846 FEA=sim4 SEG=chrX:-17608670,17618138	164.141	155.78	124.868	115.557	143.979	140.102	173.17	145.367	155.658	145.457	1.33065	1.02412	1.29931	0.0119487	0.380069
CG4325-RA FEA=BDGP SEG=chrX:-1799830,1800499	57.5494	54.0243	76.4549	91.4495	195.771	205.058	215.681	159.809	198.482	179.433	1.50487	1.14652	1.31256	0.0336553	0.0523472
HDC04256 FEA=HDP SEG=chr2R:+18283746,18285197	8.14467	8.31144	9.73261	12.0614	8.21911	7.96292	8.41638	8.26714	8.16787	8.92574	1.32437	1.03099	1.28456	0.0747766	0.201247
CG7535-RA FEA=BDGP GEN=GluClalpha DB_XREF=CG7535 FBgn0024963 SEG=chr3R:+15556697,15595624 MAP=92B1-92B2 LEN=4014 DEF=(CG7535 gene symbol:GluClalpha FBgn0024963 (GO:0008068 glutamate-gated chloride channel))	228.453	301.381	149.234	170.592	252.204	229.717	312.138	197.343	200.399	276.586	1.65663	1.17756	1.40684	0.0548946	0.1633
CG12838-RA FEA=BDGP GEN=Tsp42Eo DB_XREF=CG12838 FBgn0033136 SEG=chr2R:+2115614,2117484 MAP=42E7-42E7 LEN=899 DEF=(CG12838 gene symbol:Tsp42Eo FBgn0033136 (GO:0016021 integral to membrane))	14.234	10.7325	15.9836	16.8972	11.9573	13.52	9.81167	11.9509	12.8356	10.5729	1.317	1.00199	1.31438	0.0801314	0.493023
CG8008-RA FEA=BDGP GEN=CG8008 DB_XREF=CG8008 FBgn0033387 SEG=chr2R:-4218653,4222182 MAP=45B1-45B1 LEN=2747 DEF=(CG8008 gene symbol:CG8008 FBgn0033387 )	243.205	175.968	319.95	417.874	542.129	542.828	637.23	725.909	790.42	658.245	1.76019	1.26268	1.39401	0.0576994	0.0191219
CG31287-RA FEA=BDGP GEN=CG31287 DB_XREF=CG31287 FBgn0051287 SEG=chr3R:+12029110,12029998 MAP=89B12-89B12 LEN=777 DEF=(CG31287 gene symbol:CG31287 FBgn0051287 )	6.79919	7.10774	9.66131	9.29958	7.7296	11.1097	7.20398	9.93625	7.45905	6.81276	1.36341	1.07581	1.26734	0.00436709	0.356648
AF541951 FEA=transposon LEN=1064 DESC=gb|AF541951|Bari2 1064bp Derived from AF541951 (Rel. 73, Last updated, Version 1).	15.3543	17.0501	10.5686	9.14889	15.3041	13.2172	18.968	11.9626	15.0171	12.2517	1.64344	1.21049	1.35766	0.0145355	0.114705
CG1343-RA FEA=BDGP GEN=Sp1 DB_XREF=CG1343 FBgn0020378 SEG=chrX:+9491942,9494253 MAP=9A1-9A1 LEN=2076 DEF=(CG1343 gene symbol:Sp1 FBgn0020378 (GO:0003702 RNA polymerase II transcription factor) (GO:0005634 nucleus))	15.9	12.5334	8.4338	9.40326	13.5971	13.1915	17.6616	11.2137	16.0432	11.2216	1.59406	1.1552	1.3799	0.0470655	0.203503
HDC03626 FEA=HDP SEG=chr2L:-21720913,21721132	5.5617	6.68959	7.66088	9.18324	5.78012	6.1187	6.29473	5.85368	5.75236	6.81908	1.37489	1.01273	1.35761	0.0681224	0.422873
CG14809-RA FEA=BDGP GEN=CG14809 DB_XREF=CG14809 FBgn0040898 SEG=chrX:-1513789,1514062 MAP=2B8-2B8 LEN=273 DEF=(CG14809 gene symbol:CG14809 FBgn0040898 )	6.80776	6.95801	10.1643	8.48138	7.0756	6.88527	10.0829	6.87095	6.83702	8.80789	1.35449	1.06786	1.26842	0.0509422	0.349281
CG17245-RA FEA=BDGP GEN=plexB DB_XREF=CG17245 FBgn0025740 SEG=chr4:-53433,64403 MAP=102A3-102A3 LEN=6719 DEF=(CG17245 gene symbol:plexB FLAGGED_PROBLEMATIC FBgn0025740 (GO:0017154 semaphorin receptor) (GO:0007411 axon guidance))	495.528	441.104	305.648	332.64	467.311	403.55	450.471	386.35	415.709	403.738	1.46741	1.09582	1.3391	0.0195248	0.0695416
CG3252-RA FEA=BDGP GEN=CG3252 DB_XREF=CG3252 FBgn0029762 SEG=chrX:-5146127,5151459 MAP=4F9-4F9 LEN=2205 DEF=(CG3252 gene symbol:CG3252 FBgn0029762 (GO:0017032 potassium:amino acid transporter))	252.631	204.87	159.556	138.712	278.73	207.738	263.055	225.524	221.678	229.371	1.53386	1.10782	1.38457	0.0462417	0.162076
CG14164-RA FEA=BDGP GEN=CG14164 DB_XREF=CG14164 FBgn0036057 SEG=chr3L:-9851520,9852199 MAP=67D1-67D1 LEN=561 DEF=(CG14164 gene symbol:CG14164 FBgn0036057 )	19.9624	22.9842	16.4434	12.571	17.4757	19.0404	18.2987	14.027	16.2566	22.2554	1.48019	1.04332	1.41873	0.052534	0.388261
CG18646-RA FEA=BDGP GEN=CG18646 DB_XREF=CG18646 FBgn0030444 SEG=chrX:+12798586,12806795 MAP=11D9-11D10 LEN=3655 DEF=(CG18646 gene symbol:CG18646 synonyms:(CG4368) FBgn0030444 (GO:0005096 GTPase activator))	98.2356	129.846	58.9836	78.2653	128.467	75.9733	100.301	77.5051	79.358	116.245	1.66181	1.11583	1.48931	0.0668267	0.310667
NO_REP_ID FEA=transposon LEN=4917 DESC=gb|-|diver2 DIVER2 4917bp	17.1386	21.1885	11.8847	15.2119	13.6827	15.9272	15.3569	14.2718	14.2571	14.2733	1.41446	1.05057	1.34637	0.0827017	0.172212
CG13210-RA FEA=BDGP GEN=CG13210 DB_XREF=CG13210 FBgn0033612 SEG=chr2R:-6360127,6360541 MAP=47E4-47E4 LEN=414 DEF=(CG13210 gene symbol:CG13210 FBgn0033612 )	193.761	172.615	202.801	299.016	158.35	211.433	166.37	173.354	169.62	184.312	1.36968	1.01682	1.34702	0.151467	0.435577
CG11105-RB FEA=BDGP GEN=CG11105 DB_XREF=CG11105 FBgn0030281 SEG=chrX:-10966067,10978759 MAP=10B1-10B1 LEN=1469 DEF=(CG11105 gene symbol:CG11105 FLAGGED_PROBLEMATIC FBgn0030281 (GO:0005509 calcium ion binding))	38.5528	53.1956	34.8978	33.9509	42.6794	39.0148	47.7527	44.4112	39.2093	42.0952	1.33261	1.02968	1.2942	0.129494	0.347322
CG31709-RA FEA=BDGP GEN=CG31709 DB_XREF=CG31709 FBgn0051709 SEG=chr2L:-9570764,9571867 MAP=30B12-30B12 LEN=979 DEF=(CG31709 gene symbol:CG31709 FBgn0051709 )	5.71359	6.00362	9.39017	6.15575	6.61864	5.67708	5.8383	6.02936	5.89371	5.58575	1.32676	1.03571	1.28102	0.179828	0.274599
Stencil:3R:7090116:7081613:GENSCAN FEA=stencil SEG=chr3R:-7081613,7090116	6.62635	7.08017	9.40977	9.26936	7.1132	7.47962	7.00314	7.44875	7.3762	6.46025	1.36279	1.0146	1.34318	0.00450169	0.390751
HDC01136 FEA=HDP SEG=chr2L:+6574201,6576495	5.97717	6.07139	8.83436	7.50124	6.23894	6.25647	6.65232	7.52697	6.26085	6.45484	1.35581	1.05718	1.28248	0.042489	0.215017
CG2125-RA FEA=BDGP GEN=ci DB_XREF=CG2125 FBgn0004859 SEG=chr4:-68333,77667 MAP=102A3-102A4 LEN=5630 DEF=(CG2125 gene symbol:ci FBgn0004859 (GO:0007224 smoothened receptor signaling pathway) (GO:0007346 regulation of mitotic cell cycle) (GO:0003704 specific RNA polymerase II transcription factor) (GO:0005737 cytoplasm) (GO:0005634 nucleus))	207.11	181.773	225.531	298.788	222.724	232.743	239.183	238.834	261.928	236.791	1.34827	1.06176	1.26984	0.111353	0.100922
CG14291-RA FEA=BDGP GEN=CG14291 DB_XREF=CG14291 FBgn0038660 SEG=chr3R:-14736782,14738664 MAP=91D4-91D4 LEN=1882 DEF=(CG14291 gene symbol:CG14291 FBgn0038660 (GO:0016250 N-sulfoglucosamine sulfohydrolase))	76.5759	64.4234	82.7679	103.366	88.0635	77.9174	80.7139	89.8419	80.3124	76.1597	1.3201	1.00155	1.31807	0.0998772	0.490587
CG31712-RA FEA=BDGP GEN=CG31712 DB_XREF=CG31712 FBgn0051712 SEG=chr2L:-9927157,9930551 MAP=30F1-30F1 LEN=1574 DEF=(CG31712 gene symbol:CG31712 synonyms:(CG5879) FBgn0051712 )	310.743	358.967	240.032	258.48	286.887	188.815	239.483	234.006	223.197	280.027	1.34342	1.03082	1.30325	0.0400862	0.417951
CG12256-RA FEA=BDGP GEN=CG12256 DB_XREF=CG12256 FBgn0038002 SEG=chr3R:-8051104,8052004 MAP=87B2-87B2 LEN=777 DEF=(CG12256 gene symbol:CG12256 FBgn0038002 (GO:0004252 serine-type endopeptidase))	24.222	24.5765	36.0485	37.8389	28.9561	23.0136	31.4975	22.352	25.1001	28.918	1.51413	1.09293	1.38539	0.00262512	0.247421
CG14946-RA FEA=BDGP GEN=CG14946 DB_XREF=CG14946 FBgn0032405 SEG=chr2L:-12052477,12053610 MAP=33C2-33C2 LEN=900 DEF=(CG14946 gene symbol:CG14946 FBgn0032405 (GO:0016491 oxidoreductase))	161.642	144.198	94.0595	129.098	166.433	177.152	164.356	164.046	159.325	143.683	1.37052	1.08754	1.26019	0.0845098	0.0680558
CG17470-RA FEA=BDGP GEN=CG17470 DB_XREF=CG17470 FBgn0032869 SEG=chr2L:-20612044,20612986 MAP=38D2-38D2 LEN=942 DEF=(CG17470 gene symbol:CG17470 FBgn0032869 )	6.27469	6.68897	8.16133	9.27937	7.51871	6.35598	6.41682	6.59019	6.37836	6.58129	1.34535	1.03794	1.29618	0.032087	0.27744
CG7660-RA FEA=BDGP GEN=pxt DB_XREF=CG7660 FBgn0038538 SEG=chr3R:+13545210,13548694 MAP=90C2-90C2 LEN=2764 DEF=(CG7660 gene symbol:pxt FBgn0038538 (GO:0004601 peroxidase))	5.05632	4.92224	6.78559	6.40305	5.75874	4.88703	5.08214	4.98855	5.12194	5.2851	1.3217	1.02159	1.29377	0.00778681	0.355171
CT4446 FEA=sim4 SEG=chrX:+8046756,8053407	5.27691	5.3288	7.95435	7.32694	5.42219	5.85617	5.95874	6.43448	5.45643	6.53087	1.44085	1.06873	1.34819	0.00882571	0.179023
CG9380-RB FEA=BDGP GEN=CG9380 DB_XREF=CG9380 FBgn0035094 SEG=chr2R:-20228695,20232407 MAP=60F5-60F5 LEN=2774 DEF=(CG9380 gene symbol:CG9380 FBgn0035094 )	160.27	138.075	124.803	61.1718	83.8407	116.993	38.9919	61.4051	102.591	203.425	1.60422	1.53203	1.04712	0.11868	0.212191
HDC11342 FEA=HDP SEG=chr3L:+21345334,21350270	12.0793	7.86127	10.7841	16.9493	8.43871	10.8777	11.4352	16.8685	10.2018	11.5447	1.3908	1.25571	1.10758	0.203188	0.152884
CG6752-RA FEA=BDGP GEN=CG6752 DB_XREF=CG6752 FBgn0038296 SEG=chr3R:-11016289,11021950 MAP=88E2-88E2 LEN=4939 DEF=(CG6752 gene symbol:CG6752 FBgn0038296 )	13.6315	11.9587	8.66235	9.41568	10.7681	10.9791	14.8793	10.4475	10.1621	9.963	1.41554	1.19802	1.18157	0.0273923	0.103815
HDC08434 FEA=HDP SEG=chr3L:-4377289,4378175	5.47554	6.27007	6.60189	10.5409	5.59833	5.39525	5.74672	7.91102	6.2364	5.63689	1.4595	1.18184	1.23494	0.155674	0.107165
S.C2L001271 FEA=fgenesh SEG=chr2L:+9429187,9429418	7.10281	12.3327	7.17181	7.35272	7.16968	7.53262	7.10483	7.3226	6.86455	9.14083	1.33812	1.06974	1.25088	0.223537	0.256702
CG6211-RA FEA=BDGP GEN=gce DB_XREF=CG6211 FBgn0030627 SEG=chrX:+15045602,15048779 MAP=13B6-13B6 LEN=2070 DEF=(CG6211 gene symbol:gce FBgn0030627 (GO:0003700 transcription factor) (GO:0045449 regulation of transcription) (GO:0005634 nucleus))	39.3016	40.7825	29.0611	26.0901	44.2324	40.6455	49.0057	48.7135	39.8863	39.7033	1.45208	1.04349	1.39156	0.00863415	0.326491
CG6667-RC FEA=BDGP GEN=dl DB_XREF=CG6667 FBgn0000462 SEG=chr2L:-17416680,17428442 MAP=36C8-36C9 LEN=4767 DEF=(CG6667 gene symbol:dl FBgn0000462 (GO:0045892 negative regulation of transcription, DNA-dependent) (GO:0045893 positive regulation of transcription, DNA-dependent) (GO:0005737 cytoplasm) (GO:0016481 negative regulation of transcription) (GO:0008358 maternal determination of anteriorposter…	113.702	100.348	76.5749	85.7543	95.4787	72.8131	80.9743	85.9994	77.0305	80.3951	1.31862	1.02399	1.28772	0.0428643	0.399096
CG17923-RA FEA=BDGP GEN=CG17923 DB_XREF=CG17923 FBgn0040037 SEG=chr4:+24067,25621 MAP=102A1-102A1 LEN=939 DEF=(CG17923 gene symbol:CG17923 FBgn0040037 (GO:0005886 plasma membrane) (GO:0005890 sodiumpotassium-exchanging ATPase complex) (GO:0005391 sodiumpotassium-exchanging ATPase))	6.24352	11.8993	6.66084	6.51059	6.3475	7.18567	6.29819	6.70386	6.67877	6.2123	1.37744	1.01207	1.36101	0.236125	0.411318
CG15457-RA FEA=BDGP GEN=Obp19c DB_XREF=CG15457 FBgn0031111 SEG=chrX:-20090969,20091563 MAP=19D1-19D1 LEN=528 DEF=(CG15457 gene symbol:Obp19c FBgn0031111 )	36.302	31.4961	48.1912	42.5735	36.1128	43.4511	38.4449	32.6153	39.2828	37.586	1.33875	1.07786	1.24204	0.0449355	0.194819
S.CX001531 FEA=fgenesh SEG=chrX:-13715386,13716567	178.416	176.546	110.122	130.553	173.502	122.104	166.041	131.819	147.307	149.993	1.47486	1.0758	1.37094	0.0153741	0.279205
CG13420-RA FEA=BDGP GEN=CG13420 DB_XREF=CG13420 FBgn0038900 SEG=chr3R:+17585373,17585987 MAP=93F3-93F3 LEN=528 DEF=(CG13420 gene symbol:CG13420 FBgn0038900 )	13.479	10.4627	8.887	8.82389	7.83367	8.1558	8.17527	7.89333	9.34864	7.62943	1.35181	1.02924	1.3134	0.0874497	0.344171
CG31349-RE FEA=BDGP GEN=pyd DB_XREF=CG31349 FBgn0003177 SEG=chr3R:-4661315,4756993 MAP=85B2-85B7 LEN=3850 DEF=(CG31349 gene symbol:pyd synonyms:(CG9763 CG11782 CG9729 CG12409 CG11962) FLAGGED_PROBLEMATIC FBgn0003177 (GO:0005912 adherens junction) (GO:0007391 dorsal closure) (GO:0046328 regulation of JNK cascade) (GO:0004383 guanylate cyclase) (GO:0007254 JNK cascade))	149.695	172.38	104.667	133.973	156.802	113.27	124.416	120.603	150.662	117.434	1.34963	1.01489	1.32982	0.0766044	0.457075
CG1324-RA FEA=BDGP GEN=CG1324 DB_XREF=CG1324 FBgn0031129 SEG=chrX:-20407158,20408375 MAP=19E2-19E2 LEN=1154 DEF=(CG1324 gene symbol:CG1324 FBgn0031129 )	5.27899	5.32925	8.83165	5.45785	5.9698	5.29688	5.54513	5.78971	5.38521	5.091	1.34702	1.03356	1.30328	0.19459	0.277067
CG10176-RA FEA=BDGP GEN=CG10176 DB_XREF=CG10176 FBgn0032682 SEG=chr2L:+18463569,18465793 MAP=36E5-36E6 LEN=1713 DEF=(CG10176 gene symbol:CG10176 FBgn0032682 )	344.783	300.493	203.956	220.845	319.079	383.078	346.971	300.887	298.781	292.164	1.51901	1.17637	1.29126	0.0216236	0.0243516
CG6014-RA FEA=BDGP SEG=chr3L:+21299799,21341354	281.297	363.227	234.989	224.038	327.215	269.244	292.969	272.879	331.36	208.969	1.40411	1.09373	1.28378	0.0769891	0.275839
HDC18593 FEA=HDP SEG=chrX:-12143563,12144979	11.8468	12.6836	12.5351	20.2034	11.7459	12.8951	14.934	12.8143	12.0646	12.6357	1.33461	1.05492	1.26512	0.199383	0.256779
CG17390-RA FEA=BDGP GEN=CG17390 DB_XREF=CG17390 FBgn0033939 SEG=chr2R:+9522461,9529183 MAP=51A4-51A4 LEN=4126 DEF=(CG17390 gene symbol:CG17390 FBgn0033939 )	37.2511	18.571	20.4798	17.8012	14.9758	13.2512	14.3823	20.8324	16.0386	12.5426	1.45822	1.15969	1.25742	0.225375	0.20396
CG8302-RA FEA=BDGP GEN=Cyp4aa1 DB_XREF=CG8302 FBgn0034053 SEG=chr2R:+11008946,11010618 MAP=52D4-52D4 LEN=1545 DEF=(CG8302 gene symbol:Cyp4aa1 FBgn0034053 (GO:0005792 microsome) (GO:0016020 membrane) (GO:0015034 cytochrome P450))	43.8527	37.8392	28.7121	31.1663	46.187	38.6646	41.5524	46.5327	43.362	42.7712	1.3643	1.04954	1.2999	0.0391879	0.223919
HDC20461 FEA=HDP SEG=chr3h:+192124,194769	47.5672	58.2472	35.9426	40.7069	40.4318	38.3215	36.6232	23.8779	36.2796	43.7738	1.3805	1.11012	1.24355	0.0650635	0.276714
CG17534-RA FEA=BDGP SEG=chr2R:+13472768,13473555	4150.37	5156.78	3365.82	3393.21	3666.82	3277.67	3296.7	3302.32	3473.83	3622.28	1.377	1.01535	1.35617	0.0635177	0.377492
CG5538-RA FEA=BDGP GEN=CG5538 DB_XREF=CG5538 FBgn0038052 SEG=chr3R:+8273393,8274787 MAP=87B11-87B11 LEN=1328 DEF=(CG5538 gene symbol:CG5538 FBgn0038052 )	10.64	13.7342	19.632	13.5308	13.3709	10.1969	10.0681	9.79213	9.76661	10.6313	1.36057	1.11414	1.22119	0.163799	0.180926
CG3973-RA FEA=BDGP GEN=CG3973 DB_XREF=CG3973 FBgn0029881 SEG=chrX:+6340440,6392474 MAP=6C1-6C3 LEN=5398 DEF=(CG3973 gene symbol:CG3973 FBgn0029881 )	386.866	233.081	185.159	204.141	422.747	335.882	321.261	207.655	275.569	283.92	1.59246	1.40767	1.13127	0.137517	0.0294842
HDC06936 FEA=HDP SEG=chr2R:-12546604,12547015	62.2529	62.2902	47.2252	46.2971	62.9859	54.4969	61.8727	60.6775	63.7652	54.4016	1.33169	1.00286	1.3279	0.000447699	0.48333
CG12880-RA FEA=BDGP GEN=CG12880 DB_XREF=CG12880 FBgn0039539 SEG=chr3R:+23501048,23507879 MAP=98B1-98B1 LEN=2034 DEF=(CG12880 gene symbol:CG12880 FBgn0039539 )	29.9445	21.8847	13.9816	21.4287	30.4927	30.2952	28.0394	27.0299	31.1886	21.206	1.46368	1.11839	1.30874	0.136629	0.177564
CG6007-RA FEA=BDGP GEN=gatA DB_XREF=CG6007 FBgn0027658 SEG=chr3R:-14851906,14854575 MAP=91E4-91E4 LEN=1646 DEF=(CG6007 gene symbol:gatA FBgn0027658 (GO:0017068 glutamyl-tRNA(Gln) amidotransferase))	64.7631	49.1007	85.2645	68.4776	69.0908	69.8034	68.8997	66.9603	66.8219	63.8405	1.35023	1.05147	1.28413	0.112266	0.0161979
CG32353-RA FEA=BDGP GEN=CG32353 DB_XREF=CG32353 FBgn0052353 SEG=chr3L:+8549320,8551735 MAP=66D8-66D8 LEN=2415 DEF=(CG32353 gene symbol:CG32353 synonyms:(CG6239) FBgn0052353 )	5.65263	5.89981	6.89374	11.1026	6.20969	7.66053	6.1675	7.4096	6.54273	7.98123	1.55779	1.09461	1.42315	0.133004	0.191266
CG31666-RD FEA=BDGP GEN=CG31666 DB_XREF=CG31666 FBgn0051666 SEG=chr2L:+1654926,1699521 MAP=22A5-22A8 LEN=4618 DEF=(CG31666 gene symbol:CG31666 synonyms:(CG10871 CG17649 CG17156) FBgn0051666 )	35.5393	46.2175	27.2435	35.056	54.2785	35.3616	47.2191	45.2584	48.8691	46.9723	1.31232	1.03098	1.27288	0.139607	0.406851
X14037 FEA=transposon DB_XREF=DMDM11 LEN=5457 DESC=gb|X14037|micropia DMDM11 5457bp Derived from X14037 (g1030730) (Rel. 45, Last updated, Version 2).	93.1455	91.8763	57.6424	74.6801	87.6288	77.3543	72.2705	70.1604	77.9879	72.2191	1.39827	1.07663	1.29875	0.0454931	0.165353
CG3443-RB FEA=BDGP GEN=pcx DB_XREF=CG3443 FBgn0003048 SEG=chrX:+1982482,1994828 MAP=2F1-2F1 LEN=11763 DEF=(CG3443 gene symbol:pcx FBgn0003048 (GO:0005886 plasma membrane) (GO:0005887 integral to plasma membrane))	86.2132	69.7521	55.3222	61.3789	87.297	83.2168	82.3693	83.3514	92.6086	85.1986	1.33645	1.03272	1.2941	0.0772892	0.219413
CG10534-RA FEA=BDGP GEN=Lcp65Ag2 DB_XREF=CG10534 FBgn0020637 SEG=chr3L:-6092296,6092908 MAP=65A6-65A6 LEN=551 DEF=(CG10534 gene symbol:Lcp65Ag2 FBgn0020637 (GO:0008010 structural constituent of larval cuticle (sensu Insecta)))	73.4313	76.2577	76.0257	128.949	165.072	194.381	170.962	179.355	173.355	207.416	1.36934	1.05601	1.2967	0.203198	0.256263
CG33276-RA FEA=BDGP SEG=chr3L:-7599419,7600030	98.3249	97.4094	75.697	65.983	83.0377	87.682	76.1919	78.4191	78.4529	79.0253	1.38152	1.04669	1.3199	0.0155355	0.166874
CG7616-RA FEA=BDGP GEN=CG7616 DB_XREF=CG7616 FBgn0036142 SEG=chr3L:+11127329,11129703 MAP=68A9-68A9 LEN=2099 DEF=(CG7616 gene symbol:CG7616 FBgn0036142 (GO:0004672 protein kinase))	77.9723	69.7959	101.77	97.7033	83.8004	96.4124	80.4483	81.0218	70.4205	89.2124	1.34991	1.08313	1.2463	0.0149026	0.206159
CG2984-RA FEA=BDGP GEN=Pp2C1 DB_XREF=CG2984 FBgn0022768 SEG=chrX:-4421012,4427484 MAP=4C12-4C13 LEN=5231 DEF=(CG2984 gene symbol:Pp2C1 FBgn0022768 (GO:0004722 protein serinethreonine phosphatase) (GO:0006470 protein amino acid dephosphorylation))	33.6336	43.1681	52.0712	56.8928	42.4207	43.8101	41.8791	41.8707	46.3884	46.1155	1.41877	1.0489	1.35263	0.0474537	0.127326
CG7037-RB FEA=BDGP GEN=Cbl DB_XREF=CG7037 FBgn0020224 SEG=chr3L:+8383654,8389934 MAP=66C12-66C12 LEN=3889 DEF=(CG7037 gene symbol:Cbl synonyms:(CG7043) FBgn0020224 (GO:0007175 negative regulation of EGF receptor activity) (GO:0008069 dorsalventral axis determination, follicular epithelium) (GO:0009950 dorsalventral axis specification) (GO:0042059 negative regulation of EGF receptor signaling path…	201.68	179.798	133.608	141.028	174.069	167.898	170.359	214.942	181.323	170.256	1.38903	1.10578	1.25615	0.0218639	0.12674
CG40351-RB FEA=BDGP SEG=chrU:+8344518,8350702	329.868	268.698	206.751	248.016	260.71	280.237	299.23	254.5	282.666	304.944	1.3162	1.0023	1.31318	0.0953254	0.486832
CG5928-RA FEA=BDGP GEN=CG5928 DB_XREF=CG5928 FBgn0029836 SEG=chrX:+5808335,5809642 MAP=5D3-5D3 LEN=809 DEF=(CG5928 gene symbol:CG5928 FBgn0029836 )	10.945	11.9714	17.3616	12.5628	10.9297	12.4931	11.0674	13.5895	11.0596	11.0512	1.30581	1.03508	1.26155	0.144729	0.351086
CG31687-RA FEA=BDGP GEN=CG31687 DB_XREF=CG31687 FBgn0051687 SEG=chr2L:+20420006,20422273 MAP=38C7-38C7 LEN=2177 DEF=(CG31687 gene symbol:CG31687 FBgn0051687 )	45.2348	49.4737	61.5856	66.9718	42.6558	51.9595	51.5387	52.6894	46.6226	49.525	1.3574	1.01836	1.33293	0.019321	0.405543
CG5067-RA FEA=BDGP GEN=cic DB_XREF=CG5067 FBgn0028386 SEG=chr3R:+16119004,16127114 MAP=92E2-92E2 LEN=5143 DEF=(CG5067 gene symbol:cic FBgn0028386 (GO:0001700 embryonic development (sensu Insecta)) (GO:0016481 negative regulation of transcription) (GO:0003700 transcription factor) (GO:0003702 RNA polymerase II transcription factor) (GO:0003712 transcription cofactor) (GO:0030528 transcription regu…	508.948	461.422	363.874	341.029	508.73	397.544	480.305	410.148	506.915	509.97	1.3766	1.02918	1.33758	0.018633	0.393692
CG32538-RB FEA=BDGP SEG=chrX:-19060728,19079404	67.4443	96.2429	43.9188	55.8744	102.507	53.4478	86.1165	69.1377	66.0752	68.4724	1.64026	1.18846	1.38016	0.0884921	0.212953
CG40050-RA FEA=BDGP GEN=CG40050 DB_XREF=CG40050 FBgn0058050 SEG=chr3h:+708014,731491 LEN=738 DEF=(CG40050 gene symbol:CG40050 FBgn0058050 )	6.18012	5.76948	7.17045	10.0445	6.56047	6.77302	5.75359	5.93692	6.66753	5.38992	1.44063	1.06073	1.35815	0.105706	0.246408
CG14895-RB FEA=BDGP GEN=Pak3 DB_XREF=CG14895 FBgn0044826 SEG=chr3R:-12272485,12279568 MAP=89C7-89C7 LEN=2759 DEF=(CG14895 gene symbol:Pak3 FBgn0044826 (GO:0006468 protein amino acid phosphorylation) (GO:0004702 receptor signaling protein serinethreonine kinase))	241.752	279.095	198.522	179.342	246.537	240.506	258.945	233.161	240.124	188.659	1.3784	1.12697	1.22311	0.0382237	0.0874508
CG15765-RA FEA=BDGP GEN=CG15765 DB_XREF=CG15765 FBgn0029814 SEG=chrX:+5558938,5579948 MAP=5C2-5C3 LEN=3133 DEF=(CG15765 gene symbol:CG15765 FBgn0029814 )	131.457	202.199	124.541	124.485	178.705	130.502	153.726	132.434	149.553	150.182	1.33984	1.07118	1.25081	0.177081	0.266954
CG4404-RA FEA=BDGP GEN=CG4404 DB_XREF=CG4404 FBgn0030432 SEG=chrX:-12634402,12636695 MAP=11D1-11D1 LEN=1715 DEF=(CG4404 gene symbol:CG4404 FBgn0030432 )	1077.49	893.407	676.193	682.924	798.762	901.876	778.453	697.82	753.06	717.953	1.45013	1.14305	1.26865	0.0399698	0.0336208
GH10590 FEA=sim4 SEG=chrX:+7416173,7418637	25.6507	21.9376	13.6085	18.9266	33.7313	25.9001	31.917	23.9225	32.771	28.4394	1.46268	1.07536	1.36018	0.0730245	0.286177
CG13245-RA FEA=BDGP SEG=chr2L:+15982655,15983551	7.68874	13.6074	19.3678	9.84573	9.39902	8.10852	8.27456	5.97525	10.0588	8.70958	1.37177	1.04197	1.31652	0.276629	0.399163
B. subtilis GEN=pheA DB_XREF=gb:M24537.1 NOTE=SIF corresponding to nucleotides 2484-2875 of gb:M24537.1 DEF=Bacillus subtillis sporulation protein (spoOB), GTP-binding protein (obg), phenylalanine biosynthesis associated protein (pheB), and monofunctional prephenate dehydratase (pheA) genes, complete cds.	5.24019	5.50504	5.61115	9.31594	5.48012	5.35834	5.37098	5.72667	5.90494	5.65489	1.38918	1.06645	1.30263	0.188577	0.00639849
CG8489-RA FEA=BDGP GEN=CG8489 DB_XREF=CG8489 FBgn0038225 SEG=chr3R:-10206123,10207440 MAP=88B7-88B7 LEN=1317 DEF=(CG8489 gene symbol:CG8489 FBgn0038225 )	5.30039	5.7382	9.21387	5.99648	6.58938	5.71835	6.09936	5.42957	5.76633	6.27862	1.37793	1.05337	1.30811	0.163787	0.214023
CG8994-RC FEA=BDGP GEN=exu DB_XREF=CG8994 FBgn0000615 SEG=chr2R:-15731136,15734089 MAP=57A9-57A10 LEN=2509 DEF=(CG8994 gene symbol:exu FBgn0000615 (GO:0007283 spermatogenesis) (GO:0005737 cytoplasm) (GO:0008359 regulation of pole plasm bicoid mRNA localization) (GO:0045450 pole plasm bicoid mRNA localization) (GO:0007300 nurse celloocyte transport))	9.22851	8.59435	14.4934	10.0267	11.8729	7.92469	7.29357	7.16141	7.50137	7.60324	1.37577	1.2167	1.13074	0.13798	0.163159
CG16778-RA FEA=BDGP GEN=Tkr DB_XREF=CG16778 FBgn0003715 SEG=chr2R:-20129349,20183111 MAP=60F3-60F5 LEN=4731 DEF=(CG16778 gene symbol:Tkr synonyms:(CG2672) FBgn0003715 (GO:0003677 DNA binding))	93.5511	91.1585	55.7725	79.8526	78.0417	88.517	97.9367	85.0592	84.6407	73.4718	1.36191	1.08769	1.25212	0.0898469	0.180139
CG4812-RA FEA=BDGP GEN=Ser8 DB_XREF=CG4812 FBgn0019928 SEG=chr2R:+8498925,8499708 MAP=50A8-50A8 LEN=783 DEF=(CG4812 gene symbol:Ser8 FBgn0019928 (GO:0008236 serine-type peptidase) (GO:0004295 trypsin))	11.8232	104.5	36.4445	16.4482	17.9107	24.5169	7.14842	4.6654	69.0262	30.2485	2.19924	2.09658	1.04897	0.286181	0.201366
CG1090-RA FEA=BDGP GEN=CG1090 DB_XREF=CG1090 FBgn0037238 SEG=chr3R:+185508,192576 MAP=82A5-82A5 LEN=3806 DEF=(CG1090 gene symbol:CG1090 FBgn0037238 (GO:0008273 calcium, potassium:sodium antiporter))	296.302	275.422	166.33	187.648	290.896	272.197	343.67	234.527	225.954	262.265	1.61514	1.25461	1.28737	0.00913395	0.0316083
S.C3R001821 FEA=fgenesh SEG=chr3R:+13291361,13291643	5.1924	6.13729	8.27815	6.89944	5.28322	5.27686	5.18713	5.52397	5.42882	5.17636	1.33963	1.02425	1.30791	0.0739643	0.152404
CG33110-RA FEA=BDGP GEN=CG33110 DB_XREF=CG33110 FBgn0053110 SEG=chr3R:+18386566,18396776 MAP=94B4-94B4 LEN=2010 DEF=(CG33110 gene symbol:CG33110 synonyms:(CG13844 CG6926) FBgn0053110 )	1201.26	1098.33	904.846	841.725	1164.31	990.054	1208.49	1340.95	1151.35	1114.6	1.31663	1.07257	1.22755	0.0222544	0.223936
CG15543-RA FEA=BDGP GEN=CG15543 DB_XREF=CG15543 FBgn0039799 SEG=chr3R:+26557988,26559002 MAP=100A3-100A3 LEN=1014 DEF=(CG15543 gene symbol:CG15543 FBgn0039799 )	5.26325	6.76488	7.35429	8.83602	5.6025	5.63176	6.04694	5.67213	5.82326	6.854	1.34604	1.06181	1.26768	0.0936158	0.210835
HDC07491 FEA=HDP SEG=chr2R:+15471538,15471848	5.24312	5.07199	9.6197	5.13451	5.37437	5.01679	5.09298	5.17097	5.60307	5.648	1.43035	1.06057	1.34866	0.213453	0.0848946
CG8907-RA FEA=BDGP GEN=CG8907 DB_XREF=CG8907 FBgn0038466 SEG=chr3R:+12834010,12838288 MAP=89E8-89E8 LEN=2381 DEF=(CG8907 gene symbol:CG8907 FBgn0038466 )	105.885	100.256	88.3085	61.8609	57.8102	97.1204	35.2718	42.8911	61.0391	134.847	1.37272	1.25538	1.09347	0.0871551	0.326716
CG15582-RA FEA=BDGP GEN=Obp83c DB_XREF=CG15582 FBgn0046878 SEG=chr3R:+1933853,1935455 MAP=83D4-83D4 LEN=901 DEF=(CG15582 gene symbol:Obp83c FBgn0046878 (GO:0005549 odorant binding))	227.084	288.101	157.997	220.634	195.739	232.265	208.453	199.154	204.972	162.458	1.36065	1.12332	1.21128	0.129387	0.122187
CG2706-RA FEA=BDGP GEN=fs(1)Yb DB_XREF=CG2706 FBgn0000928 SEG=chrX:+2477239,2480931 MAP=3B4-3B4 LEN=3503 DEF=(CG2706 gene symbol:fs(1)Yb FBgn0000928 (GO:0007281 germ-cell development))	7.03062	6.87026	4.73937	5.02374	4.61044	4.80126	4.6386	4.76069	5.08059	5.09694	1.42382	1.0632	1.33919	0.00308391	0.0381645
CG10999-RA FEA=BDGP GEN=CG10999 DB_XREF=CG10999 FBgn0037381 SEG=chr3R:+1640385,1644547 MAP=83C4-83C4 LEN=1696 DEF=(CG10999 gene symbol:CG10999 FBgn0037381 )	163.744	128.877	112.616	105.288	153.94	121.851	146.594	144.712	151.458	154.083	1.34289	1.06598	1.25978	0.0854504	0.204873
CG5998-RA FEA=BDGP SEG=chr3L:-17697711,17699467	7.6065	9.23433	10.2233	11.9253	9.20796	9.46406	9.24246	9.85963	9.35236	8.7775	1.31517	1.00269	1.31164	0.0764801	0.470981
CG7387-RA FEA=BDGP GEN=CG7387 DB_XREF=CG7387 FBgn0035852 SEG=chr3L:-8150221,8151826 MAP=66B11-66B11 LEN=1518 DEF=(CG7387 gene symbol:CG7387 FBgn0035852 )	5.48112	5.2876	9.15921	5.25127	5.52617	5.39334	6.1479	5.3671	5.30934	5.59704	1.33818	1.04879	1.27593	0.225121	0.173546
CG10035-RA FEA=BDGP GEN=CG10035 DB_XREF=CG10035 FBgn0038028 SEG=chr3R:-8207391,8208431 MAP=87B9-87B9 LEN=971 DEF=(CG10035 gene symbol:CG10035 FBgn0038028 )	18.7995	18.3177	14.6194	13.3271	15.0727	15.0629	17.7914	13.229	14.7493	15.6562	1.32815	1.09838	1.2092	0.0109397	0.140915
CG2750-RA FEA=BDGP GEN=CG2750 DB_XREF=CG2750 FBgn0030376 SEG=chrX:+11837859,11843914 MAP=11A4-11A4 LEN=5680 DEF=(CG2750 gene symbol:CG2750 FBgn0030376 )	5.13862	5.23559	8.4008	5.28956	5.23697	5.10659	5.25954	5.31764	5.71041	5.12663	1.31965	1.03535	1.2746	0.199154	0.180401
CG32005-RA FEA=BDGP GEN=CG32005 DB_XREF=CG32005 FBgn0052005 SEG=chr4:+111839,113903 MAP=102A4-102A4 LEN=2064 DEF=(CG32005 gene symbol:CG32005 FBgn0052005 )	50.0991	60.797	37.813	42.8296	45.2987	42.6884	64.4463	47.9319	39.5735	52.3578	1.37516	1.08988	1.26175	0.0623237	0.310169
CONTROL U47295 FEA=CDS_1 DB_XREF=AAA89082.1 GI:1200460 PROD=luciferase GEN=luc+	10.9059	11.6283	15.2391	16.1779	13.6751	10.226	10.519	11.2855	10.9714	14.0112	1.3942	1.05369	1.32316	0.00866066	0.348015
CG4699-RA FEA=BDGP GEN=CG4699 DB_XREF=CG4699 FBgn0038364 SEG=chr3R:+11619535,11627682 MAP=89A5-89A5 LEN=5870 DEF=(CG4699 gene symbol:CG4699 FBgn0038364 )	290.037	246.989	177.027	219.053	242.062	267.242	254.343	220.114	247.996	243.689	1.35585	1.07284	1.2638	0.0719418	0.100622
CG10543-RB FEA=BDGP GEN=CG10543 DB_XREF=CG10543 FBgn0034570 SEG=chr2R:+16040184,16050187 MAP=57B7-57B8 LEN=3726 DEF=(CG10543 gene symbol:CG10543 FLAGGED_PROBLEMATIC FBgn0034570 )	88.6145	92.5588	74.8228	61.7909	80.3434	78.3846	101.375	78.6771	112.454	78.2384	1.32617	1.03562	1.28055	0.0410211	0.415203
CG7323-RA FEA=BDGP GEN=CG7323 DB_XREF=CG7323 FBgn0036943 SEG=chr3L:-20068148,20077131 MAP=76F2-76F3 LEN=5222 DEF=(CG7323 gene symbol:CG7323 FBgn0036943 )	130.024	121.509	89.6502	98.2095	122.171	118.9	136.02	133.524	125.97	118.081	1.33894	1.00128	1.33722	0.0170623	0.491228
S.CX001191 FEA=fgenesh SEG=chrX:-10724096,10725725	6.25528	7.73808	10.8018	7.74739	8.82009	7.60779	7.6941	7.72928	7.30135	7.535	1.32557	1.06897	1.24004	0.155854	0.13704
CG8745-RA FEA=BDGP GEN=CG8745 DB_XREF=CG8745 FBgn0036381 SEG=chr3L:-13808881,13815765 MAP=70C4-70C5 LEN=2434 DEF=(CG8745 gene symbol:CG8745 FBgn0036381 (GO:0004587 ornithine-oxo-acid aminotransferase))	3504.6	4413.62	4578.84	6126.75	1570.09	2909.99	2419.09	2430.13	2322.64	1479.56	1.35202	1.107	1.22134	0.130338	0.337861
CG2837-RB FEA=BDGP GEN=CG2837 DB_XREF=CG2837 FBgn0031646 SEG=chr2L:-4896636,4899330 MAP=25B2-25B3 LEN=1012 DEF=(CG2837 gene symbol:CG2837 FBgn0031646 )	38.3061	35.9823	53.274	57.1746	64.4351	94.0176	77.1623	104.036	85.2573	88.3788	1.48675	1.1785	1.26156	0.00770121	0.123545
CG7059-RA FEA=BDGP GEN=CG7059 DB_XREF=CG7059 FBgn0038957 SEG=chr3R:+18206465,18209048 MAP=94A11-94A11 LEN=1345 DEF=(CG7059 gene symbol:CG7059 FBgn0038957 (GO:0004619 phosphoglycerate mutase))	78.7341	95.8319	52.9177	52.7873	58.0737	58.564	51.4854	49.8016	42.8022	45.6415	1.65145	1.21612	1.35796	0.0282403	0.0155576
CG5699-RA FEA=BDGP GEN=CG5699 DB_XREF=CG5699 FBgn0035303 SEG=chr3L:-2103247,2107243 MAP=62C4-62C4 LEN=1982 DEF=(CG5699 gene symbol:CG5699 FBgn0035303 )	299.396	251.068	194.001	216.831	331.231	265.949	273.125	261.393	304.434	264.551	1.33987	1.04808	1.2784	0.0602944	0.310528
CG3263-RC FEA=BDGP SEG=chr3L:+20734121,20753341	289.353	176.941	175.198	180.106	289.995	240.241	230.412	202.026	242.938	255.153	1.31238	1.08646	1.20794	0.213958	0.227874
CG10949-RA FEA=BDGP GEN=CG10949 DB_XREF=CG10949 FBgn0032858 SEG=chr2L:-20384912,20386660 MAP=38C6-38C6 LEN=1691 DEF=(CG10949 gene symbol:CG10949 FBgn0032858 )	56.6614	41.0697	68.9185	65.2892	58.0671	59.546	57.9001	59.7333	63.7527	61.4537	1.37323	1.05371	1.30324	0.075174	0.0347797
HDC02356 FEA=HDP SEG=chr2L:-13417364,13417712	4.50664	4.65547	7.38069	4.69683	4.61551	5.89373	4.60441	4.68931	4.6214	4.76097	1.3182	1.07405	1.22732	0.195717	0.232189
CG17868-RA FEA=BDGP GEN=Or35a DB_XREF=CG17868 FBgn0028946 SEG=chr2L:-15597747,15601642 MAP=35D3-35D3 LEN=1158 DEF=(CG17868 gene symbol:Or35a FBgn0028946 (GO:0007608 olfaction) (GO:0004984 olfactory receptor) (GO:0016021 integral to membrane))	12.8019	18.3859	12.442	9.3618	9.35929	12.2856	10.5058	9.07242	9.52914	11.1345	1.43038	1.0812	1.32296	0.139498	0.244262
CG4220-RA FEA=BDGP GEN=elB DB_XREF=CG4220 FBgn0004858 SEG=chr2L:-14373329,14389910 MAP=35B1-35B1 LEN=2038 DEF=(CG4220 gene symbol:elB FBgn0004858 (GO:0003702 RNA polymerase II transcription factor) (GO:0005634 nucleus))	35.549	33.9569	53.5695	41.2059	40.7197	36.7192	34.3518	36.2798	43.3637	38.5918	1.36356	1.05765	1.28924	0.0899302	0.242388
CG33182-RA FEA=BDGP GEN=CG33182 DB_XREF=CG33182 FBgn0053182 SEG=chr2R:-8250929,8262990 MAP=49F7-49F7 LEN=1506 DEF=(CG33182 gene symbol:CG33182 synonyms:(CG4037) FLAGGED_PROBLEMATIC FBgn0053182 )	133.648	135.998	108.886	94.7809	152.335	116.882	134.929	137.08	137.722	137.696	1.32396	1.02066	1.29715	0.0219509	0.399567
CG7702-RA FEA=BDGP GEN=CG7702 DB_XREF=CG7702 FBgn0038638 SEG=chr3R:+14495130,14500418 MAP=91B8-91C1 LEN=2402 DEF=(CG7702 gene symbol:CG7702 FBgn0038638 )	67.0796	66.4435	53.47	46.992	59.6687	57.8195	55.5852	56.4356	46.3876	66.7825	1.32909	1.02045	1.30246	0.0183227	0.428368
CG17208-RA FEA=BDGP GEN=CG17208 DB_XREF=CG17208 FBgn0040573 SEG=chr3R:-16263327,16263663 MAP=92E8-92E8 LEN=336 DEF=(CG17208 gene symbol:CG17208 FBgn0040573 )	7.77741	7.74586	12.7044	7.89682	7.68048	7.5874	7.89004	7.85734	11.6629	7.45039	1.32712	1.16464	1.13951	0.200806	0.199022
CG12478-RA FEA=BDGP SEG=chr3L:-13495485,13624317	133.077	199.388	107.588	108.868	152.759	169.314	201.274	142.992	161.066	118.826	1.53595	1.23757	1.2411	0.111188	0.074514
HDC17821 FEA=HDP SEG=chrX:-7010589,7014628	5.89514	6.77088	6.07175	10.8134	5.93496	5.87446	8.55096	7.26398	6.09976	6.04937	1.33311	1.04879	1.27109	0.236923	0.38024
CG30156-RA FEA=BDGP GEN=CG30156 DB_XREF=CG30156 FBgn0050156 SEG=chr2R:-2042347,2043888 MAP=42E1-42E3 LEN=1425 DEF=(CG30156 gene symbol:CG30156 FBgn0050156 )	13.5299	11.8285	10.2686	8.32898	13.4348	10.3564	11.4057	19.8924	11.9925	11.1932	1.36353	1.22392	1.11407	0.0599914	0.209537
CG18063-RA FEA=BDGP SEG=chr2L:+15935949,15939217	5.10963	5.63631	7.19614	7.1567	5.15747	5.12145	5.15894	5.31213	5.18428	8.15049	1.33565	1.20787	1.10579	0.0103878	0.165614
S.C2L002295 FEA=fgenesh SEG=chr2L:+18567344,18568366	6.50353	4.2533	4.10983	4.16179	4.10421	4.08219	4.09434	4.15103	4.10606	4.06515	1.30045	1.00338	1.29607	0.192303	0.308864
CG10177-RA FEA=BDGP GEN=CG10177 DB_XREF=CG10177 FBgn0039083 SEG=chr3R:-19336522,19337962 MAP=95A1-95A1 LEN=1440 DEF=(CG10177 gene symbol:CG10177 FBgn0039083 (GO:0004674 protein serinethreonine kinase) (GO:0006468 protein amino acid phosphorylation))	5.45685	5.40102	8.01374	6.18	5.39819	5.42446	6.68638	5.54726	5.46854	5.44249	1.30723	1.06384	1.22878	0.105321	0.228704
CG9016-RA FEA=BDGP GEN=CG9016 DB_XREF=CG9016 FBgn0031751 SEG=chr2L:-5915118,5915861 MAP=26A1-26A1 LEN=689 DEF=(CG9016 gene symbol:CG9016 FBgn0031751 )	17.8504	19.2968	33.2148	20.2035	26.2811	17.1452	15.4328	15.137	15.4581	15.8531	1.43802	1.2672	1.1348	0.169931	0.143671
CG10039-RA FEA=BDGP GEN=CG10039 DB_XREF=CG10039 FBgn0031581 SEG=chr2L:+4000271,4001568 MAP=24D3-24D3 LEN=456 DEF=(CG10039 gene symbol:CG10039 FBgn0031581 )	980.593	540.315	592.334	393.71	358.464	956.321	380.784	453.056	207.08	545.391	1.54243	1.4065	1.09665	0.191745	0.249682
CG18506-RA FEA=BDGP GEN=CG18506 DB_XREF=CG18506 FBgn0035079 SEG=chr2R:+19958850,19963850 MAP=60E5-60E5 LEN=3192 DEF=(CG18506 gene symbol:CG18506 FLAGGED_PROBLEMATIC FBgn0035079 )	259.337	249.661	184.7	207.115	281.755	188.673	258.055	257.651	258.593	365.213	1.29908	1.20999	1.07362	0.0203846	0.161758
CG13875-RA FEA=BDGP GEN=CG13875 DB_XREF=CG13875 FBgn0035104 SEG=chr3L:+160923,163165 MAP=61B2-61B2 LEN=1973 DEF=(CG13875 gene symbol:CG13875 FBgn0035104 )	13.8124	10.8542	9.33059	9.38573	13.6334	11.8258	12.5915	14.0231	11.4894	12.8027	1.31792	1.00695	1.30882	0.0910028	0.463335
CG31556-RA FEA=BDGP GEN=CG31556 DB_XREF=CG31556 FBgn0051556 SEG=chr3R:-2132966,2135018 MAP=83E2-83E2 LEN=1773 DEF=(CG31556 gene symbol:CG31556 FLAGGED_PROBLEMATIC FBgn0051556 )	5.23754	5.32665	5.42394	8.62671	5.3869	5.60278	5.85046	5.45959	8.78401	5.11381	1.33003	1.14948	1.15707	0.195092	0.257758
HDC17692 FEA=HDP SEG=chrX:+6148815,6149002	6.89954	9.5416	5.83594	6.3608	5.34061	6.06266	6.01476	6.25609	6.75837	5.78355	1.34799	1.07923	1.24904	0.127896	0.138296
CG4838-RA FEA=BDGP SEG=chr2L:+15978620,16019131	38.9246	29.5657	25.8892	24.012	37.1426	32.703	34.3706	36.4049	31.3941	43.5179	1.37252	1.06813	1.28497	0.0954237	0.281004
CG15130-RA FEA=BDGP GEN=CG15130 DB_XREF=CG15130 FBgn0032860 SEG=chr2L:-20392926,20394341 MAP=38C6-38C6 LEN=414 DEF=(CG15130 gene symbol:CG15130 FBgn0032860 )	6.77592	8.12126	7.67916	11.647	7.79747	7.41343	12.0695	7.78754	7.83704	7.70388	1.29731	1.1694	1.10937	0.200645	0.213667
CG31926-RA FEA=BDGP GEN=CG31926 DB_XREF=CG31926 FBgn0051926 SEG=chr2L:+1497412,1498645 MAP=22A2-22A2 LEN=1233 DEF=(CG31926 gene symbol:CG31926 synonyms:(CG10872) FBgn0051926 )	4.31009	4.49161	6.81714	4.60477	4.36443	4.30238	4.36403	4.401	4.35703	4.31371	1.29769	1.00314	1.29363	0.179609	0.348431
CG30054-RB FEA=BDGP GEN=CG30054 DB_XREF=CG30054 FBgn0050054 SEG=chr2R:+7688484,7689836 MAP=49B9-49B9 LEN=1023 DEF=(CG30054 gene symbol:CG30054 FBgn0050054 )	6.03053	6.13762	9.69297	6.57158	6.16004	6.38573	6.18415	6.38084	6.11091	7.48692	1.33665	1.06667	1.2531	0.159999	0.192422
CG9792-RA FEA=BDGP SEG=chr3R:-9235282,9241025	143.543	148.016	171.473	216.717	247.34	357	358.359	376.8	328.197	347.317	1.33143	1.09309	1.21804	0.08373	0.245308
CG40400-RA FEA=BDGP GEN=CG40400 DB_XREF=CG40400 FBgn0058400 SEG=chr3h:-913428,915290 LEN=432 DEF=(CG40400 gene symbol:CG40400 FBgn0058400 )	5.53193	9.06608	5.59261	5.65077	5.56747	5.37704	5.54433	5.63867	5.55865	5.33543	1.29837	1.00266	1.29492	0.221377	0.449729
CG40068-RA FEA=BDGP GEN=CG40068 DB_XREF=CG40068 FBgn0058068 SEG=chrU:+6201028,6201442 LEN=414 DEF=(CG40068 gene symbol:CG40068 FLAGGED_PROBLEMATIC FBgn0058068 )	16.8753	18.7332	24.163	25.7612	18.2039	16.7159	24.7325	15.9946	19.493	16.8112	1.40203	1.14061	1.2292	0.0140393	0.206002
Stencil:3R:21503746:21512748:GENSCAN FEA=stencil SEG=chr3R:+21503746,21512748	6.6175	9.93255	5.86484	5.95066	6.10253	7.63004	6.06105	6.64968	5.89236	6.60376	1.40071	1.03384	1.35486	0.14477	0.362366
CG17478-RA FEA=BDGP GEN=CG17478 DB_XREF=CG17478 FBgn0058280 SEG=chr2h:-1417978,1419375 LEN=1397 DEF=(CG17478 gene symbol:CG17478 synonyms:(CG40280) FBgn0058280 )	9.06445	11.8239	6.03126	8.46279	5.88187	7.13906	6.3981	7.54974	5.54515	7.12553	1.44117	1.04127	1.38405	0.11212	0.363053
CG5379-RA FEA=BDGP GEN=CG5379 DB_XREF=CG5379 FBgn0038956 SEG=chr3R:-18203289,18205081 MAP=94A11-94A11 LEN=969 DEF=(CG5379 gene symbol:CG5379 FBgn0038956 (GO:0004089 carbonate dehydratase))	5.28232	5.47279	6.40528	8.30859	5.07901	5.08748	5.21864	5.19605	5.37877	6.07023	1.36808	1.08189	1.26453	0.0871768	0.097426
HDC14222 FEA=HDP SEG=chr3R:+13820909,13821324	5.4952	10.8494	5.72838	5.47141	7.1307	5.8848	5.70671	7.8497	5.60449	6.63725	1.45937	1.07313	1.35991	0.219221	0.29685
RH42808 FEA=sim4 SEG=chr3R:-13725074,13727325	75.1454	93.0576	57.8159	61.7709	76.4651	46.7312	79.7234	59.1998	70.3365	88.6999	1.40654	1.07548	1.30782	0.0588728	0.362926
CG7095-RA FEA=BDGP GEN=CG7095 DB_XREF=CG7095 FBgn0030962 SEG=chrX:+18551622,18554047 MAP=17E1-17E1 LEN=2169 DEF=(CG7095 gene symbol:CG7095 FBgn0030962 (GO:0008277 regulation of G-protein coupled receptor protein signaling pathway) (GO:0016299 regulator of G-protein signaling))	7.97722	8.56641	8.46868	13.5948	8.24517	9.65886	9.50438	12.1469	7.42035	9.79826	1.33365	1.07141	1.24477	0.198359	0.336591
CG2816-RA FEA=BDGP GEN=CG2816 DB_XREF=CG2816 FBgn0031564 SEG=chr2L:+3696148,3696607 MAP=24C1-24C1 LEN=292 DEF=(CG2816 gene symbol:CG2816 FBgn0031564 (GO:0004867 serine protease inhibitor))	57.1547	41.661	66.4376	71.7346	96.5943	90.6866	83.4246	94.0979	98.0527	102.812	1.39828	1.08961	1.28329	0.0690603	0.075653
CG33102-RA FEA=BDGP SEG=chr3R:+22264165,22265638	8.11011	7.41808	12.3587	8.40537	8.05079	7.49034	8.27321	8.55635	8.32483	7.91841	1.33718	1.04137	1.28406	0.160978	0.16639
CG13602-RA FEA=BDGP GEN=CG13602 DB_XREF=CG13602 FBgn0039127 SEG=chr3R:-19744106,19745379 MAP=95C13-95C13 LEN=1171 DEF=(CG13602 gene symbol:CG13602 FBgn0039127 )	4.90431	4.99109	6.18707	6.87021	4.91377	5.55444	4.8499	5.0152	4.99002	5.76881	1.31953	1.02976	1.28139	0.0221526	0.339196
CG12233-RA FEA=BDGP GEN=CG12233 DB_XREF=CG12233 FBgn0031024 SEG=chrX:-19250074,19252770 MAP=18C8-18C8 LEN=1348 DEF=(CG12233 gene symbol:CG12233 FBgn0031024 (GO:0005759 mitochondrial matrix) (GO:0004449 isocitrate dehydrogenase (NAD+)))	2158.49	2897.31	1750.8	2065.57	2241.29	1994.65	2226.16	2074.43	2354.89	2281.14	1.32477	1.03843	1.27574	0.131359	0.257124
CG8299-RA FEA=BDGP GEN=CG8299 DB_XREF=CG8299 FBgn0034052 SEG=chr2R:-11004425,11005208 MAP=52D3-52D3 LEN=783 DEF=(CG8299 gene symbol:CG8299 FBgn0034052 (GO:0004252 serine-type endopeptidase))	23.6608	18.6991	12.915	18.3737	12.7818	13.3972	12.5312	8.83746	40.5152	12.2053	1.35384	1.59023	0.851349	0.136102	0.245348
CG10734-RA FEA=BDGP GEN=CG10734 DB_XREF=CG10734 FBgn0034082 SEG=chr2R:-11221135,11222519 MAP=52F1-52F1 LEN=1305 DEF=(CG10734 gene symbol:CG10734 FBgn0034082 )	5.97045	5.8764	9.14419	7.16063	6.35446	6.26241	5.77089	5.88164	6.03826	5.6379	1.3763	1.04727	1.31418	0.0769462	0.134139
E. coli GEN=bioC DB_XREF=gb:J04423.1 NOTE=SIF corresponding to nucleotides 4626-4878 of gb:J04423.1 DEF=E.coli 7,8-diamino-pelargonic acid (bioA), biotin synthetase (bioB), 7-keto-8-amino-pelargonic acid synthetase (bioF), bioC protein, and dethiobiotin synthetase (bioD), complete cds.	374.151	331.307	492.953	526.46	442.199	507.841	499.125	461.596	558.206	584.909	1.44504	1.10734	1.30497	0.0143632	0.145902
CG10847-RB FEA=BDGP GEN=enc DB_XREF=CG10847 FBgn0004875 SEG=chr3L:+3799315,3821837 MAP=63F1-63F3 LEN=7234 DEF=(CG10847 gene symbol:enc FBgn0004875 (GO:0007282 cystoblast cell division) (GO:0007292 oogenesis) (GO:0005737 cytoplasm) (GO:0007293 egg chamber formation) (GO:0007294 oocyte determination) (GO:0007310 oocyte dorsalventral axis determination) (GO:0007317 regulation of pole plasm oskar mRN…	390.555	456.103	282.062	317.654	393.313	353.803	374.267	337.414	365.501	342.482	1.41177	1.07269	1.3161	0.0401925	0.075742
CG11334-RA FEA=BDGP GEN=CG11334 DB_XREF=CG11334 FBgn0039849 SEG=chr3R:-27274911,27278096 MAP=100B8-100B8 LEN=1514 DEF=(CG11334 gene symbol:CG11334 FBgn0039849 (GO:0005851 eukaryotic translation initiation factor 2B complex) (GO:0045182 translation regulator) (GO:0006412 protein biosynthesis))	289.778	282.816	353.701	442.544	339.129	310.88	325.183	350.037	357.651	332.289	1.39059	1.06643	1.30397	0.0643999	0.0616566
AM01482 FEA=sim4 SEG=chrU:-426330,426943	55.2431	74.4503	46.7777	47.3004	62.493	39.5398	69.3196	68.0225	53.0588	66.7021	1.37857	1.09589	1.25795	0.102487	0.309857
CG4114-RA FEA=BDGP GEN=ex DB_XREF=CG4114 FBgn0004583 SEG=chr2L:+432917,450366 MAP=21C5-21C6 LEN=6646 DEF=(CG4114 gene symbol:ex FBgn0004583 (GO:0007444 imaginal disc development) (GO:0045571 negative regulation of imaginal disc growth) (GO:0042127 regulation of cell proliferation) (GO:0016324 apical plasma membrane) (GO:0007165 signal transduction))	87.1542	58.2428	50.2812	60.451	74.2692	62.1703	74.7703	63.1669	73.0541	79.3418	1.31305	1.02061	1.28654	0.187703	0.413977
CG17929-RA FEA=BDGP GEN=CG17929 DB_XREF=CG17929 FBgn0038415 SEG=chr3R:+12151312,12152958 MAP=89B18-89B18 LEN=1425 DEF=(CG17929 gene symbol:CG17929 FBgn0038415 )	17.9307	12.6572	16.202	6.48881	12.1969	15.9039	8.49699	13.0308	7.918	11.6856	1.34803	1.12145	1.20204	0.274528	0.320869
CG9664-RB FEA=BDGP GEN=CG9664 DB_XREF=CG9664 FBgn0031515 SEG=chr2L:-3283813,3287259 MAP=23E1-23E1 LEN=2775 DEF=(CG9664 gene symbol:CG9664 FBgn0031515 (GO:0004009 ATP-binding cassette (ABC) transporter))	47.7008	39.8868	52.8464	71.9658	114.34	137.338	144.092	151.735	151.546	147.502	1.425	1.139	1.25109	0.106646	0.0572159
CG18676-RA FEA=BDGP GEN=CG18676 DB_XREF=CG18676 FBgn0040697 SEG=chr3L:-4163942,4165289 MAP=64A10-64A10 LEN=1347 DEF=(CG18676 gene symbol:CG18676 FBgn0040697 )	44.6998	90.7615	50.8045	46.2927	55.7956	45.4628	71.9945	51.1834	51.6409	54.1641	1.39511	1.1036	1.26414	0.247164	0.26205
CG3132-RA FEA=BDGP GEN=CG3132 DB_XREF=CG3132 FBgn0037977 SEG=chr3R:+7825046,7829256 MAP=87A4-87A4 LEN=2207 DEF=(CG3132 gene symbol:CG3132 FBgn0037977 (GO:0005764 lysosome) (GO:0004565 beta-galactosidase))	480.874	511.884	678.488	630.063	712.667	587.5	637.792	651.082	667.416	620.232	1.3181	1.0004	1.31757	0.0157969	0.497522
HDC06474 FEA=HDP SEG=chrU:+4854474,4855360	6.16787	6.36996	6.31152	10.1003	8.0829	5.48256	6.1583	6.24484	6.66937	5.84889	1.30898	1.0512	1.24523	0.207318	0.357083
CG8089-RA FEA=BDGP GEN=CG8089 DB_XREF=CG8089 FBgn0033993 SEG=chr2R:-10209605,10211480 MAP=51E2-51E2 LEN=1875 DEF=(CG8089 gene symbol:CG8089 FBgn0033993 )	22.2693	22.7856	15.4605	17.6001	19.1231	17.2588	13.5304	16.2926	21.458	18.2224	1.3628	1.12143	1.21524	0.0160305	0.208121
CG3360-RA FEA=BDGP GEN=Cyp313a1 DB_XREF=CG3360 FBgn0038236 SEG=chr3R:+10346810,10348714 MAP=88C4-88C4 LEN=1511 DEF=(CG3360 gene symbol:Cyp313a1 FBgn0038236 (GO:0005792 microsome) (GO:0016020 membrane) (GO:0015034 cytochrome P450) (GO:0017143 insecticide metabolism))	5269.97	6211.16	3956.82	4332.58	5074.71	6975.23	6497.95	6775.9	6054.54	5130.85	1.38504	1.03266	1.34123	0.043875	0.402752
CG32745-RB FEA=BDGP GEN=CG32745 DB_XREF=CG32745 FBgn0052745 SEG=chrX:-6020608,6021128 MAP=5E4-5E4 LEN=471 DEF=(CG32745 gene symbol:CG32745 FLAGGED_PROBLEMATIC FBgn0052745 )	62.6401	64.874	93.9679	78.5532	65.4407	73.8224	86.966	70.3858	76.8187	70.409	1.35296	1.03959	1.30143	0.0509027	0.343396
HDC14963 FEA=HDP SEG=chr3R:-18077536,18081973	7.61061	7.43387	5.55286	5.96009	5.77421	5.50319	6.90788	5.52368	5.78774	5.70151	1.30674	1.06891	1.2225	0.00771816	0.210965
CG31000-RB FEA=BDGP GEN=heph DB_XREF=CG31000 FBgn0011224 SEG=chr3R:-27666096,27808366 MAP=100C4-100D1 LEN=2880 DEF=(CG31000 gene symbol:heph synonyms:(CG2094 CG2290) FBgn0011224 (GO:0008248 pre-mRNA splicing factor) (GO:0005681 spliceosome complex) (GO:0008187 poly-pyrimidine tract binding) (GO:0003723 RNA binding) (GO:0006371 mRNA splicing))	357.23	348.13	255.794	273.492	333.599	297.525	376.285	304.609	322.954	367.889	1.33266	1.01201	1.31685	0.00626773	0.449562
CG9616-RA FEA=BDGP GEN=CG9616 DB_XREF=CG9616 FBgn0038214 SEG=chr3R:-10070726,10071198 MAP=88B1-88B1 LEN=417 DEF=(CG9616 gene symbol:CG9616 FBgn0038214 )	217.059	245.593	139.331	166.464	212.158	197.784	255.967	139.968	180.859	200.508	1.51295	1.27732	1.18447	0.0288101	0.0629798
GM08552_revcomp FEA=sim4 SEG=chrU:+2387881,2389317	18.4351	23.9154	15.7374	14.9793	17.3186	20.4228	16.7449	11.6469	20.396	16.1982	1.37875	1.12946	1.22071	0.0851024	0.247258
HDC16113 FEA=HDP SEG=chr3R:-24711058,24712178	5.57004	5.64631	7.24276	7.3331	5.81063	5.86664	9.3929	5.96379	5.78326	5.81856	1.29952	1.19951	1.08337	0.000618099	0.190227
CG3219-RA FEA=BDGP GEN=Klp59C DB_XREF=CG3219 FBgn0034824 SEG=chr2R:-18167594,18169610 MAP=59C4-59C4 LEN=2016 DEF=(CG3219 gene symbol:Klp59C FBgn0034824 (GO:0005871 kinesin complex) (GO:0007018 microtubule-based movement) (GO:0016326 kinesin motor))	4.46518	4.47163	5.28044	6.27306	4.47443	4.49519	4.78446	4.57407	4.51151	4.42865	1.2928	1.01775	1.27026	0.0594012	0.25116
CG11440-RA FEA=BDGP GEN=CG11440 DB_XREF=CG11440 FBgn0037163 SEG=chr3L:-22376093,22378461 MAP=79E4-79E4 LEN=2368 DEF=(CG11440 gene symbol:CG11440 FBgn0037163 (GO:0008195 phosphatidate phosphatase) (GO:0016311 dephosphorylation))	697.261	639.498	387.359	411.579	595.028	524.653	524.989	404.155	384.988	434.048	1.67317	1.34457	1.24439	0.00664675	0.00343082
CG6331-RA FEA=BDGP GEN=Orct DB_XREF=CG6331 FBgn0019952 SEG=chr3R:+20092638,20095172 MAP=95F8-95F8 LEN=2534 DEF=(CG6331 gene symbol:Orct FBgn0019952 (GO:0015226 carnitine transporter))	409.889	472.722	584.282	598.444	418.772	502.429	548.234	522.7	569.755	438.333	1.34003	1.04175	1.28632	0.0215518	0.362037
HDC05187 FEA=HDP SEG=chr2R:+3382557,3382744	5.23157	5.93647	8.6824	6.80667	5.44588	5.45523	5.43668	8.42175	5.86596	5.37267	1.38691	1.20337	1.15252	0.0818939	0.153111
CG13422-RA FEA=BDGP GEN=CG13422 DB_XREF=CG13422 FBgn0034511 SEG=chr2R:+15590038,15590538 MAP=57A4-57A4 LEN=500 DEF=(CG13422 gene symbol:CG13422 FBgn0034511 (GO:0008225 Gram-negative antibacterial peptide))	1163.75	660.448	666.983	656.802	1100.09	714.392	746.12	696.949	662.854	1016.59	1.37802	1.07752	1.27888	0.212472	0.366061
HDC20236 FEA=HDP SEG=chrYh:-252692,252940	6.27061	6.38776	9.8563	6.7789	6.62949	6.12982	6.22635	6.51926	6.36214	5.83202	1.31417	1.01455	1.29532	0.162852	0.371465
HDC16061 FEA=HDP SEG=chr3R:+24220078,24220541	4.81583	7.78923	4.77214	4.82504	4.79903	4.63229	5.60439	4.92128	4.6992	4.62424	1.31341	1.05553	1.24432	0.209136	0.223566
HDC06636 FEA=HDP SEG=chr2R:+10902832,10903876	12.6743	12.1311	12.2494	20.3374	12.414	12.1734	11.9841	12.6575	11.9828	12.4353	1.3137	1.01378	1.29584	0.219192	0.256504
CG14585-RA FEA=BDGP GEN=CG14585 DB_XREF=CG14585 FBgn0036757 SEG=chr3L:-17764540,17766800 MAP=75A4-75A4 LEN=1836 DEF=(CG14585 gene symbol:CG14585 FBgn0036757 )	19.9299	21.387	15.64	15.2832	13.6935	15.1115	17.0155	14.5433	12.4457	17.2342	1.33611	1.03612	1.28953	0.0101028	0.384054
CG13606-RA FEA=BDGP GEN=CG13606 DB_XREF=CG13606 FBgn0039161 SEG=chr3R:+19989009,19997798 MAP=95E7-95E8 LEN=1154 DEF=(CG13606 gene symbol:CG13606 FBgn0039161 )	22.9619	15.9259	8.0112	17.1133	22.7525	29.0215	26.6185	21.3645	22.1136	25.8591	1.5478	1.1306	1.36901	0.177078	0.129391
CG32755-RA FEA=BDGP GEN=CG32755 DB_XREF=CG32755 FBgn0052755 SEG=chrX:+5690626,5691813 MAP=5C10-5C10 LEN=1073 DEF=(CG32755 gene symbol:CG32755 FBgn0052755 )	6.69336	7.97375	5.36398	5.53113	7.10324	6.55769	8.88656	6.78471	6.14691	6.94989	1.34621	1.13409	1.18704	0.0499646	0.149321
HDC15690 FEA=HDP SEG=chr3R:-21833334,21835988	6.43361	7.12196	4.96797	5.41842	5.09454	5.04776	4.96307	5.06347	4.97235	4.58551	1.30513	1.0331	1.26331	0.0306262	0.173424
CG6667-RA FEA=BDGP GEN=dl DB_XREF=CG6667 FBgn0000462 SEG=chr2L:-17414915,17428443 MAP=36C8-36C9 LEN=2486 DEF=(CG6667 gene symbol:dl FBgn0000462 (GO:0045892 negative regulation of transcription, DNA-dependent) (GO:0045893 positive regulation of transcription, DNA-dependent) (GO:0005737 cytoplasm) (GO:0016481 negative regulation of transcription) (GO:0008358 maternal determination of anteriorposter…	303.273	225.584	175.906	182.45	258.901	250.084	247.19	226.614	217.838	213.695	1.47579	1.14895	1.28447	0.0801398	0.00162281
Stencil:3R:23714142:23722337:GENSCAN FEA=stencil SEG=chr3R:+23714142,23722337	5.23191	5.83255	7.62914	7.07051	5.33035	5.28477	5.501	5.85943	5.51014	5.22619	1.32855	1.02976	1.29015	0.0236654	0.228723
CG12061-RA FEA=BDGP GEN=CG12061 DB_XREF=CG12061 FBgn0058148 SEG=chrXh:-157651,169070 LEN=1209 DEF=(CG12061 gene symbol:CG12061 synonyms:(CG40148) FLAGGED_PROBLEMATIC FBgn0058148 (GO:0008273 calcium, potassium:sodium antiporter))	5.17216	4.78961	8.02262	5.00344	5.11234	4.93164	4.51614	5.01828	5.52646	4.73965	1.3076	1.04974	1.24564	0.210004	0.226105
CG13935-RA FEA=BDGP GEN=CG13935 DB_XREF=CG13935 FBgn0035280 SEG=chr3L:-1813264,1815790 MAP=62B6-62B6 LEN=901 DEF=(CG13935 gene symbol:CG13935 FBgn0035280 (GO:0005214 structural constituent of cuticle (sensu Insecta)))	167.59	157.644	188.506	241.548	146.449	201.98	206.668	221.282	182.603	207.847	1.32229	1.10203	1.19987	0.0957905	0.223562
CG31795-RB FEA=BDGP GEN=ia2 DB_XREF=CG31795 FBgn0031294 SEG=chr2L:-1013086,1049719 MAP=21E2-21E2 LEN=6981 DEF=(CG31795 gene symbol:ia2 synonyms:(CG4355 CG11344) FBgn0031294 (GO:0006470 protein amino acid dephosphorylation) (GO:0005001 transmembrane receptor protein tyrosine phosphatase) (GO:0005886 plasma membrane) (GO:0004725 protein tyrosine phosphatase))	2418.49	2935.37	1699.88	1905	2449.78	2076.2	2857.57	1865.25	2119.53	2128.39	1.48517	1.20781	1.22964	0.0439809	0.0772379
CG14545-RA FEA=BDGP GEN=CG14545 DB_XREF=CG14545 FBgn0040602 SEG=chr3R:-21665489,21666378 MAP=96F3-96F3 LEN=820 DEF=(CG14545 gene symbol:CG14545 FBgn0040602 )	4.71267	5.55213	4.94276	8.39808	4.74585	4.67612	4.74082	4.79523	7.15615	4.70263	1.29967	1.1759	1.10526	0.239093	0.179792
CG2213-RA FEA=BDGP GEN=CG2213 DB_XREF=CG2213 FBgn0035210 SEG=chr3L:-1312928,1313781 MAP=61F6-61F6 LEN=853 DEF=(CG2213 gene symbol:CG2213 FBgn0035210 )	12.8582	9.95868	8.82935	8.73034	9.27054	10.1772	9.26507	7.21559	10.913	9.3757	1.29939	1.04394	1.2447	0.105833	0.368018
CG13280-RA FEA=BDGP GEN=CG13280 DB_XREF=CG13280 FBgn0032609 SEG=chr2L:-16780104,16799177 MAP=36B1-36B1 LEN=1629 DEF=(CG13280 gene symbol:CG13280 FBgn0032609 )	19.9579	18.0817	12.638	8.08936	19.401	16.8976	27.4096	21.0404	13.5817	11.4277	1.83523	1.38347	1.32655	0.036073	0.121661
CG17328-RA FEA=BDGP SEG=chr2L:+16278376,16279845	34.2614	27.2753	37.6009	42.9799	26.5947	32.6283	29.1773	30.62	27.0834	28.6263	1.30948	1.02399	1.2788	0.081687	0.375209
CG12240-RB FEA=BDGP SEG=chr2R:-19201233,19202864	63.3031	69.5722	49.7448	46.3564	63.303	73.5505	77.3433	68.3364	67.6233	73.3973	1.38266	1.02312	1.35142	0.017781	0.370959
CG6362-RA FEA=BDGP SEG=chr2R:-12834129,12836277	18.5917	16.2395	18.9513	26.6116	13.5727	16.7892	16.6456	16.9562	15.6327	17.9581	1.3081	1.0753	1.21651	0.156204	0.198759
CG40198-RA FEA=BDGP GEN=CG40198 DB_XREF=CG40198 FBgn0058198 SEG=chr3h:-208456,209183 LEN=668 DEF=(CG40198 gene symbol:CG40198 FBgn0058198 )	78.8233	81.6335	76.3498	134.263	120.516	84.8267	143.581	93.6307	123.194	154.847	1.31258	1.0652	1.23225	0.2391	0.386582
CG40139-RA FEA=BDGP GEN=CG40139 DB_XREF=CG40139 FBgn0058139 SEG=chrU:-3830122,3830633 LEN=511 DEF=(CG40139 gene symbol:CG40139 FBgn0058139 )	34.6307	30.799	17.9581	19.3556	22.2286	20.2127	21.3143	16.2089	13.61	15.6037	1.75351	1.40361	1.24928	0.010201	0.0016707
S.C3L001717 FEA=fgenesh SEG=chr3L:+13234862,13235578	59.5463	58.8734	34.8431	55.8929	62.9462	43.4776	46.6676	43.2087	57.0963	45.8965	1.3051	1.04713	1.24637	0.159596	0.385562
CG11505-RA FEA=BDGP GEN=CG11505 DB_XREF=CG11505 FBgn0035424 SEG=chr3L:+3205466,3212949 MAP=63C1-63C1 LEN=5242 DEF=(CG11505 gene symbol:CG11505 FBgn0035424 )	9.87836	16.466	9.46057	7.87857	8.13056	9.18835	13.7407	10.8788	10.1182	11.2323	1.51936	1.03766	1.46421	0.157567	0.417402
HDC13539 FEA=HDP SEG=chr3R:-10035325,10035955	6.66928	6.58589	6.77352	10.6998	6.78102	6.69346	8.32918	6.96643	7.42048	6.84997	1.31822	1.02669	1.28396	0.197585	0.376194
S.C3R001314 FEA=fgenesh SEG=chr3R:-9351885,9366923	6.06717	6.07182	8.0518	7.61316	5.82857	6.70715	5.84266	5.99093	5.79	5.87647	1.29047	1.04083	1.23984	0.00756378	0.231416
NO_REP_ID FEA=transposon LEN=7318 DESC=gb|-|rover ROVER 7318bp	85.8291	89.2612	55.9021	64.8817	64.13	56.6286	63.2565	45.5533	56.4172	55.9846	1.44962	1.16498	1.24433	0.0149677	0.0557898
CG9007-RA FEA=BDGP GEN=CG9007 DB_XREF=CG9007 FBgn0036398 SEG=chr3L:+13951028,13969031 MAP=70C11-70C12 LEN=12640 DEF=(CG9007 gene symbol:CG9007 FBgn0036398 )	517.67	414.041	328.022	376.585	472.56	460.791	523.823	436.113	487.101	508.544	1.32231	1.01775	1.29925	0.092821	0.392032
CG15389-RA FEA=BDGP GEN=CG15389 DB_XREF=CG15389 FBgn0031415 SEG=chr2L:+2338974,2339750 MAP=22E1-22E1 LEN=399 DEF=(CG15389 gene symbol:CG15389 FLAGGED_PROBLEMATIC FBgn0031415 )	8.91248	9.28187	12.7755	12.0395	8.34345	8.3266	9.63992	10.1288	8.87301	8.48156	1.36389	1.0446	1.30565	0.00756121	0.292756
HDC19959 FEA=HDP SEG=chrX:+20936898,20937971	5.38562	5.44005	5.45274	8.77726	5.72514	7.77435	5.66579	5.80843	6.85453	5.86806	1.31447	1.03423	1.27097	0.206786	0.398841
CG9334-RA FEA=BDGP GEN=Spn3 DB_XREF=CG9334 FBgn0028986 SEG=chr2L:-20806349,20807921 MAP=38F2-38F2 LEN=1405 DEF=(CG9334 gene symbol:Spn3 FBgn0028986 (GO:0004868 serpin))	4.78709	4.87847	4.92696	8.13714	4.89173	4.85346	4.84371	10.2187	5.11582	4.75239	1.35161	1.37686	0.981663	0.200437	0.178842
CG2621-RA FEA=BDGP GEN=sgg DB_XREF=CG2621 FBgn0003371 SEG=chrX:+2390721,2434629 MAP=3A8-3B2 LEN=2942 DEF=(CG2621 gene symbol:sgg FBgn0003371 (GO:0007507 heart development) (GO:0008407 bristle morphogenesis) (GO:0004674 protein serinethreonine kinase) (GO:0007623 circadian rhythm) (GO:0007367 segment polarity determination) (GO:0006468 protein amino acid phosphorylation) (GO:0004696 glycogen synth…	399.267	353.656	485.129	533.041	437.522	511.481	447.491	468.289	472.014	484.348	1.35229	1.02016	1.32556	0.0284693	0.356007
CG10112-RA FEA=BDGP GEN=CG10112 DB_XREF=CG10112 FBgn0033942 SEG=chr2R:-9576267,9578934 MAP=51A6-51A6 LEN=665 DEF=(CG10112 gene symbol:CG10112 FBgn0033942 )	264.708	221.012	289.255	336.498	345.147	355.278	351.701	353.431	352.565	416.025	1.2883	1.06643	1.20805	0.0807607	0.166934
CG33091-RA FEA=BDGP GEN=CG33091 DB_XREF=CG33091 FBgn0053091 SEG=chr3R:+21086609,21089646 MAP=96C8-96C8 LEN=2922 DEF=(CG33091 gene symbol:CG33091 FLAGGED_PROBLEMATIC FBgn0053091 )	477.865	504.058	358.965	338.75	505.89	622.577	522.365	475.754	464.243	538.435	1.40734	1.11661	1.26037	0.00664172	0.126819
CG11641-RA FEA=BDGP GEN=CG11641 DB_XREF=CG11641 FBgn0033288 SEG=chr2R:+3448116,3457045 MAP=44C4-44C4 LEN=4084 DEF=(CG11641 gene symbol:CG11641 FBgn0033288 (GO:0005634 nucleus) (GO:0003700 transcription factor))	300.656	241.696	212.516	198.166	248.551	243.241	264.102	239.519	241.21	255.68	1.32061	1.02646	1.28657	0.0811134	0.233566
CG15008-RA FEA=BDGP GEN=CG15008 DB_XREF=CG15008 FBgn0035512 SEG=chr3L:-4192870,4193499 MAP=64A10-64A10 LEN=567 DEF=(CG15008 gene symbol:CG15008 FBgn0035512 (GO:0008010 structural constituent of larval cuticle (sensu Insecta)))	9.0416	7.82718	9.90872	11.9121	8.69024	9.74444	11.5686	10.6382	9.83625	7.99023	1.29356	1.05405	1.22723	0.0844297	0.339295
CG8178-RA FEA=BDGP GEN=Nach DB_XREF=CG8178 FBgn0024319 SEG=chr2R:-11716929,11718771 MAP=53C10-53C10 LEN=1551 DEF=(CG8178 gene symbol:Nach FBgn0024319 (GO:0005272 sodium channel))	6.3997	6.21399	5.07151	4.77157	4.71945	4.69763	6.00893	4.80906	4.72106	4.65463	1.28148	1.08751	1.17836	0.00791444	0.198091
CG15202-RA FEA=BDGP GEN=CG15202 DB_XREF=CG15202 FBgn0030271 SEG=chrX:+10884618,10885318 MAP=10A8-10A8 LEN=348 DEF=(CG15202 gene symbol:CG15202 FBgn0030271 )	413.79	514.385	547.214	652.801	581.558	541.751	591.574	586.962	564.494	612.407	1.29288	1.02856	1.25697	0.101668	0.235881
CG3085-RA FEA=BDGP GEN=CG3085 DB_XREF=CG3085 FBgn0034816 SEG=chr2R:+18118636,18120426 MAP=59C3-59C3 LEN=1669 DEF=(CG3085 gene symbol:CG3085 FBgn0034816 )	6.88003	7.0733	9.9284	8.18385	7.37659	7.31236	7.3729	7.5369	7.47431	7.40983	1.29806	1.01628	1.27726	0.0706588	0.0234707
CG9571-RA FEA=BDGP GEN=CG9571 DB_XREF=CG9571 FBgn0031086 SEG=chrX:-19787661,19788444 MAP=19A6-19B1 LEN=783 DEF=(CG9571 gene symbol:CG9571 FBgn0031086 (GO:0003700 transcription factor) (GO:0005634 nucleus))	5.79082	4.85975	6.35384	7.61078	4.8481	4.82729	4.87054	4.93415	7.37481	4.96503	1.31116	1.18755	1.10409	0.0841361	0.161825
CG9314-RA FEA=BDGP GEN=CG9314 DB_XREF=CG9314 FBgn0032061 SEG=chr2L:+8697802,8699673 MAP=29E4-29E4 LEN=1808 DEF=(CG9314 gene symbol:CG9314 FBgn0032061 (GO:0004096 catalase))	5.57772	6.97807	10.7824	6.88989	5.69744	6.53767	7.2635	5.94376	6.53608	5.79691	1.4075	1.06685	1.3193	0.170837	0.232894
E. coli GEN=bioD DB_XREF=gb:J04423.1 NOTE=SIF corresponding to nucleotides 4980-5256 of gb:J04423.1, not 100% identical DEF=E.coli 7,8-diamino-pelargonic acid (bioA), biotin synthetase (bioB), 7-keto-8-amino-pelargonic acid synthetase (bioF), bioC protein, and dethiobiotin synthetase (bioD), complete cds.	1974.82	1459.82	2379.9	2456.24	1315.06	1685.07	1636.26	1483.06	1800.84	2057.39	1.40805	1.15204	1.22223	0.0573636	0.155368
CG9932-RA FEA=BDGP GEN=CG9932 DB_XREF=CG9932 FBgn0032469 SEG=chr2L:-13011540,13020203 MAP=34A4-34A5 LEN=7168 DEF=(CG9932 gene symbol:CG9932 FBgn0032469 )	674.341	723.795	551.799	540.762	790.034	677.495	763.858	675.846	764.057	823.408	1.27969	1.01431	1.26164	0.0132059	0.427634
CG14305-RA FEA=BDGP GEN=CG14305 DB_XREF=CG14305 FBgn0038630 SEG=chr3R:+14424493,14425835 MAP=91B5-91B5 LEN=1281 DEF=(CG14305 gene symbol:CG14305 FBgn0038630 (GO:0004672 protein kinase) (GO:0004674 protein serinethreonine kinase) (GO:0006468 protein amino acid phosphorylation))	4.56069	5.70374	8.62345	4.64231	4.9255	4.51399	4.57546	8.02799	4.6235	4.44629	1.2924	1.21997	1.05937	0.271998	0.215142
CG7532-RA FEA=BDGP SEG=chr2L:-14331259,14333662	323.75	365.991	458.742	442.485	503.733	395.969	523.053	455.923	514.623	603.309	1.30662	1.1062	1.18117	0.0214389	0.218162
CG31342-RA FEA=BDGP GEN=CG31342 DB_XREF=CG31342 FBgn0051342 SEG=chr3R:+8811804,8817284 MAP=87D7-87D7 LEN=3683 DEF=(CG31342 gene symbol:CG31342 synonyms:(CG7472 CG18551) FBgn0051342 )	471.37	452.801	360.552	360.832	424.239	392.886	456.897	408.71	423.437	454.503	1.28111	1.00991	1.26854	0.00414119	0.431506
CG13088-RA FEA=BDGP GEN=CG13088 DB_XREF=CG13088 FBgn0032047 SEG=chr2L:+8481215,8482779 MAP=29D1-29D1 LEN=1452 DEF=(CG13088 gene symbol:CG13088 FBgn0032047 )	29.0658	20.2384	27.6541	38.9263	29.3432	28.3931	21.6811	29.1045	26.8822	21.5543	1.3504	1.0242	1.31849	0.175462	0.429264
CG14872-RA FEA=BDGP GEN=CG14872 DB_XREF=CG14872 FBgn0038346 SEG=chr3R:-11333798,11334578 MAP=88F7-88F7 LEN=679 DEF=(CG14872 gene symbol:CG14872 FBgn0038346 )	604.85	667.986	486.839	404.1	487.056	449.235	467.929	417.563	522.892	532.733	1.42865	1.04911	1.36176	0.033451	0.291022
CG12054-RA FEA=BDGP GEN=CG12054 DB_XREF=CG12054 FBgn0039831 SEG=chr3R:+27035791,27043579 MAP=100B3-100B3 LEN=3128 DEF=(CG12054 gene symbol:CG12054 FBgn0039831 )	261.939	214.991	190.167	163.422	260.684	225.266	259.262	245.731	245.825	236.789	1.34882	1.02316	1.3183	0.074958	0.331366
CG7727-RA FEA=BDGP GEN=Appl DB_XREF=CG7727 FBgn0000108 SEG=chrX:+289056,335576 MAP=1B9-1B10 LEN=5405 DEF=(CG7727 gene symbol:Appl FBgn0000108 (GO:0005886 plasma membrane) (GO:0005576 extracellular) (GO:0007399 neurogenesis))	1075.49	1165.15	820.693	810.63	1233.17	1027.4	1041.61	969.212	1040.87	917.556	1.37351	1.12793	1.21772	0.0106139	0.0864824
HDC13074 FEA=HDP SEG=chr3R:-7530973,7535916	6.2946	6.42191	6.51358	9.95386	7.54157	6.38102	6.35823	6.46627	6.51514	6.262	1.29497	1.05391	1.22872	0.194847	0.217147
CG5744-RB FEA=BDGP GEN=CG5744 DB_XREF=CG5744 FBgn0030897 SEG=chrX:+17886326,17901481 MAP=17A1-17A1 LEN=1465 DEF=(CG5744 gene symbol:CG5744 FLAGGED_PROBLEMATIC FBgn0030897 )	140.631	174.947	104.838	104.941	173.934	147.824	179.48	117.787	147.729	162.405	1.50434	1.17133	1.2843	0.0455292	0.104755
CG40075-RA FEA=BDGP GEN=CG40075 DB_XREF=CG40075 FBgn0058075 SEG=chrU:-5872194,5872661 LEN=467 DEF=(CG40075 gene symbol:CG40075 FLAGGED_PROBLEMATIC FBgn0058075 )	8.29787	5.3055	5.25129	5.37921	5.59384	5.25202	5.31355	5.32357	5.30456	5.14886	1.27966	1.02424	1.24937	0.212758	0.171959
CG15595-RA FEA=BDGP GEN=CG15595 DB_XREF=CG15595 FBgn0037422 SEG=chr3R:+2117623,2118491 MAP=83E2-83E2 LEN=633 DEF=(CG15595 gene symbol:CG15595 FBgn0037422 )	4.60069	7.8888	4.72383	4.80711	4.67707	4.58687	4.66532	4.7856	5.04363	4.62364	1.31042	1.03759	1.26294	0.231662	0.118387
CG12023-RB FEA=BDGP GEN=CG12023 DB_XREF=CG12023 FBgn0035278 SEG=chr3L:+1791217,1802849 MAP=62B4-62B6 LEN=807 DEF=(CG12023 gene symbol:CG12023 FBgn0035278 )	626.675	751.206	518.893	536.376	701.684	708.347	827.904	720.46	669.044	692.997	1.30571	1.07464	1.21503	0.0621244	0.150291
CG4899-RA FEA=BDGP GEN=Pdh DB_XREF=CG4899 FBgn0011693 SEG=chr3L:-16302105,16303176 MAP=72E2-72E2 LEN=951 DEF=(CG4899 gene symbol:Pdh FBgn0011693 (GO:0016616 oxidoreductase, acting on the CH-OH group of donors, NAD or NADP as acceptor))	17693.3	18901.1	12022.8	13942.1	15600.4	15380.1	15942	17213.3	16981	17281.2	1.40938	1.09703	1.28472	0.021313	0.000626894
CG8765-RB FEA=BDGP GEN=CG8765 DB_XREF=CG8765 FBgn0036900 SEG=chr3L:-19636407,19637316 MAP=76C1-76C1 LEN=641 DEF=(CG8765 gene symbol:CG8765 FBgn0036900 )	31.3081	82.8397	82.6308	82.2635	36.4377	65.7942	59.3124	80.2255	52.4247	44.7863	1.44457	1.09838	1.31518	0.214284	0.361929
CG4786-RA FEA=BDGP GEN=CG4786 DB_XREF=CG4786 FBgn0037012 SEG=chr3L:-20446505,20458952 MAP=77C7-77D1 LEN=2246 DEF=(CG4786 gene symbol:CG4786 FBgn0037012 )	181.41	152.162	114.273	114.714	144.995	143.126	147.81	127.079	108.532	133.307	1.45673	1.18165	1.23279	0.0350496	0.0209212
CG32015-RB FEA=BDGP GEN=CG32015 DB_XREF=CG32015 FBgn0052015 SEG=chr4:+1205160,1207272 MAP=102F8-102F8 LEN=440 DEF=(CG32015 gene symbol:CG32015 FLAGGED_PROBLEMATIC FBgn0052015 )	112.356	122.442	60.252	102.757	93.1638	115.252	100.213	88.8111	78.966	89.8717	1.44039	1.19787	1.20246	0.121021	0.0413705
CG13390-RA FEA=BDGP GEN=CG13390 DB_XREF=CG13390 FBgn0032031 SEG=chr2L:-8367731,8369008 MAP=29B3-29B3 LEN=1211 DEF=(CG13390 gene symbol:CG13390 FBgn0032031 (GO:0005525 GTP binding) (GO:0016818 hydrolase, acting on acid anhydrides, in phosphorus-containing anhydrides))	48.4919	39.4948	57.5589	57.1751	59.3823	51.9843	37.5876	54.5745	53.1075	52.3294	1.30399	1.07423	1.21388	0.048561	0.298665
CG8183-RB FEA=BDGP SEG=chr2R:-10579502,10595963	788.144	884.286	635.459	668.007	844.026	750.218	754.916	705.579	765.649	750.678	1.28306	1.05727	1.21356	0.0340233	0.148814
CG18102-RC FEA=BDGP GEN=shi DB_XREF=CG18102 FBgn0003392 SEG=chrX:+15623902,15635510 MAP=13F18-13F18 LEN=3306 DEF=(CG18102 gene symbol:shi FBgn0003392 (GO:0003777 microtubule motor) (GO:0003779 actin binding) (GO:0016288 cytokinesis) (GO:0005886 plasma membrane) (GO:0007017 microtubule-based process) (GO:0008017 microtubule binding) (GO:0003924 GTPase) (GO:0007613 memory) (GO:0016185 synaptic vesi…	542.009	464.946	388.645	359.674	575.226	420.963	461.814	487.128	461.93	533.347	1.34562	1.01674	1.32347	0.0440675	0.440113
CG12116-RA FEA=BDGP GEN=CG12116 DB_XREF=CG12116 FBgn0030041 SEG=chrX:-8206388,8207953 MAP=7F1-7F1 LEN=1565 DEF=(CG12116 gene symbol:CG12116 FBgn0030041 (GO:0004757 sepiapterin reductase))	4364.94	5007.34	3092.65	3302.91	2840.72	3275.9	2823.19	3263.46	3933.62	3046.25	1.46544	1.14581	1.27895	0.0239441	0.113919
CG8493-RA FEA=BDGP GEN=CG8493 DB_XREF=CG8493 FBgn0033716 SEG=chr2R:+7402514,7404258 MAP=48F10-48F10 LEN=1253 DEF=(CG8493 gene symbol:CG8493 FBgn0033716 )	187.307	216.124	270.117	282.669	186.789	217.944	217.684	233.917	237.358	233.296	1.37021	1.13199	1.21044	0.0207742	0.0291411
CG8112-RA FEA=BDGP GEN=CG8112 DB_XREF=CG8112 FBgn0037612 SEG=chr3R:+4526718,4541005 MAP=85A7-85A8 LEN=2097 DEF=(CG8112 gene symbol:CG8112 FBgn0037612 (GO:0004772 sterol O-acyltransferase))	823.81	864.324	558.865	458.494	1385.6	1152.69	1623.36	994.603	1106.57	1064.75	1.65933	1.31451	1.26232	0.0125319	0.0381978
CG13590-RA FEA=BDGP GEN=CG13590 DB_XREF=CG13590 FBgn0035012 SEG=chr2R:-19536823,19537516 MAP=60D1-60D1 LEN=582 DEF=(CG13590 gene symbol:CG13590 FBgn0035012 )	5.11128	5.09573	5.19086	8.24297	5.04401	5.10393	5.00898	5.20643	5.77761	4.952	1.31614	1.0514	1.25179	0.200622	0.175044
CG12286-RA FEA=BDGP GEN=kar DB_XREF=CG12286 FBgn0001296 SEG=chr3R:-8507921,8515108 MAP=87C5-87C5 LEN=2181 DEF=(CG12286 gene symbol:kar FBgn0001296 (GO:0006727 ommochrome biosynthesis) (GO:0005886 plasma membrane) (GO:0008028 monocarboxylic acid transporter))	879.425	925.998	656.675	703.883	828.937	819.466	801.617	896.7	835.189	852.978	1.32697	1.05504	1.25775	0.0107535	0.0436895
CG31773-RA FEA=BDGP GEN=CG31773 DB_XREF=CG31773 FBgn0051773 SEG=chr2L:-3904358,3906857 MAP=24C9-24D1 LEN=2499 DEF=(CG31773 gene symbol:CG31773 synonyms:(CG3390) FBgn0051773 (GO:0004326 folylpolyglutamate synthase))	4.97824	5.08502	5.04803	7.89308	4.98607	4.94533	4.98414	5.15167	5.02827	4.89186	1.28598	1.01048	1.27264	0.209255	0.265895
CG17330-RA FEA=BDGP SEG=chr2L:+16344002,16345061	223.014	340.891	191.249	190.286	228.287	271.125	227.953	232.057	196.875	172.515	1.47799	1.20936	1.22213	0.130956	0.0674719
CG5829-RA FEA=BDGP GEN=CG5829 DB_XREF=CG5829 FBgn0038520 SEG=chr3R:+13385100,13385934 MAP=90B4-90B4 LEN=834 DEF=(CG5829 gene symbol:CG5829 FBgn0038520 )	9.7219	11.037	14.8351	13.2185	10.6989	13.3159	11.7494	11.0804	11.4081	10.9964	1.3514	1.06807	1.26527	0.0364047	0.190006
CG12470-RA FEA=BDGP SEG=chrX:+65121,66380	5.05231	5.15882	7.94804	5.22493	6.52353	5.53427	5.03073	5.43547	5.60271	6.4426	1.29006	1.02295	1.26111	0.195324	0.409954
CG9554-RB FEA=BDGP GEN=eya DB_XREF=CG9554 FBgn0000320 SEG=chr2L:-6519664,6539188 MAP=26E1-26E2 LEN=3314 DEF=(CG9554 gene symbol:eya FBgn0000320 (GO:0008406 gonad development) (GO:0005634 nucleus) (GO:0007455 eye-antennal disc metamorphosis) (GO:0007456 eye morphogenesis (sensu Drosophila)) (GO:0006350 transcription))	312.609	276.028	384.747	384.992	273.675	337.264	306.82	295.433	298.905	314.022	1.30766	1.01035	1.29427	0.0192318	0.439228
CG6470-RA FEA=BDGP GEN=CG6470 DB_XREF=CG6470 FBgn0030933 SEG=chrX:-18243779,18245769 MAP=17C1-17C1 LEN=1483 DEF=(CG6470 gene symbol:CG6470 FBgn0030933 )	11.3494	9.97604	9.07275	7.00705	10.986	16.4285	16.6904	12.0648	22.7602	15.7806	1.32622	1.14739	1.15586	0.0843762	0.292088
CG2702-RA FEA=BDGP GEN=CG2702 DB_XREF=CG2702 FBgn0037540 SEG=chr3R:+3839560,3842345 MAP=84E8-84E8 LEN=2614 DEF=(CG2702 gene symbol:CG2702 FBgn0037540 )	50.5152	46.1003	28.1805	45.9352	44.4625	40.8792	44.2603	49.2023	45.2954	41.9417	1.30358	1.05276	1.23825	0.171902	0.19789
CG16723-RA FEA=BDGP GEN=CG16723 DB_XREF=CG16723 FBgn0039092 SEG=chr3R:-19410275,19411018 MAP=95A3-95A3 LEN=681 DEF=(CG16723 gene symbol:CG16723 FBgn0039092 )	4.65199	4.67285	4.7006	7.20015	4.67046	4.67548	4.78903	4.76227	4.68486	4.57485	1.27624	1.00806	1.26604	0.205541	0.301363
CG5799-RB FEA=BDGP GEN=dve DB_XREF=CG5799 FBgn0020307 SEG=chr2R:+17287513,17307041 MAP=58D2-58D2 LEN=1511 DEF=(CG5799 gene symbol:dve FLAGGED_PROBLEMATIC FBgn0020307 (GO:0003700 transcription factor) (GO:0003680 AT DNA binding) (GO:0005634 nucleus))	8.41594	9.14459	15.604	9.96101	9.28489	10.0592	8.49728	8.10295	10.872	8.12153	1.45582	1.02749	1.41687	0.147376	0.410209
CG13595-RA FEA=BDGP GEN=CG13595 DB_XREF=CG13595 FBgn0035051 SEG=chr2R:-19742911,19745144 MAP=60D14-60D14 LEN=1776 DEF=(CG13595 gene symbol:CG13595 FBgn0035051 )	28.9677	28.6375	16.1501	27.8843	33.4053	27.536	29.4003	25.6871	29.0337	28.613	1.30819	1.08409	1.20671	0.183549	0.156591
CG1363-RA FEA=BDGP GEN=blow DB_XREF=CG1363 FBgn0004133 SEG=chr2R:-2641385,2647944 MAP=43E3-43E3 LEN=2599 DEF=(CG1363 gene symbol:blow FBgn0004133 (GO:0005737 cytoplasm) (GO:0007519 myogenesis) (GO:0007520 myoblast fusion))	202.407	165.296	114.722	123.472	178.534	162.417	138.154	130.441	133.919	142.71	1.54372	1.17696	1.31161	0.0384106	0.0612179
S.C3R001192 FEA=fgenesh SEG=chr3R:+8386830,8399323	5.77514	5.71387	8.68486	6.1655	5.88794	6.49974	6.03355	6.03603	5.93984	5.90781	1.29257	1.03006	1.25485	0.156938	0.197822
CG15136-RA FEA=BDGP GEN=CG15136 DB_XREF=CG15136 FBgn0032625 SEG=chr2L:-17025331,17026065 MAP=36B6-36B6 LEN=573 DEF=(CG15136 gene symbol:CG15136 FBgn0032625 )	7.21954	7.30395	11.1828	8.09116	7.491	9.10687	7.99907	7.61442	7.66987	7.76515	1.32709	1.06714	1.2436	0.132168	0.171104
CG10152-RA FEA=BDGP SEG=chr3R:+19373819,19395943	374.431	342.812	269.571	243.93	341.185	322.064	350.11	318.881	297.278	310.755	1.39677	1.09326	1.27762	0.0188399	0.0251363
CG13633-RA FEA=BDGP GEN=Ast DB_XREF=CG13633 FBgn0015591 SEG=chr3R:-20576908,20581437 MAP=96A20-96A20 LEN=1446 DEF=(CG13633 gene symbol:Ast FBgn0015591 (GO:0016086 allatostatin) (GO:0005184 neuropeptide hormone) (GO:0007218 neuropeptide signaling pathway))	279.488	227.228	198.462	195.229	266.717	237.304	251.438	258.065	248.502	230.241	1.28709	1.02531	1.25532	0.0817629	0.312779
CG32758-RA FEA=BDGP GEN=CG32758 DB_XREF=CG32758 FBgn0052758 SEG=chrX:-5460109,5478414 MAP=5B2-5B4 LEN=4104 DEF=(CG32758 gene symbol:CG32758 synonyms:(CG3138 CG11465 CG3130) FBgn0052758 )	366.77	316.232	265.299	254.512	480.229	329.359	366.038	348.898	390.497	378.166	1.31394	1.05196	1.24905	0.0436695	0.351012
CG31136-RA FEA=BDGP GEN=Syx1A DB_XREF=CG31136 FBgn0013343 SEG=chr3R:-19917454,19922122 MAP=95E1-95E1 LEN=4668 DEF=(CG31136 gene symbol:Syx1A synonyms:(CG10716 CG18615 CG5448) FBgn0013343 (GO:0005486 t-SNARE) (GO:0007268 synaptic transmission) (GO:0007349 cellularization) (GO:0007269 neurotransmitter secretion) (GO:0006936 muscle contraction) (GO:0016020 membrane) (GO:0005886 plasma membrane) (GO:…	56.2212	59.217	43.2726	47.2775	60.8727	53.8182	52.6751	46.1219	59.9725	53.9488	1.27485	1.04575	1.21908	0.0190456	0.31752
E. coli GEN=bioB DB_XREF=gb:J04423.1 NOTE=SIF corresponding to nucleotides 2482-2739 of gb:J04423.1 DEF=E.coli 7,8-diamino-pelargonic acid (bioA), biotin synthetase (bioB), 7-keto-8-amino-pelargonic acid synthetase (bioF), bioC protein, and dethiobiotin synthetase (bioD), complete cds.	232.35	193.618	311.256	330.001	168.816	215.296	201.037	193.007	237.971	269.057	1.50541	1.19633	1.25835	0.0188513	0.107429
CG12565-RA FEA=BDGP GEN=CG12565 DB_XREF=CG12565 FBgn0031180 SEG=chrX:-21113175,21130147 MAP=20A1-20A1 LEN=1565 DEF=(CG12565 gene symbol:CG12565 FBgn0031180 )	13.7406	23.1087	15.2778	13.5293	16.9403	16.4138	20.196	18.5886	17.0017	17.0398	1.27918	1.01748	1.2572	0.243788	0.412095
CG9702-RA FEA=BDGP GEN=CG9702 DB_XREF=CG9702 FBgn0039787 SEG=chr3R:+26394519,26397208 MAP=99F9-99F9 LEN=2318 DEF=(CG9702 gene symbol:CG9702 FBgn0039787 (GO:0015381 high affinity sulfate permease))	6.04607	6.22903	9.14614	6.507	6.12135	5.53336	6.11974	6.13688	7.75466	6.06247	1.2752	1.12262	1.13591	0.16492	0.14132
HDC09385 FEA=HDP SEG=chr3L:+9918402,9919670	29.0614	38.6325	27.524	22.3114	38.114	22.907	29.3089	31.309	31.2004	31.7791	1.35835	1.04382	1.30132	0.12148	0.38988
HDC13416 FEA=HDP SEG=chr3R:-9312012,9314015	6.46076	6.14631	8.96743	7.23711	6.64268	6.10279	6.13437	6.20089	6.79212	6.1135	1.28535	1.01201	1.2701	0.0887199	0.398817
CG3982-RA FEA=BDGP GEN=CG3982 DB_XREF=CG3982 FBgn0035988 SEG=chr3L:-9373283,9374917 MAP=67B3-67B3 LEN=1455 DEF=(CG3982 gene symbol:CG3982 FBgn0035988 )	6.16998	6.31674	11.7225	5.74716	6.33932	5.3988	6.12447	5.68006	5.56613	5.44719	1.39906	1.07004	1.30748	0.246088	0.126693
HDC10036 FEA=HDP SEG=chr3L:+13608758,13610741	7.30543	7.1992	8.17862	10.3294	7.21048	7.77306	7.24177	7.9526	7.26748	7.06052	1.27601	1.00249	1.27284	0.102053	0.478782
CG31787-RA FEA=BDGP GEN=CG31787 DB_XREF=CG31787 FBgn0051787 SEG=chr2L:-18263018,18263767 MAP=36E1-36E1 LEN=749 DEF=(CG31787 gene symbol:CG31787 FBgn0051787 )	4.59579	4.77064	7.14444	4.78857	4.76597	4.74056	5.06278	4.82086	4.75647	4.67828	1.27402	1.02201	1.24659	0.195393	0.200411
S.C2R001709 FEA=fgenesh SEG=chr2R:-12203363,12203597	3203.15	3172.6	2497.98	2452	2700.56	2402.52	2476.36	2374.68	2623.55	2444.52	1.28804	1.01837	1.26481	0.000747767	0.357583
S.C3R001697 FEA=fgenesh SEG=chr3R:+12244376,12246361	5.11002	8.12796	5.16135	5.23709	5.13507	5.89652	5.14588	5.20552	5.15251	5.04992	1.27307	1.04994	1.21252	0.223103	0.186644
CG6950-RC FEA=BDGP GEN=CG6950 DB_XREF=CG6950 FBgn0037955 SEG=chr3R:-7646120,7648228 MAP=86F9-86F9 LEN=1446 DEF=(CG6950 gene symbol:CG6950 FBgn0037955 (GO:0016212 kynurenine-oxoglutarate aminotransferase))	750.626	744.857	575.444	579.803	717.141	640.295	564.163	628.825	675.975	591.445	1.29451	1.01337	1.27743	0.000225671	0.437581
CG14398-RA FEA=BDGP GEN=CG14398 DB_XREF=CG14398 FBgn0032912 SEG=chr2L:-21050870,21058474 MAP=39A1-39A1 LEN=3171 DEF=(CG14398 gene symbol:CG14398 FBgn0032912 )	5.91132	6.20413	9.80233	6.70571	9.01404	7.8995	7.58874	6.07636	9.16912	8.46648	1.36256	1.03333	1.31861	0.146697	0.405481
CG32371-RA FEA=BDGP GEN=CG32371 DB_XREF=CG32371 FBgn0052371 SEG=chr3L:-7726776,7727881 MAP=66A12-66A12 LEN=1105 DEF=(CG32371 gene symbol:CG32371 FBgn0052371 )	6.04183	6.36978	9.06799	6.81112	6.35399	6.28571	6.35359	6.52611	6.39454	5.98915	1.27938	1.00442	1.27375	0.133888	0.436416
HDC18545 FEA=HDP SEG=chrX:-11766066,11768403	4.8875	8.26114	5.34199	4.99053	4.99826	4.93602	4.9404	4.99375	4.94608	4.88603	1.27255	1.00329	1.26837	0.246862	0.341636
CG8500-RA FEA=BDGP GEN=CG8500 DB_XREF=CG8500 FBgn0037754 SEG=chr3R:+5610423,5615075 MAP=85E9-85E9 LEN=3412 DEF=(CG8500 gene symbol:CG8500 FBgn0037754 (GO:0003930 RAS small monomeric GTPase))	435.19	441.521	317.817	338.659	389.819	395.304	508.918	368.337	376.223	412.18	1.33548	1.1187	1.19378	0.00482045	0.163916
CG5991-RA FEA=BDGP GEN=CG5991 DB_XREF=CG5991 FBgn0039143 SEG=chr3R:+19867167,19869971 MAP=95D10-95D10 LEN=2095 DEF=(CG5991 gene symbol:CG5991 FBgn0039143 (GO:0004609 phosphatidylserine decarboxylase))	1666.59	1928.04	2219.41	2533.85	1721.2	2073.51	2074.9	2290.99	2157.28	1939.56	1.32232	1.08829	1.21505	0.0526335	0.165119
CG1800-RA FEA=BDGP GEN=CG1800 DB_XREF=CG1800 FBgn0039861 SEG=chr3R:+27433064,27436563 MAP=100C1-100C1 LEN=2848 DEF=(CG1800 gene symbol:CG1800 FBgn0039861 (GO:0003725 double-stranded RNA binding))	47.0779	54.1447	41.3846	37.7178	49.6315	43.3439	43.4063	45.4693	43.1079	42.8498	1.27964	1.0377	1.23315	0.0544024	0.251454
CG9480-RA FEA=BDGP GEN=Glycogenin DB_XREF=CG9480 FBgn0034603 SEG=chr2R:+16244037,16256164 MAP=57D1-57D1 LEN=1488 DEF=(CG9480 gene symbol:Glycogenin FBgn0034603 (GO:0008466 glycogenin glucosyltransferase))	232.317	176.234	142.856	158.163	236.348	161.992	191.055	150.74	178.865	181.404	1.35722	1.1534	1.17672	0.102793	0.166612
CG12348-RA FEA=BDGP GEN=Sh DB_XREF=CG12348 FBgn0003380 SEG=chrX:-17680937,17746194 MAP=16F3-16F5 LEN=1815 DEF=(CG12348 gene symbol:Sh synonyms:(CG17860) FBgn0003380 (GO:0007607 taste) (GO:0007611 learning andor memory) (GO:0008076 voltage-gated potassium channel complex) (GO:0006813 potassium ion transport) (GO:0007619 courtship behavior) (GO:0016021 integral to membrane) (GO:0045474 response to …	88.7609	115.49	59.7386	77.9486	106.228	71.227	107.338	90.9645	88.8731	111.233	1.48344	1.02204	1.45144	0.0879119	0.443549
CG15578-RA FEA=BDGP GEN=CG15578 DB_XREF=CG15578 FBgn0040905 SEG=chrX:-4018208,4018478 MAP=4B4-4B4 LEN=270 DEF=(CG15578 gene symbol:CG15578 FBgn0040905 )	5.19603	5.83645	8.63845	5.60954	5.5979	6.01933	4.95605	5.7902	5.03736	5.50607	1.29146	1.01467	1.27278	0.204031	0.421707
CG14529-RA FEA=BDGP GEN=CG14529 DB_XREF=CG14529 FBgn0039609 SEG=chr3R:+24688002,24690048 MAP=98F1-98F1 LEN=2046 DEF=(CG14529 gene symbol:CG14529 FBgn0039609 (GO:0004222 metalloendopeptidase))	11.8809	15.3188	11.0273	8.49991	12.6963	12.1994	8.28198	9.32934	13.9713	11.122	1.39292	1.03752	1.34254	0.106988	0.42066
CG40271-RA FEA=BDGP GEN=CG40271 DB_XREF=CG40271 FBgn0058271 SEG=chrU:+216367,218930 LEN=858 DEF=(CG40271 gene symbol:CG40271 FBgn0058271 )	70.6105	74.3695	40.4515	54.756	40.7227	28.6202	41.4833	26.2341	33.96	36.7214	1.52278	1.14353	1.33164	0.0390483	0.212143
CG10091-RA FEA=BDGP GEN=GstD9 DB_XREF=CG10091 FBgn0038020 SEG=chr3R:-8191920,8193305 MAP=87B8-87B8 LEN=758 DEF=(CG10091 gene symbol:GstD9 FBgn0038020 (GO:0004364 glutathione transferase))	580.316	542.44	425.376	316.689	494.613	425.638	435.815	358.719	366.873	365.782	1.51302	1.24253	1.21769	0.040261	0.00757658
CG5723-RB FEA=BDGP SEG=chr3L:-22210309,22325165	311.527	277.286	224.424	227.39	394.69	288.138	325.529	283.165	359.384	317.176	1.30322	1.05067	1.24037	0.0287778	0.346609
CG7367-RA FEA=BDGP GEN=CG7367 DB_XREF=CG7367 FBgn0031976 SEG=chr2L:-8019239,8020610 MAP=28D7-28D8 LEN=1236 DEF=(CG7367 gene symbol:CG7367 FBgn0031976 (GO:0004806 triacylglycerol lipase))	17.6345	19.9117	26.2675	22.8971	22.1813	18.8569	24.727	21.5084	21.0291	22.0208	1.30944	1.01869	1.28541	0.0519138	0.413447
CG2360-RA FEA=BDGP GEN=Ccp84Aa DB_XREF=CG2360 FBgn0004783 SEG=chr3R:+2529804,2530626 MAP=84A4-84A5 LEN=767 DEF=(CG2360 gene symbol:Ccp84Aa FBgn0004783 (GO:0008010 structural constituent of larval cuticle (sensu Insecta)))	6.81108	6.21125	8.00015	8.77792	6.24319	5.82042	7.10001	7.13893	6.1509	5.87465	1.28841	1.00005	1.28835	0.0310457	0.499799
CT34089 FEA=sim4 SEG=chrX:+6752284,6752470	327.266	354.078	407.022	500.881	348.268	425.944	390.059	409.471	418.468	363.442	1.33252	1.02328	1.3022	0.0730189	0.382262
CG30395-RA FEA=BDGP GEN=CG30395 DB_XREF=CG30395 FBgn0050395 SEG=chr2R:+16809082,16810141 MAP=58A1-58A1 LEN=697 DEF=(CG30395 gene symbol:CG30395 FBgn0050395 )	6.33069	6.42663	6.50777	10.0018	6.75757	6.4952	6.2911	6.62268	6.29078	7.75312	1.29412	1.05745	1.22382	0.197691	0.232019
S.CX001452 FEA=fgenesh SEG=chrX:+13041665,13047731	5.92219	5.95103	7.29311	8.29721	7.40843	6.08838	6.11351	6.21064	6.32513	7.33369	1.31307	1.01321	1.29594	0.0329469	0.442775
CG9033-RB FEA=BDGP GEN=Tsp47F DB_XREF=CG9033 FBgn0033629 SEG=chr2R:-6442240,6443737 MAP=47F7-47F7 LEN=720 DEF=(CG9033 gene symbol:Tsp47F FBgn0033629 (GO:0016021 integral to membrane))	50.8785	74.65	50.7937	48.1124	44.9927	35.9585	46.0355	44.9906	37.8726	46.7198	1.26917	1.02045	1.24374	0.190797	0.423246
CG7843-RA FEA=BDGP GEN=CG7843 DB_XREF=CG7843 FBgn0033062 SEG=chr2R:-1219695,1224488 MAP=42A8-42A8 LEN=3414 DEF=(CG7843 gene symbol:CG7843 FBgn0033062 (GO:0046685 response to arsenate))	150.893	143.549	113.371	111.023	148.023	134.552	135.002	140.421	135.275	139.586	1.31217	1.00553	1.30496	0.00594886	0.43926
CT34163 FEA=sim4 SEG=chr2R:+911394,911571	6.54627	6.86379	8.56878	8.88587	6.79971	6.54936	7.54889	6.97587	6.98765	6.91128	1.30161	1.00111	1.30017	0.00604312	0.490391
CG15482-RA FEA=BDGP GEN=CG15482 DB_XREF=CG15482 FBgn0032483 SEG=chr2L:-13199642,13200684 MAP=34A9-34A9 LEN=1042 DEF=(CG15482 gene symbol:CG15482 FBgn0032483 )	5.84291	6.66533	8.96796	6.96562	5.94186	5.82666	5.97249	8.19274	5.81849	5.9659	1.27385	1.12604	1.13126	0.12719	0.193735
CG32227-RA FEA=BDGP GEN=CG32227 DB_XREF=CG32227 FBgn0052227 SEG=chr3L:-20187396,20213669 MAP=77B1-77B1 LEN=5101 DEF=(CG32227 gene symbol:CG32227 synonyms:(CG13815 CG13817) FBgn0052227 )	85.5588	98.2419	73.1752	71.4525	87.7753	82.832	80.8776	92.5881	82.6786	69.0527	1.27085	1.02933	1.23464	0.0461149	0.377137
CG18369-RA FEA=BDGP GEN=CG18369 DB_XREF=CG18369 FBgn0033860 SEG=chr2R:+8661390,8663464 MAP=50B4-50B5 LEN=2074 DEF=(CG18369 gene symbol:CG18369 FBgn0033860 )	6.4818	7.67049	5.443	5.45596	6.32454	4.77422	4.77612	4.63449	4.88917	5.21607	1.2985	1.07701	1.20565	0.0558019	0.262211
CG17632-RA FEA=BDGP GEN=bw DB_XREF=CG17632 FBgn0000241 SEG=chr2R:-18571372,18582061 MAP=59E2-59E3 LEN=2732 DEF=(CG17632 gene symbol:bw FBgn0000241 (GO:0005395 eye pigment precursor transporter) (GO:0006726 eye pigment biosynthesis) (GO:0006727 ommochrome biosynthesis) (GO:0004009 ATP-binding cassette (ABC) transporter) (GO:0006728 pteridine biosynthesis) (GO:0005887 integral to plasma membrane))	310.365	258.2	366.985	417.59	251.547	253.439	263.258	280.981	272.003	275.76	1.37992	1.07875	1.27918	0.0485052	0.00534998
CG2112-RA FEA=BDGP GEN=CG2112 DB_XREF=CG2112 FBgn0039880 SEG=chr3R:-27617870,27620194 MAP=100C3-100C3 LEN=1935 DEF=(CG2112 gene symbol:CG2112 FBgn0039880 )	7.32911	7.46355	7.44318	11.3375	7.11935	7.78458	7.46319	7.53739	7.45494	7.40729	1.2696	1.00145	1.26775	0.206865	0.479262
CG17666-RA FEA=BDGP GEN=CG17666 DB_XREF=CG17666 FBgn0036311 SEG=chr3L:+12738871,12741925 MAP=69E2-69E2 LEN=2825 DEF=(CG17666 gene symbol:CG17666 FBgn0036311 )	8.64932	9.56738	6.92961	7.15837	7.04209	8.13195	7.02384	7.85859	7.18063	6.6663	1.29307	1.02268	1.26439	0.0243545	0.380378
CG9748-RA FEA=BDGP GEN=bel DB_XREF=CG9748 FBgn0000171 SEG=chr3R:-4481306,4486498 MAP=85A5-85A5 LEN=3366 DEF=(CG9748 gene symbol:bel FBgn0000171 (GO:0004004 ATP dependent RNA helicase) (GO:0008026 ATP dependent helicase))	190.282	182.279	283.316	275.899	265.05	261.358	311.894	324.176	311.988	313.747	1.501	1.13314	1.32464	0.00169998	0.044943
CG6074-RA FEA=BDGP GEN=CG6074 DB_XREF=CG6074 FBgn0039486 SEG=chr3R:-22918207,22921271 MAP=97E2-97E2 LEN=997 DEF=(CG6074 gene symbol:CG6074 FBgn0039486 (GO:0004089 carbonate dehydratase))	223.748	191.689	296.792	307.117	227.418	231.396	232.852	265.28	254.046	281.709	1.45367	1.15812	1.2552	0.015241	0.00562905
HDC10707 FEA=HDP SEG=chr3L:-17594492,17595319	28.2965	22.8791	11.1246	13.0052	19.0996	13.3814	18.8691	11.6054	11.0245	11.2792	2.12085	1.51435	1.40051	0.0210678	0.0181391
CG15822-RC FEA=BDGP GEN=CG15822 DB_XREF=CG15822 FBgn0035308 SEG=chr3L:-2133829,2144489 MAP=62D1-62D1 LEN=4164 DEF=(CG15822 gene symbol:CG15822 FBgn0035308 )	45.5035	26.1906	23.4933	30.7642	51.8603	41.1386	39.8058	39.001	46.7839	42.8835	1.32137	1.03215	1.28021	0.24355	0.385532
CG15124-RA FEA=BDGP GEN=CG15124 DB_XREF=CG15124 FBgn0034461 SEG=chr2R:+14706757,14707333 MAP=56E2-56E2 LEN=576 DEF=(CG15124 gene symbol:CG15124 FBgn0034461 )	5.32841	5.48842	5.60597	8.1262	5.45626	5.39135	5.67627	5.78841	5.4654	5.26136	1.26952	1.00053	1.26885	0.183813	0.493817
CG32245-RB FEA=BDGP GEN=CG32245 DB_XREF=CG32245 FBgn0052245 SEG=chr3L:+4552921,4568725 MAP=64B11-64B12 LEN=2238 DEF=(CG32245 gene symbol:CG32245 synonyms:(CG13718 CG7468) FBgn0052245 )	150.602	298.426	161.103	176.641	147.784	183.869	252.885	180.567	154.088	175.278	1.3295	1.1463	1.15981	0.266057	0.239443
CG8977-RA FEA=BDGP GEN=Cctgamma DB_XREF=CG8977 FBgn0015019 SEG=chr3R:+12473346,12475718 MAP=89D6-89D6 LEN=2025 DEF=(CG8977 gene symbol:Cctgamma FBgn0015019 (GO:0005832 chaperonine-containing T-complex) (GO:0006457 protein folding) (GO:0005737 cytoplasm) (GO:0003763 chaperonin ATPase))	298.118	365.876	246.704	256.821	342.161	306.576	287.14	271.707	294.639	295.098	1.31869	1.08641	1.21381	0.071966	0.118606
CG11611-RA FEA=BDGP GEN=Tim13 DB_XREF=CG11611 FBgn0036204 SEG=chr3L:-11731681,11731960 MAP=68D4-68D4 LEN=279 DEF=(CG11611 gene symbol:Tim13 FBgn0036204 (GO:0005744 mitochondrial inner membrane translocase complex) (GO:0015031 protein transport) (GO:0015450 protein translocase))	7.32525	7.45869	9.68747	9.07514	7.29987	7.47437	10.2094	7.54311	7.37366	7.462	1.26912	1.1164	1.1368	0.0119622	0.204723
CG10101-RA FEA=BDGP GEN=CG10101 DB_XREF=CG10101 FBgn0037501 SEG=chr3R:+3232522,3235125 MAP=84D6-84D6 LEN=2082 DEF=(CG10101 gene symbol:CG10101 FBgn0037501 (GO:0005234 glutamate-gated ion channel) (GO:0004970 ionotropic glutamate receptor))	5.73227	5.7113	8.10085	6.54804	5.7013	5.6475	5.95123	6.31851	5.64233	5.52915	1.2801	1.01098	1.26619	0.0875321	0.41099
HDC20531 FEA=HDP SEG=chrU:+4708838,4709136	23.1156	21.1688	15.1932	16.0794	23.3617	21.5372	18.4442	15.6862	19.7492	19.2668	1.41607	1.15796	1.2229	0.0129883	0.104376
CG8505-RA FEA=BDGP GEN=CG8505 DB_XREF=CG8505 FBgn0033728 SEG=chr2R:+7466927,7469828 MAP=49A2-49A2 LEN=1194 DEF=(CG8505 gene symbol:CG8505 FBgn0033728 (GO:0005214 structural constituent of cuticle (sensu Insecta)))	1422.65	1434.33	919.125	1304.65	1365.43	1874.33	1516.28	1537.78	1545.41	1494.63	1.28474	1.03893	1.2366	0.121174	0.357694
CG32694-RA FEA=BDGP GEN=CG32694 DB_XREF=CG32694 FBgn0052694 SEG=chrX:+9729602,9746793 MAP=9A4-9A4 LEN=2443 DEF=(CG32694 gene symbol:CG32694 synonyms:(CG12634 CG12649 CG18512) FBgn0052694 )	107.021	67.7083	68.2128	64.3424	102.39	76.5708	73.4527	83.6387	79.677	68.5185	1.31816	1.08877	1.2107	0.198744	0.269557
CG12157-RA FEA=BDGP GEN=Tom40 DB_XREF=CG12157 FBgn0016041 SEG=chrX:+7477760,7479966 MAP=7B7-7B7 LEN=1670 DEF=(CG12157 gene symbol:Tom40 FBgn0016041 (GO:0005742 mitochondrial outer membrane translocase complex) (GO:0005386 carrier))	540.717	613.192	404.007	430.404	639.183	467.617	474.474	434.629	511.285	428.447	1.3829	1.15055	1.20195	0.0268182	0.164449
CG30023-RA FEA=BDGP GEN=CG30023 DB_XREF=CG30023 FBgn0050023 SEG=chr2R:-6449442,6462140 MAP=47F8-47F8 LEN=2803 DEF=(CG30023 gene symbol:CG30023 synonyms:(CG9026) FBgn0050023 )	130.223	120.566	75.407	97.0933	133.037	124.608	121.609	113.586	107.042	108.573	1.45385	1.15204	1.26198	0.0404701	0.00672197
CG11953-RA FEA=BDGP GEN=CG11953 DB_XREF=CG11953 FBgn0035307 SEG=chr3L:-2130340,2130718 MAP=62D1-62D1 LEN=378 DEF=(CG11953 gene symbol:CG11953 FBgn0035307 )	14.0839	12.9729	11.1101	8.54617	11.8939	10.2126	12.868	10.9251	10.9446	11.6738	1.3765	1.04266	1.32018	0.05894	0.294623
CG5470-RA FEA=BDGP GEN=CG5470 DB_XREF=CG5470 FBgn0038384 SEG=chr3R:+11752094,11752351 MAP=89A8-89A8 LEN=257 DEF=(CG5470 gene symbol:CG5470 FBgn0038384 )	7.33564	7.62464	11.3006	7.72414	6.71507	7.35919	8.72665	7.56493	7.39032	6.19141	1.27168	1.07823	1.17942	0.18742	0.247018
CG7296-RA FEA=BDGP GEN=CG7296 DB_XREF=CG7296 FBgn0032283 SEG=chr2L:-10678784,10679397 MAP=32A2-32A2 LEN=613 DEF=(CG7296 gene symbol:CG7296 FBgn0032283 )	310.283	288.582	412.626	426.667	395.189	469.028	546.727	519.125	491.251	529.901	1.40147	1.09166	1.28379	0.00568022	0.197291
CG1453-RE FEA=BDGP GEN=Klp10A DB_XREF=CG1453 FBgn0030268 SEG=chrX:-10872434,10878962 MAP=10A6-10A6 LEN=3238 DEF=(CG1453 gene symbol:Klp10A FBgn0030268 (GO:0003774 motor) (GO:0007018 microtubule-based movement) (GO:0016326 kinesin motor) (GO:0005871 kinesin complex))	125.72	113.802	99.2345	88.2937	181.036	97.8154	134.962	133.772	132.041	144.898	1.27726	1.00755	1.26768	0.0423489	0.484113
HDC08474 FEA=HDP SEG=chr3L:+4577706,4578025	7.23459	7.6904	7.77047	11.598	7.97554	7.90669	7.42285	8.50551	7.71299	7.59971	1.29772	1.02202	1.26976	0.184088	0.317683
CG13248-RA FEA=BDGP GEN=CG13248 DB_XREF=CG13248 FBgn0036984 SEG=chr3L:-20325638,20329107 MAP=77C1-77C2 LEN=2861 DEF=(CG13248 gene symbol:CG13248 FBgn0036984 (GO:0015326 cationic amino acid transporter))	467.755	347.893	341.035	302.349	410.414	473.036	578.634	473.722	471.067	486.736	1.26775	1.02135	1.24125	0.152405	0.42324
CG6726-RB FEA=BDGP GEN=CG6726 DB_XREF=CG6726 FBgn0039049 SEG=chr3R:+18908104,18909842 MAP=94D13-94D13 LEN=1422 DEF=(CG6726 gene symbol:CG6726 FBgn0039049 (GO:0004046 aminoacylase))	48.641	48.7289	66.7046	65.5108	61.0806	60.0586	65.4263	65.5205	166.729	60.8827	1.35787	1.5712	0.864223	0.000589031	0.181145
CG32727-RA FEA=BDGP GEN=CG32727 DB_XREF=CG32727 FBgn0052727 SEG=chrX:+7147586,7148112 MAP=7B2-7B2 LEN=467 DEF=(CG32727 gene symbol:CG32727 FBgn0052727 )	5.6585	5.64539	9.5517	6.24766	5.61668	5.70281	5.56842	6.20253	9.61923	5.82879	1.39769	1.28201	1.09023	0.153344	0.129316
CG11073-RA FEA=BDGP GEN=CG11073 DB_XREF=CG11073 FBgn0034693 SEG=chr2R:-17135034,17143277 MAP=58B5-58B7 LEN=3967 DEF=(CG11073 gene symbol:CG11073 FBgn0034693 )	434.353	358.858	278.86	264.528	512.142	337.273	419.237	356.259	363.469	414.795	1.45975	1.11822	1.30542	0.041501	0.226223
CG5527-RA FEA=BDGP GEN=CG5527 DB_XREF=CG5527 FBgn0039564 SEG=chr3R:+23770108,23772326 MAP=98B6-98B6 LEN=2154 DEF=(CG5527 gene symbol:CG5527 FBgn0039564 (GO:0016511 endothelin-converting enzyme))	127.06	109.178	159.108	179.547	163.735	175.274	138.965	148.892	144.53	131.525	1.43353	1.12478	1.27449	0.0318342	0.106029
CG30422-RA FEA=BDGP GEN=CG30422 DB_XREF=CG30422 FBgn0050422 SEG=chr2R:-19822435,19823484 MAP=60E1-60E1 LEN=1049 DEF=(CG30422 gene symbol:CG30422 synonyms:(CG12196) FBgn0050422 )	16.626	21.9909	23.5648	28.2461	17.8298	20.0533	23.3069	28.5906	18.9127	16.7415	1.34167	1.04992	1.27787	0.102528	0.405211
CG11333-RA FEA=BDGP GEN=CG11333 DB_XREF=CG11333 FBgn0039850 SEG=chr3R:+27278432,27279171 MAP=100B8-100B8 LEN=620 DEF=(CG11333 gene symbol:CG11333 FBgn0039850 )	12.3309	5.18072	6.433	6.38361	6.56613	6.85118	6.81593	5.99234	6.31202	8.47024	1.36632	1.02676	1.33072	0.289441	0.414552
CG31803-RA FEA=BDGP GEN=CG31803 DB_XREF=CG31803 FBgn0051803 SEG=chr2L:-17389731,17390716 MAP=36C7-36C7 LEN=929 DEF=(CG31803 gene symbol:CG31803 FBgn0051803 )	6.652	5.17798	4.61878	4.68757	4.61254	4.59849	4.61718	4.74497	4.59112	4.5608	1.27117	1.00497	1.26489	0.114677	0.354916
CG12506-RA FEA=BDGP GEN=CG12506 DB_XREF=CG12506 FBgn0031276 SEG=chr2L:+775239,775685 MAP=21D2-21D2 LEN=446 DEF=(CG12506 gene symbol:CG12506 FBgn0031276 )	6.52458	6.52272	6.55445	11.2267	6.77714	8.36988	7.32962	8.4916	6.80474	6.51657	1.36282	1.03043	1.32258	0.208804	0.394454
CG12313-RA FEA=BDGP GEN=CG12313 DB_XREF=CG12313 FBgn0035124 SEG=chr3L:+255793,257291 MAP=61B3-61B3 LEN=1498 DEF=(CG12313 gene symbol:CG12313 FBgn0035124 )	9.79002	8.20747	13.3176	9.71297	7.39461	8.46301	7.53769	7.9255	7.56133	7.6242	1.27965	1.0123	1.2641	0.164692	0.400869
CG1786-RA FEA=BDGP GEN=Cyp318a1 DB_XREF=CG1786 FBgn0030369 SEG=chrX:+11763289,11765941 MAP=11A2-11A2 LEN=1885 DEF=(CG1786 gene symbol:Cyp318a1 synonyms:(CG11364) FBgn0030369 (GO:0005792 microsome) (GO:0015034 cytochrome P450) (GO:0016020 membrane))	23.6734	15.964	15.2617	15.8172	18.8511	17.6847	16.0454	17.5419	17.3549	21.4834	1.27538	1.07225	1.18944	0.191763	0.232953
CG5461-RC FEA=BDGP GEN=bun DB_XREF=CG5461 FBgn0010460 SEG=chr2L:-12446001,12450108 MAP=33E5-33E9 LEN=1742 DEF=(CG5461 gene symbol:bun FBgn0010460 (GO:0005737 cytoplasm) (GO:0001709 cell fate determination) (GO:0003702 RNA polymerase II transcription factor) (GO:0005634 nucleus) (GO:0007292 oogenesis) (GO:0007456 eye morphogenesis (sensu Drosophila)) (GO:0007422 peripheral nervous system developme…	339.768	253.896	425.691	378.894	353.808	394.401	363.311	389.297	356.327	495.027	1.35528	1.11617	1.21422	0.0818742	0.189679
CG11382-RB FEA=BDGP SEG=chrX:+967533,969150	6.52306	6.75556	5.06284	5.36715	5.10161	5.00239	5.53317	5.13525	5.25812	5.12083	1.27312	1.00793	1.26311	0.00879847	0.409962
GM10545 FEA=sim4 SEG=chrX:-2272143,2274105	43.1539	39.4069	32.8127	29.9976	35.283	29.2615	37.036	26.8192	33.9493	38.079	1.31445	1.02765	1.27908	0.0259797	0.416411
CG15179-RA FEA=BDGP GEN=CG15179 DB_XREF=CG15179 FBgn0037462 SEG=chr3R:+2455872,2456908 MAP=84A1-84A1 LEN=923 DEF=(CG15179 gene symbol:CG15179 FBgn0037462 )	6.58761	8.20997	5.52704	6.01929	6.2082	7.66503	5.56044	7.11821	6.12642	5.45499	1.28158	1.03926	1.23317	0.0975902	0.385813
CG18605-RA FEA=BDGP GEN=CG18605 DB_XREF=CG18605 FBgn0034411 SEG=chr2R:+14041442,14042870 MAP=56A2-56A2 LEN=1353 DEF=(CG18605 gene symbol:CG18605 FBgn0034411 )	4.35463	4.99108	6.91774	5.11944	5.31813	4.74221	5.87011	5.16686	5.91997	5.22192	1.28799	1.02375	1.25811	0.146859	0.385793
CG15032-RA FEA=BDGP GEN=CG15032 DB_XREF=CG15032 FBgn0030626 SEG=chrX:+15041400,15042234 MAP=13B6-13B6 LEN=834 DEF=(CG15032 gene symbol:CG15032 FBgn0030626 )	12.9177	29.4117	14.9059	11.4807	13.4863	21.0235	25.9033	18.6529	15.1374	16.573	1.6042	1.19955	1.33734	0.221923	0.211268
CG32940-RD FEA=BDGP GEN=CG32940 DB_XREF=CG32940 FBgn0052940 SEG=chr3R:-4606683,4616278 MAP=85B1-85B1 LEN=3964 DEF=(CG32940 gene symbol:CG32940 synonyms:(CG9808) FBgn0052940 )	8.10231	7.04268	7.33854	12.405	6.98132	8.63171	6.91967	10.0881	7.19746	6.92117	1.30364	1.07429	1.21348	0.234024	0.327482
CG31991-RA FEA=BDGP GEN=mdy DB_XREF=CG31991 FBgn0004797 SEG=chr2L:+16794748,16805057 MAP=36B1-36B2 LEN=2094 DEF=(CG31991 gene symbol:mdy synonyms:(CG17938 CG17937 CG13273) FBgn0004797 (GO:0004772 sterol O-acyltransferase) (GO:0004144 diacylglycerol O-acyltransferase) (GO:0007292 oogenesis) (GO:0045477 regulation of nurse cell apoptosis))	855.801	961.268	624.947	660.532	829.476	847.481	810.37	741.945	894.284	699.223	1.41354	1.06503	1.32723	0.0205778	0.22372
CG17888-RF FEA=BDGP GEN=Pdp1 DB_XREF=CG17888 FBgn0016694 SEG=chr3L:-7773863,7826901 MAP=66A14-66A17 LEN=2833 DEF=(CG17888 gene symbol:Pdp1 FBgn0016694 (GO:0003677 DNA binding) (GO:0003700 transcription factor) (GO:0006350 transcription) (GO:0005634 nucleus))	547.714	353.334	908.619	995.019	715.77	541.171	647.143	1076.8	1081.55	1169.19	2.11269	1.74758	1.20893	0.0210934	0.000649007
CG12287-RB FEA=BDGP GEN=pdm2 DB_XREF=CG12287 FBgn0004394 SEG=chr2L:+12646698,12675183 MAP=33F2-33F3 LEN=3629 DEF=(CG12287 gene symbol:pdm2 synonyms:(CG15487 CG15486) FBgn0004394 (GO:0007399 neurogenesis) (GO:0003704 specific RNA polymerase II transcription factor) (GO:0005634 nucleus) (GO:0003677 DNA binding))	15.158	13.1617	11.284	10.4384	10.7186	10.2924	12.0317	9.85799	11.9691	10.3929	1.30371	1.02554	1.27125	0.046577	0.377679
CG5010-RA FEA=BDGP GEN=CG5010 DB_XREF=CG5010 FBgn0030821 SEG=chrX:+16879996,16881606 MAP=15E7-15E7 LEN=960 DEF=(CG5010 gene symbol:CG5010 FBgn0030821 )	1554.92	1644.24	2245.51	2280.81	1508.67	1886.97	1803.88	2019.1	2112.82	1809.37	1.41484	1.14266	1.2382	0.00259793	0.0824435
S.C2L001626 FEA=fgenesh SEG=chr2L:-11715093,11723215	6.23476	7.63857	11.4116	6.91336	7.28173	6.8347	7.27574	6.96155	7.48644	6.76553	1.32088	1.00842	1.30985	0.222264	0.41542
S.C2L002203 FEA=fgenesh SEG=chr2L:-17317066,17321150	6.61287	6.80152	6.86479	10.7409	6.71196	6.6471	6.94881	8.84372	6.46323	6.41238	1.31245	1.0695	1.22716	0.196526	0.295663
CG6692-RB FEA=BDGP GEN=Cp1 DB_XREF=CG6692 FBgn0013770 SEG=chr2R:+9025372,9032705 MAP=50C18-50C20 LEN=1505 DEF=(CG6692 gene symbol:Cp1 FBgn0013770 (GO:0005764 lysosome) (GO:0004217 cathepsin L) (GO:0030163 protein catabolism))	7998.19	8109.23	10721.3	10921.7	9775.92	9521.8	10680.5	10396.8	10746.6	9856.33	1.34367	1.03407	1.2994	0.000854241	0.239557
CT42230 FEA=sim4 SEG=chr2L:-14761425,14764781	5.29622	8.15722	5.07798	5.47683	5.02978	6.15871	4.97493	5.12475	5.07448	4.93244	1.27463	1.06819	1.19326	0.210663	0.21386
CG32556-RA FEA=BDGP GEN=CG32556 DB_XREF=CG32556 FBgn0052556 SEG=chrX:-17403412,17429485 MAP=16B12-16C1 LEN=5024 DEF=(CG32556 gene symbol:CG32556 synonyms:(CG12989 CG12988 CG12987) FBgn0052556 )	192.72	143.584	121.546	130.494	261.651	140.457	169.379	152.424	160.369	197.165	1.33433	1.12066	1.19067	0.116809	0.313626
CG9965-RA FEA=BDGP GEN=CG9965 DB_XREF=CG9965 FBgn0035381 SEG=chr3L:+2935391,2938162 MAP=63A2-63A2 LEN=1752 DEF=(CG9965 gene symbol:CG9965 FBgn0035381 )	7.89791	7.70107	6.12121	6.04848	6.88793	5.56667	7.03247	6.03525	7.02161	6.98942	1.28179	1.0287	1.24603	0.00186178	0.379541
S.C2L002556 FEA=fgenesh SEG=chr2L:+20544266,20559835	15.6976	17.4793	10.3776	14.416	15.5881	15.4008	15.538	14.6669	11.9895	16.4497	1.33812	1.07935	1.23975	0.0989634	0.214549
CG5388-RA FEA=BDGP GEN=CG5388 DB_XREF=CG5388 FBgn0038944 SEG=chr3R:-18153807,18156988 MAP=94A5-94A5 LEN=647 DEF=(CG5388 gene symbol:CG5388 FBgn0038944 )	5.42767	5.46578	8.36753	5.52824	5.84674	5.48904	5.64501	6.16025	5.70095	5.45514	1.27561	1.01976	1.25089	0.200605	0.326861
CG31176-RA FEA=BDGP GEN=CG31176 DB_XREF=CG31176 FBgn0051176 SEG=chr3R:-17488981,17536344 MAP=93E10-93F1 LEN=2516 DEF=(CG31176 gene symbol:CG31176 synonyms:(CG15495 CG6328) FBgn0051176 )	59.3887	38.4645	83.3022	69.748	52.2662	59.2871	46.9486	65.5141	64.7327	59.8047	1.56408	1.19905	1.30443	0.0786264	0.0290227
CG4619-RA FEA=BDGP GEN=CG4619 DB_XREF=CG4619 FBgn0032166 SEG=chr2L:+9931298,9933720 MAP=30F1-30F1 LEN=2362 DEF=(CG4619 gene symbol:CG4619 synonyms:(CG31879) FBgn0032166 )	21.9193	15.343	25.7089	39.6618	26.5501	28.5223	26.2269	36.884	37.4499	34.1159	1.75434	1.33396	1.31514	0.104999	0.000980946
CG10901-RA FEA=BDGP GEN=osk DB_XREF=CG10901 FBgn0003015 SEG=chr3R:+4760882,4764138 MAP=85B7-85B7 LEN=2250 DEF=(CG10901 gene symbol:osk FBgn0003015 (GO:0018994 polar granule) (GO:0007278 pole cell determination) (GO:0007314 oocyte anteriorposterior axis determination) (GO:0007315 pole plasm assembly) (GO:0007318 pole plasm protein localization) (GO:0046011 regulation of oskar mRNA translation))	7.3672	6.77491	10.5898	7.80432	7.56706	6.70226	10.1002	7.79397	8.15914	7.09004	1.30066	1.05756	1.22987	0.136985	0.349897
HDC03386 FEA=HDP SEG=chrU:+2155858,2156484	9.08365	13.3366	8.29285	7.46596	7.76446	9.13131	11.1949	8.10441	8.71807	7.6137	1.42272	1.14955	1.23762	0.131999	0.154654
NO_REP_ID FEA=transposon LEN=4605 DESC=gb|-|G3 G3 4605bp	6.74646	6.89314	9.14824	9.07614	11.0712	6.76769	6.70852	7.43672	7.16147	7.15413	1.33614	1.12849	1.184	0.000634217	0.277417
HDC08744 FEA=HDP SEG=chr3L:-6231078,6232578	5.78525	5.69598	6.12004	8.61559	5.75981	5.91931	9.39399	5.82341	6.46309	5.74629	1.28345	1.1686	1.09828	0.161166	0.22423
CG18510-RA FEA=BDGP GEN=CG18510 DB_XREF=CG18510 FBgn0035053 SEG=chr2R:-19768764,19780223 MAP=60D15-60D16 LEN=1918 DEF=(CG18510 gene symbol:CG18510 FBgn0035053 )	12.0592	13.2412	15.6368	17.9588	10.9941	13.2502	17.3205	12.5981	9.16968	16.5576	1.32787	1.08452	1.22438	0.0430544	0.360885
CG2671-RB FEA=BDGP GEN=l(2)gl DB_XREF=CG2671 FBgn0002121 SEG=chr2L:-9835,21372 MAP=21A2-21A2 LEN=5154 DEF=(CG2671 gene symbol:l(2)gl FBgn0002121 (GO:0016336 establishment andor maintenance of polarity of larval imaginal disc epithelium) (GO:0008360 regulation of cell shape) (GO:0005737 cytoplasm) (GO:0007179 TGFbeta receptor signaling pathway) (GO:0007269 neurotransmitter secretion) (GO:0019991 s…	279.276	178.674	171.664	181.428	225.376	245.467	240.29	246.865	225.862	248.32	1.29697	1.01394	1.27913	0.204255	0.371822
CG14441-RA FEA=BDGP GEN=CG14441 DB_XREF=CG14441 FBgn0029895 SEG=chrX:+6450095,6457355 MAP=6C9-6C9 LEN=3378 DEF=(CG14441 gene symbol:CG14441 FBgn0029895 )	21.9076	23.4975	27.3598	30.7942	24.8242	23.2737	23.467	22.4676	30.5538	23.1261	1.28078	1.06403	1.2037	0.0389773	0.296807
CG7104-RA FEA=BDGP GEN=Spz3 DB_XREF=CG7104 FBgn0031959 SEG=chr2L:-7865725,7871781 MAP=28D2-28D2 LEN=2550 DEF=(CG7104 gene symbol:Spz3 synonyms:(CG14533) FBgn0031959 )	57.0804	45.2569	35.8028	39.7948	64.852	55.3375	46.1808	51.5898	54.9609	50.2901	1.35371	1.06076	1.27617	0.0826958	0.299402
CG10537-RA FEA=BDGP GEN=Rdl DB_XREF=CG10537 FBgn0004244 SEG=chr3L:-9109304,9136314 MAP=67A1-67A1 LEN=2548 DEF=(CG10537 gene symbol:Rdl FBgn0004244 (GO:0004890 GABA-A receptor) (GO:0005886 plasma membrane) (GO:0016021 integral to membrane) (GO:0046682 response to cyclodiene))	203.231	239.353	140.033	145.635	242.351	190.348	212.901	173.375	208.076	173.35	1.54929	1.16366	1.3314	0.0251066	0.093091
CG9322-RA FEA=BDGP GEN=CG9322 DB_XREF=CG9322 FBgn0038178 SEG=chr3R:+9582116,9587394 MAP=87F13-87F13 LEN=3016 DEF=(CG9322 gene symbol:CG9322 FBgn0038178 )	124.85	161.494	116.476	89.0288	162.541	123.512	168.101	138.396	147.131	148.193	1.39337	1.04711	1.33068	0.109742	0.330078
CG8800-RA FEA=BDGP GEN=CG8800 DB_XREF=CG8800 FBgn0033408 SEG=chr2R:-4456027,4456712 MAP=45D1-45D1 LEN=567 DEF=(CG8800 gene symbol:CG8800 FBgn0033408 )	11.0606	9.80082	6.77407	7.26891	7.16814	7.31608	7.70398	5.90902	8.99996	8.61734	1.48554	1.06031	1.40105	0.018609	0.337205
CG7560-RA FEA=BDGP GEN=CG7560 DB_XREF=CG7560 FBgn0036157 SEG=chr3L:+11382681,11383927 MAP=68C7-68C7 LEN=1115 DEF=(CG7560 gene symbol:CG7560 FBgn0036157 (GO:0004489 methylenetetrahydrofolate reductase (NADPH)))	258.425	248.792	371.715	385.495	366.272	392.371	373.472	442.117	455.895	427.088	1.49287	1.17046	1.27545	0.0022464	0.00242141
CG14830-RA FEA=BDGP GEN=CG14830 DB_XREF=CG14830 FBgn0035755 SEG=chr3L:-7210240,7223446 MAP=65F2-65F2 LEN=1779 DEF=(CG14830 gene symbol:CG14830 FBgn0035755 )	230.912	207.832	157.209	170.028	228.155	228.277	228.018	214.356	214.57	224.046	1.34075	1.04821	1.27909	0.0258728	0.0152021
CG8517-RA FEA=BDGP GEN=CG8517 DB_XREF=CG8517 FBgn0034472 SEG=chr2R:+14777795,14778593 MAP=56E6-56E6 LEN=737 DEF=(CG8517 gene symbol:CG8517 FBgn0034472 (GO:0005739 mitochondrion) (GO:0030508 thiol-disulfide exchange intermediate))	4.80414	5.06315	7.40594	5.14578	5.94005	4.94635	5.08372	5.03913	5.66304	4.91914	1.27205	1.02233	1.24427	0.17967	0.38942
HDC15743 FEA=HDP SEG=chr3R:-22191016,22191325	18.2792	19.7141	20.8212	27.103	18.1305	20.0937	18.8938	18.8863	18.1029	20.3296	1.26139	1.00352	1.25697	0.131593	0.471083
CG11205-RA FEA=BDGP GEN=phr DB_XREF=CG11205 FBgn0003082 SEG=chr2R:+2886392,2888221 MAP=43E18-43E18 LEN=1713 DEF=(CG11205 gene symbol:phr FBgn0003082 (GO:0003904 deoxyribodipyrimidine photolyase) (GO:0006281 DNA repair))	12.999	8.7126	20.2947	17.1844	11.6803	24.5952	11.7735	13.6945	16.1188	28.0573	1.72622	1.20441	1.43326	0.0483629	0.311972
CG15899-RB FEA=BDGP SEG=chrX:-5847428,5885764	15.9722	28.1866	20.178	14.5253	20.2196	18.8469	22.6359	20.3524	20.0332	19.5977	1.27247	1.02866	1.23701	0.277551	0.319225
CG11142-RB FEA=BDGP GEN=CG11142 DB_XREF=CG11142 FBgn0031737 SEG=chr2L:-5754888,5758356 MAP=25F4-25F4 LEN=876 DEF=(CG11142 gene symbol:CG11142 FBgn0031737 (GO:0016490 structural constituent of peritrophic membrane (sensu Insecta)))	255.406	230.808	179.423	201.034	366.619	313.059	329.279	333.786	350.231	324.816	1.27798	1.00012	1.27782	0.0419788	0.499119
CG7615-RA FEA=BDGP GEN=CG7615 DB_XREF=CG7615 FBgn0039694 SEG=chr3R:-25594499,25595540 MAP=99C1-99C1 LEN=1041 DEF=(CG7615 gene symbol:CG7615 FBgn0039694 )	5.15763	5.42665	5.82735	7.55939	5.26772	5.17376	5.71663	5.70006	5.24961	5.154	1.26478	1.00338	1.26051	0.125484	0.471382
CG8712-RA FEA=BDGP GEN=CG8712 DB_XREF=CG8712 FBgn0033258 SEG=chr2R:-3157683,3159201 MAP=44A8-44B1 LEN=1459 DEF=(CG8712 gene symbol:CG8712 FBgn0033258 )	24.2056	20.9662	15.3919	19.4786	29.0786	24.0078	25.5435	25.0958	22.0047	24.8513	1.29542	1.09281	1.18539	0.0934474	0.141863
CG3696-RA FEA=BDGP GEN=kis DB_XREF=CG3696 FBgn0001309 SEG=chr2L:-210731,250795 MAP=21B4-21B6 LEN=17918 DEF=(CG3696 gene symbol:kis synonyms:(CG3660 CG18326) FBgn0001309 (GO:0003677 DNA binding) (GO:0003678 DNA helicase) (GO:0005634 nucleus))	1027.56	828.191	683.632	783.442	1224.96	839.718	1058.76	851.726	1056.04	1054.89	1.26493	1.05427	1.19982	0.111703	0.351277
CG13112-RA FEA=BDGP GEN=CG13112 DB_XREF=CG13112 FBgn0032120 SEG=chr2L:+9496020,9497046 MAP=30B9-30B9 LEN=1026 DEF=(CG13112 gene symbol:CG13112 FBgn0032120 (GO:0005388 calcium-transporting ATPase))	8.40762	10.5189	14.4053	11.6985	9.9386	10.5338	13.4604	11.5286	14.6169	8.78534	1.37922	1.02941	1.33981	0.0858469	0.438149
CG3672-RA FEA=BDGP GEN=CG3672 DB_XREF=CG3672 FBgn0035985 SEG=chr3L:+9362323,9363709 MAP=67B2-67B3 LEN=1018 DEF=(CG3672 gene symbol:CG3672 FBgn0035985 )	2870.31	2832.42	1850.54	1766.69	2848.76	2410.05	2639.45	2109.41	2080.19	2327.39	1.57655	1.21195	1.30084	0.00097036	0.018201
HDC20481 FEA=HDP SEG=chr3h:-1354571,1355267	8.52546	10.987	7.71355	7.42785	7.73234	7.51843	9.45324	8.46691	7.90888	7.56822	1.28868	1.03174	1.24904	0.109899	0.361514
CG7916-RA FEA=BDGP SEG=chr2L:+13828908,13829952	73.5081	280.648	165.249	60.9415	38.9698	148.273	11.662	8.0087	171.943	48.4322	1.56575	1.14821	1.36364	0.318263	0.443233
CG10761-RA FEA=BDGP GEN=CG10761 DB_XREF=CG10761 FBgn0030015 SEG=chrX:-7900480,7901738 MAP=7D17-7D17 LEN=1258 DEF=(CG10761 gene symbol:CG10761 FBgn0030015 )	5.11802	6.66012	11.7024	5.75289	7.30004	6.76956	6.0129	5.70602	8.54337	7.96422	1.48201	1.10612	1.33983	0.226578	0.246521
CG10129-RA FEA=BDGP GEN=ndl DB_XREF=CG10129 FBgn0002926 SEG=chr3L:-6553466,6562895 MAP=65B5-65B5 LEN=8230 DEF=(CG10129 gene symbol:ndl FBgn0002926 (GO:0008236 serine-type peptidase) (GO:0005576 extracellular) (GO:0016485 protein processing) (GO:0004252 serine-type endopeptidase) (GO:0007310 oocyte dorsalventral axis determination) (GO:0009950 dorsalventral axis specification) (GO:0007313 maternal…	4.61571	4.9262	7.42236	4.71957	4.70549	4.73992	5.10505	5.74522	4.67889	4.6922	1.27248	1.03889	1.22485	0.220043	0.320992
CT32331 FEA=sim4 SEG=chr2L:+8924605,8925315	83.0604	93.5269	57.1967	47.8359	52.3402	47.5678	53.314	36.8234	46.9109	39.2133	1.68126	1.24624	1.34907	0.0182096	0.0228702
CG40145-RC FEA=BDGP GEN=CG40145 DB_XREF=CG40145 FBgn0058145 SEG=chrXh:-96430,98658 LEN=2168 DEF=(CG40145 gene symbol:CG40145 FBgn0058145 )	72.6327	50.2891	48.1669	44.6365	50.6106	54.0356	63.8324	51.3823	51.3062	56.8695	1.32454	1.05591	1.25441	0.15726	0.266745
CG6495-RA FEA=BDGP SEG=chr2L:+10753555,10757381	414.679	428.273	532.128	551.764	590.762	561.299	584.287	572.32	594.219	569.78	1.28583	1.00002	1.28581	0.00484122	0.499712
CG32313-RA FEA=BDGP GEN=CG32313 DB_XREF=CG32313 FBgn0052313 SEG=chr3L:-1525455,1526372 MAP=62A5-62A5 LEN=737 DEF=(CG32313 gene symbol:CG32313 FBgn0052313 )	7.30642	6.87035	8.7543	10.0778	7.68949	6.77047	7.29893	6.17991	6.91976	7.14086	1.32838	1.07502	1.23568	0.0395557	0.13421
CG7478-RA FEA=BDGP GEN=Act79B DB_XREF=CG7478 FBgn0000045 SEG=chr3L:+21902511,21904468 MAP=79A6-79A7 LEN=1519 DEF=(CG7478 gene symbol:Act79B FBgn0000045 (GO:0005200 structural constituent of cytoskeleton) (GO:0007010 cytoskeleton organization and biogenesis) (GO:0005884 actin filament))	214.537	300.852	183.108	203.851	164.477	170.964	154.306	147.871	158.846	155.517	1.33189	1.05952	1.25707	0.142454	0.0955813
HDC03720 FEA=HDP SEG=chr2L:-22123493,22124124	5.51095	5.79584	8.38317	6.95766	6.49452	6.23561	5.58795	5.78743	6.49903	5.44041	1.35678	1.03335	1.31299	0.054515	0.328708
CG32973-RA FEA=BDGP GEN=CG32973 DB_XREF=CG32973 FBgn0052973 SEG=chr2L:-14082056,14083041 MAP=34F4-34F4 LEN=738 DEF=(CG32973 gene symbol:CG32973 FBgn0052973 )	5.53988	5.43176	5.58526	8.41011	5.6438	5.53138	5.58418	5.65763	5.73633	5.3416	1.2756	1.00142	1.27378	0.198386	0.476199
CG6439-RA FEA=BDGP GEN=CG6439 DB_XREF=CG6439 FBgn0038922 SEG=chr3R:-17833227,17836068 MAP=93F13-93F13 LEN=1908 DEF=(CG6439 gene symbol:CG6439 FBgn0038922 (GO:0005739 mitochondrion) (GO:0004449 isocitrate dehydrogenase (NAD+)))	437.432	469.865	614.947	582.288	465.977	579.116	712.065	607.003	497.124	617.372	1.31956	1.02071	1.29278	0.0121431	0.445119
CG6070-RA FEA=BDGP GEN=CG6070 DB_XREF=CG6070 FBgn0039487 SEG=chr3R:-22923560,22927342 MAP=97E2-97E2 LEN=2613 DEF=(CG6070 gene symbol:CG6070 FBgn0039487 (GO:0015171 amino acid transporter))	404.337	345.72	214.643	243.759	353.193	367.976	366.051	281.625	289.548	258.407	1.63624	1.31057	1.2485	0.0234247	0.000593718
D. melanogaster GEN=Act42A DB_XREF=gb:AE003784.1 DB_XREF=fb:FBgn0000043 NOTE=SIF corresponding to nucleotides 60556-60113 of gb:AE003784.1 DEF=Drosophila melanogaster chromosome 2R, section 5 of 74 of the complete sequence.	397.21	302.123	275.883	229.696	281.701	311.061	271.163	281.209	309.536	347.784	1.38323	1.08636	1.27328	0.10414	0.167267
CG30001-RA FEA=BDGP GEN=CG30001 DB_XREF=CG30001 FBgn0050001 SEG=chr2R:-4882564,4883552 MAP=46B4-46B4 LEN=698 DEF=(CG30001 gene symbol:CG30001 FBgn0050001 )	6.75677	7.06391	5.08468	5.70487	5.58457	5.48088	5.65749	5.69175	5.59823	5.68268	1.28093	1.01493	1.26209	0.0241898	0.116439
CG14358-RA FEA=BDGP GEN=CG14358 DB_XREF=CG14358 FBgn0038199 SEG=chr3R:-9918376,9918937 MAP=88A8-88A8 LEN=462 DEF=(CG14358 gene symbol:CG14358 FBgn0038199 )	26.1873	25.4044	19.0519	21.3602	29.4015	22.6165	17.863	22.9406	14.9554	27.9027	1.27664	1.06204	1.20206	0.0221978	0.400319
S.C2R000910 FEA=fgenesh SEG=chr2R:+6834312,6843889	5.44756	9.46932	5.27338	5.82285	6.12265	5.95921	5.76041	5.57888	5.47619	5.75553	1.34432	1.06137	1.26659	0.222967	0.0303288
CG13518-RA FEA=BDGP GEN=Obp58b DB_XREF=CG13518 FBgn0034768 SEG=chr2R:+17748259,17749118 MAP=59A3-59A3 LEN=612 DEF=(CG13518 gene symbol:Obp58b FBgn0034768 (GO:0005549 odorant binding))	7.55727	6.56321	9.8441	10.1007	10.3983	8.16716	9.24548	6.76598	8.41563	8.23771	1.41247	1.18752	1.18943	0.0148467	0.0762063
CG5065-RA FEA=BDGP GEN=CG5065 DB_XREF=CG5065 FBgn0034145 SEG=chr2R:+11671394,11687087 MAP=53C10-53C10 LEN=2637 DEF=(CG5065 gene symbol:CG5065 FBgn0034145 )	345.415	287.084	235.16	266.875	392.719	262.053	316.672	257.092	316.315	348.659	1.25987	1.05355	1.19583	0.0941793	0.370392
CG7437-RA FEA=BDGP GEN=mub DB_XREF=CG7437 FBgn0014362 SEG=chr3L:+21796906,21843504 MAP=79A2-79A4 LEN=2912 DEF=(CG7437 gene symbol:mub FBgn0014362 (GO:0017130 poly(rC) binding))	550.556	592.055	460.424	439.25	552.702	543.179	663.029	535.134	557.813	622.921	1.27003	1.02508	1.23895	0.0174321	0.386765
Stencil:3L:15638226:15635536:GENSCAN FEA=stencil SEG=chr3L:-15635536,15638226	7.61129	9.95172	6.63728	6.66802	6.96428	6.89451	6.33472	6.63053	6.57228	6.32781	1.32	1.03394	1.27667	0.105261	0.185783
CG17002-RB FEA=BDGP GEN=CG17002 DB_XREF=CG17002 FBgn0033122 SEG=chr2R:+2046629,2049826 MAP=42E4-42E4 LEN=2039 DEF=(CG17002 gene symbol:CG17002 FBgn0033122 )	122.004	111.791	151.554	149.426	139.871	141.405	127.36	150.208	142.278	143.129	1.28737	1.06602	1.20764	0.0116359	0.0765933
HDC20187 FEA=HDP SEG=chrU:-729405,729742	27.5144	19.4652	15.3608	21.1046	21.2837	15.2433	19.9686	19.4979	12.681	19.5009	1.28833	1.09319	1.17851	0.199526	0.3059
CG33196-RB FEA=BDGP GEN=CG33196 DB_XREF=CG33196 FBgn0053196 SEG=chr2L:-4472033,4566911 MAP=24F4-25A1 LEN=69243 DEF=(CG33196 gene symbol:CG33196 synonyms:(CG31968 CG31965 CG33086 CG31966 CG31967 CG15637 CG33000 CG31727 CG31724 CG31725 CG31726) FBgn0053196 )	383.941	399.095	284.768	315.876	514.785	358.053	449.815	425.97	485.176	466.176	1.30366	1.04133	1.25192	0.0170798	0.363626
HDC19378 FEA=HDP SEG=chrX:+17062885,17063276	7.51871	6.71288	6.82019	13.5955	9.26971	6.82961	10.078	10.539	8.12768	6.21679	1.43453	1.052	1.36362	0.230208	0.399594
CG7210-RA FEA=BDGP GEN=kel DB_XREF=CG7210 FBgn0001301 SEG=chr2L:-18107412,18116293 MAP=36D3-36D3 LEN=6157 DEF=(CG7210 gene symbol:kel FLAGGED_PROBLEMATIC FBgn0001301 (GO:0003779 actin binding) (GO:0045172 ring canal (sensu Drosophila)) (GO:0005938 cell cortex) (GO:0007301 ring canal formation) (GO:0007303 cytoplasmic transport, nurse cell to oocyte) (GO:0007292 oogenesis))	361.336	447.687	277.368	336.17	309.548	278.447	371.425	295.266	299.568	246.048	1.31862	1.14097	1.1557	0.10111	0.143994
CG7695-RA FEA=BDGP GEN=CG7695 DB_XREF=CG7695 FBgn0038631 SEG=chr3R:-14442492,14443222 MAP=91B6-91B6 LEN=665 DEF=(CG7695 gene symbol:CG7695 FBgn0038631 )	263.263	311.488	204.496	200.338	329.245	207.267	227.211	204.997	201.287	197.435	1.41972	1.26503	1.12228	0.0362214	0.115743
CG7496-RA FEA=BDGP SEG=chr3L:+7610733,7611294	776.101	730.499	933.479	1015.77	922.02	685.998	824.107	801.121	715.317	805.344	1.29381	1.04753	1.23511	0.0211632	0.323656
CG15599-RA FEA=BDGP GEN=CG15599 DB_XREF=CG15599 FBgn0030667 SEG=chrX:-15416088,15418829 MAP=13E6-13E7 LEN=2055 DEF=(CG15599 gene symbol:CG15599 FBgn0030667 )	5.32077	5.43213	6.58295	6.952	5.42237	5.44566	5.9156	5.5552	5.44117	5.41145	1.25873	1.0229	1.23054	0.00933135	0.246883
CG14130-RA FEA=BDGP GEN=CG14130 DB_XREF=CG14130 FBgn0036210 SEG=chr3L:+11773262,11774015 MAP=68E1-68E1 LEN=621 DEF=(CG14130 gene symbol:CG14130 FBgn0036210 )	60.7995	65.8092	78.7156	100.993	64.1485	70.216	74.926	79.2449	93.2495	69.9148	1.4194	1.15824	1.22548	0.0727942	0.106611
Clone 76H1, synthetic insert (1000 bp)+ poly A tail (21 bp), 5 prime target sequence 1-400	7.75591	5.08085	4.94814	5.00323	4.86803	4.83333	4.8561	4.98228	4.89988	5.87621	1.28995	1.08249	1.19164	0.196818	0.134899
HDC06900 FEA=HDP SEG=chr2R:-12281351,12281681	5.75073	6.0267	6.13189	8.89341	5.93604	5.88781	5.98111	6.14617	6.02386	5.86714	1.27577	1.01304	1.25935	0.181233	0.207317
CG1656-RA FEA=BDGP SEG=chr2R:+4877932,4879168	7.15286	7.39001	13.387	7.6266	8.50638	7.97721	9.0959	8.40009	7.40072	7.2878	1.44494	1.10788	1.30423	0.189176	0.0789833
HDC14318 FEA=HDP SEG=chr3R:-14322573,14323727	7.06983	7.52529	5.88001	5.55847	6.75239	5.19682	5.50111	6.56264	5.41888	5.32591	1.27597	1.00826	1.26552	0.0149034	0.47124
CG1915-RA FEA=BDGP GEN=sls DB_XREF=CG1915 FBgn0003432 SEG=chr3L:-2071123,2096246 MAP=62C2-62C4 LEN=15272 DEF=(CG1915 gene symbol:sls synonyms:(CG18245 CG18242 CG18857) FBgn0003432 (GO:0007517 muscle development) (GO:0004687 myosin light chain kinase) (GO:0007520 myoblast fusion) (GO:0007076 mitotic chromosome condensation))	72.6668	63.9604	40.5036	66.5887	69.3534	60.359	69.9911	68.3181	76.3639	57.8444	1.27579	1.01414	1.25801	0.1976	0.44334
CG13598-RA FEA=BDGP GEN=sba DB_XREF=CG13598 FBgn0016754 SEG=chr3R:-19710545,19739352 MAP=95C9-95C12 LEN=6158 DEF=(CG13598 gene symbol:sba FBgn0016754 )	290.462	186.028	158.124	201.186	228.962	221.085	243.403	227.851	241.609	248.912	1.32612	1.03594	1.28012	0.204273	0.203882
CG31536-RA FEA=BDGP GEN=CG31536 DB_XREF=CG31536 FBgn0051536 SEG=chr3R:+736274,771295 MAP=82E2-82E4 LEN=4330 DEF=(CG31536 gene symbol:CG31536 synonyms:(CG1283 CG2008) FLAGGED_PROBLEMATIC FBgn0051536 (GO:0008092 cytoskeletal protein binding) (GO:0003779 actin binding) (GO:0005089 Rho guanyl-nucleotide exchange factor))	689.489	594.441	477.895	542.746	703.401	608.433	583.472	610.608	596.224	607.779	1.25796	1.04447	1.2044	0.0746773	0.252653
CG5643-RB FEA=BDGP SEG=chr3R:-23380124,23397326	183.697	172.531	141.032	127.232	199.436	151.464	160.585	146.573	169.74	170.855	1.3279	1.04992	1.26477	0.0191969	0.326423
CG31264-RA FEA=BDGP GEN=CG31264 DB_XREF=CG31264 FBgn0051264 SEG=chr3R:-4204904,4223723 MAP=84F16-85A1 LEN=1331 DEF=(CG31264 gene symbol:CG31264 synonyms:(CG11731 CG11730 CG11729) FBgn0051264 )	25.2998	40.485	22.5175	25.7239	36.426	22.7164	31.9965	29.4714	31.6022	28.416	1.36366	1.01843	1.33898	0.187821	0.450464
CG31774-RA FEA=BDGP GEN=fred DB_XREF=CG31774 FBgn0051774 SEG=chr2L:-3898081,3939729 MAP=24C9-24D1 LEN=4372 DEF=(CG31774 gene symbol:fred synonyms:(CG12675 CG3390 CG3393) FBgn0051774 (GO:0004326 folylpolyglutamate synthase))	26.6204	32.2086	25.3484	21.3532	41.4044	34.3305	35.9752	30.3172	39.6194	35.8668	1.25968	1.05583	1.19307	0.109768	0.299116
CG5798-RA FEA=BDGP GEN=CG5798 DB_XREF=CG5798 FBgn0038862 SEG=chr3R:+16960000,16963955 MAP=93C1-93C1 LEN=3206 DEF=(CG5798 gene symbol:CG5798 FBgn0038862 (GO:0004843 ubiquitin-specific protease))	141.39	119.667	494.537	524.384	168.077	157.55	161.767	525.7	502.758	501.553	3.90307	3.13918	1.24334	0.00118209	1.03465e-06
CG18009-RD FEA=BDGP GEN=Trf2 DB_XREF=CG18009 FBgn0026758 SEG=chrX:+8164995,8169146 MAP=7E7-7E9 LEN=3961 DEF=(CG18009 gene symbol:Trf2 synonyms:(CG11195) FBgn0026758 (GO:0005669 transcription factor TFIID complex) (GO:0016251 general RNA polymerase II transcription factor) (GO:0006367 transcription initiation from Pol II promoter))	55.1019	40.1924	36.2144	34.3444	70.7612	43.2081	49.2556	57.8109	52.9725	47.0491	1.35057	1.03417	1.30595	0.120739	0.425076
CG2939-RA FEA=BDGP GEN=slp2 DB_XREF=CG2939 FBgn0004567 SEG=chr2L:+3829410,3831770 MAP=24C7-24C7 LEN=2360 DEF=(CG2939 gene symbol:slp2 FBgn0004567 (GO:0003700 transcription factor) (GO:0003702 RNA polymerase II transcription factor) (GO:0005634 nucleus) (GO:0007365 periodic partitioning))	38.9174	24.4252	25.6314	22.6846	22.9757	30.7585	26.5036	25.3854	29.6974	24.6189	1.31101	1.00673	1.30225	0.208254	0.475648
CG32822-RA FEA=BDGP GEN=CG32822 DB_XREF=CG32822 FBgn0052822 SEG=chrX:+21192107,21192770 MAP=20A1-20A1 LEN=663 DEF=(CG32822 gene symbol:CG32822 FLAGGED_PROBLEMATIC FBgn0052822 )	24.0289	18.5821	13.1951	19.5191	22.7911	16.8897	15.1169	17.166	20.6491	17.5241	1.30252	1.00988	1.28978	0.178749	0.473693
CG18240-RA FEA=BDGP GEN=CG18240 DB_XREF=CG18240 FBgn0033576 SEG=chr2R:-6188382,6190339 MAP=47D4-47D4 LEN=1779 DEF=(CG18240 gene symbol:CG18240 synonyms:(CG18239) FBgn0033576 )	393.349	371.638	523.026	580.444	1088.42	1106.68	1110.46	937.967	963.134	1013.94	1.44247	1.13397	1.27206	0.0156754	0.00254012
HDC14484 FEA=HDP SEG=chr3R:+15287086,15287588	7.03817	10.8091	6.96218	6.85893	6.36302	6.57377	6.66926	6.77342	6.76226	6.74501	1.2913	1.03441	1.24835	0.198805	0.0342737
NO_REP_ID FEA=transposon LEN=410 DESC=gb|-|Tom1 DMTOM1_LTR 410bp	7.83124	6.98449	5.78154	5.94374	5.8916	5.81698	5.7616	5.77885	5.63075	7.48546	1.26357	1.08156	1.16828	0.0348881	0.23516
CG32794-RA FEA=BDGP GEN=CG32794 DB_XREF=CG32794 FBgn0052794 SEG=chrX:+2647190,2647853 MAP=3C2-3C2 LEN=663 DEF=(CG32794 gene symbol:CG32794 FLAGGED_PROBLEMATIC FBgn0052794 )	5.14028	4.84143	6.63062	6.86341	4.82954	4.50721	4.56579	4.91743	4.84109	5.55803	1.35188	1.10171	1.22707	0.00571651	0.0650792
CG7077-RA FEA=BDGP GEN=CG7077 DB_XREF=CG7077 FBgn0038946 SEG=chr3R:+18168928,18172950 MAP=94A5-94A5 LEN=973 DEF=(CG7077 gene symbol:CG7077 FBgn0038946 (GO:0016616 oxidoreductase, acting on the CH-OH group of donors, NAD or NADP as acceptor))	2787.72	2688.09	4172.91	4724.98	3516.51	3434.96	3556.2	4552.96	4105.52	4590.66	1.62494	1.2609	1.28872	0.0129183	0.00231578
CG10838-RA FEA=BDGP GEN=robl22E DB_XREF=CG10838 FBgn0028570 SEG=chr2L:-2282895,2283189 MAP=22E1-22E1 LEN=294 DEF=(CG10838 gene symbol:robl22E FBgn0028570 (GO:0005875 microtubule associated complex) (GO:0008567 dynein ATPase) (GO:0007018 microtubule-based movement))	6.79199	7.04755	10.0763	8.35225	6.84548	7.25067	7.07043	6.61584	7.97355	6.66295	1.33159	1.00405	1.32622	0.0595178	0.476718
CG31158-RA FEA=BDGP GEN=CG31158 DB_XREF=CG31158 FBgn0051158 SEG=chr3R:+18415335,18424849 MAP=94B5-94B6 LEN=5211 DEF=(CG31158 gene symbol:CG31158 synonyms:(CG6941 CG18185) FBgn0051158 )	497.659	434.937	372.452	355.293	512.446	447.279	515.98	430.889	501.693	507.645	1.28149	1.02463	1.25068	0.043856	0.370083
CG12665-RA FEA=BDGP GEN=Obp8a DB_XREF=CG12665 FBgn0030103 SEG=chrX:+8953879,8954686 MAP=8D9-8D9 LEN=580 DEF=(CG12665 gene symbol:Obp8a FBgn0030103 (GO:0005549 odorant binding))	148.849	159.502	117.511	118.86	146.832	147.437	151.006	145.809	136.507	141.736	1.30452	1.05005	1.24234	0.0107697	0.0386005
CG15138-RB FEA=BDGP SEG=chr2L:-17167893,17238815	69.6869	71.9684	55.3734	51.8472	77.7366	62.3178	67.1267	75.3754	60.2532	63.7167	1.32116	1.03931	1.27119	0.00727602	0.353227
CG10061-RA FEA=BDGP GEN=CG10061 DB_XREF=CG10061 FBgn0037480 SEG=chr3R:+2977094,2979905 MAP=84C7-84C7 LEN=2760 DEF=(CG10061 gene symbol:CG10061 FBgn0037480 )	16.9167	10.7469	10.3607	11.3561	11.0049	10.3564	12.6668	11.967	11.1795	9.52899	1.27384	1.0414	1.2232	0.220876	0.336915
CG16889-RA FEA=BDGP GEN=adat DB_XREF=CG16889 FBgn0028658 SEG=chr2L:-13790511,13793624 MAP=34D4-34D4 LEN=3001 DEF=(CG16889 gene symbol:adat FBgn0028658 (GO:0008251 tRNA specific adenosine deaminase))	12.8944	15.5649	9.78493	12.6189	13.0585	13.2393	12.3036	11.9859	12.889	12.9676	1.27029	1.02005	1.24531	0.130088	0.292234
CG3546-RA FEA=BDGP GEN=CG3546 DB_XREF=CG3546 FBgn0029716 SEG=chrX:+4298687,4300618 MAP=4C7-4C7 LEN=1931 DEF=(CG3546 gene symbol:CG3546 FBgn0029716 )	7.40853	12.0627	7.5609	7.47649	9.18894	7.39043	7.43362	7.18183	7.83485	7.19714	1.29486	1.08099	1.19784	0.220685	0.197618
CG18336-RA FEA=BDGP GEN=CG18336 DB_XREF=CG18336 FBgn0040763 SEG=chr2R:-6358376,6359126 MAP=47E4-47E4 LEN=689 DEF=(CG18336 gene symbol:CG18336 synonyms:(CG13212) FBgn0040763 )	26.2762	19.5192	16.4509	16.7603	28.7418	32.1005	27.1599	26.1289	25.1628	27.027	1.37891	1.12364	1.22718	0.101948	0.0530991
AM01323_revcomp FEA=sim4 SEG=chr2R:-16876290,16876952	34.2618	130.868	82.1255	32.1209	50.8582	37.8797	15.9835	43.6861	17.0249	81.9214	1.44538	1.36202	1.06121	0.342987	0.293354
CG3285-RA FEA=BDGP GEN=CG3285 DB_XREF=CG3285 FBgn0031522 SEG=chr2L:+3323521,3325447 MAP=23E4-23E4 LEN=1608 DEF=(CG3285 gene symbol:CG3285 FBgn0031522 )	7.33586	7.4582	8.0715	10.7001	7.36382	7.3464	7.36484	7.45541	13.3113	7.31512	1.26886	1.27211	0.997448	0.134887	0.184092
HDC15078 FEA=HDP SEG=chr3R:-18585322,18586682	1535.56	1310.31	1099.55	1110.34	1850.95	1713.12	1795.03	1654.55	1762.87	1746.71	1.28779	1.03775	1.24094	0.0530461	0.141121
CG10501-RB FEA=BDGP GEN=amd DB_XREF=CG10501 FBgn0000075 SEG=chr2L:+19088241,19092193 MAP=37C1-37C1 LEN=1744 DEF=(CG10501 gene symbol:amd synonyms:(CG17345) FBgn0000075 (GO:0004058 aromatic-L-amino acid decarboxylase) (GO:0042417 dopamine metabolism) (GO:0040003 cuticle biosynthesis (sensu Insecta)) (GO:0006584 catecholamine metabolism) (GO:0016831 carboxy-lyase))	47.0242	47.931	61.8327	62.567	46.0818	45.1517	56.7293	44.6935	48.1774	57.3833	1.31009	1.01549	1.29011	0.00078334	0.44622
CG3124-RA FEA=BDGP GEN=CG3124 DB_XREF=CG3124 FBgn0034840 SEG=chr2R:-18326310,18327671 MAP=59D4-59D4 LEN=1169 DEF=(CG3124 gene symbol:CG3124 FBgn0034840 )	8.65786	8.65026	14.9993	7.75713	10.5269	9.96743	9.25725	9.49903	13.6952	8.42174	1.31479	1.06267	1.23725	0.265178	0.362785
CT32418 FEA=sim4 SEG=chr2R:+7228689,7228900	6.15181	8.60289	5.96846	5.59051	5.81593	5.92369	6.52442	6.03494	7.75267	5.91404	1.27647	1.07871	1.18333	0.163245	0.245697
CG2444-RA FEA=BDGP GEN=CG2444 DB_XREF=CG2444 FBgn0030326 SEG=chrX:-11438800,11439503 MAP=10D5-10D5 LEN=625 DEF=(CG2444 gene symbol:CG2444 FBgn0030326 )	16.5478	21.4361	22.3141	31.1292	39.1046	34.031	26.1082	33.3527	38.2156	40.4788	1.407	1.12901	1.24623	0.132418	0.189898
CG7989-RA FEA=BDGP GEN=CG7989 DB_XREF=CG7989 FBgn0034119 SEG=chr2R:-11409552,11411223 MAP=53B6-53B6 LEN=1671 DEF=(CG7989 gene symbol:CG7989 FBgn0034119 )	85.16	67.2998	52.8819	67.0534	50.9961	46.1793	54.721	56.2353	51.7402	45.2456	1.27118	1.00872	1.26019	0.144915	0.459072
CG32557-RA FEA=BDGP GEN=CG32557 DB_XREF=CG32557 FBgn0052557 SEG=chrX:-17583917,17587082 MAP=16E1-16E2 LEN=2124 DEF=(CG32557 gene symbol:CG32557 synonyms:(CG7871) FBgn0052557 )	14.008	11.4603	17.9664	14.1689	35.4671	12.0906	8.56715	12.1764	8.85204	27.0453	1.26178	1.16747	1.08078	0.141105	0.402042
CG40484-RA FEA=BDGP SEG=chrU:+1038862,1039569	6.59532	10.4072	6.39698	6.91832	6.32212	6.40463	6.26561	6.60047	6.44486	5.91615	1.27691	1.00163	1.27484	0.219504	0.481711
CG4471-RA FEA=BDGP GEN=Tsp42Ep DB_XREF=CG4471 FBgn0033137 SEG=chr2R:-2117298,2118437 MAP=42E7-42E7 LEN=944 DEF=(CG4471 gene symbol:Tsp42Ep FBgn0033137 (GO:0016021 integral to membrane))	10.5973	8.53307	6.86756	8.16174	8.26646	10.1506	9.19575	8.57007	9.34463	9.54507	1.27287	1.00557	1.26582	0.117178	0.469184
CG15003-RA FEA=BDGP GEN=CG15003 DB_XREF=CG15003 FBgn0035504 SEG=chr3L:-4156014,4158269 MAP=64A10-64A10 LEN=1551 DEF=(CG15003 gene symbol:CG15003 FBgn0035504 )	39.5422	40.985	34.7278	28.1575	40.3605	34.1057	49.9817	39.4783	36.5625	50.8901	1.28054	1.01995	1.25549	0.0599072	0.45136
CG8487-RA FEA=BDGP GEN=garz DB_XREF=CG8487 FBgn0033714 SEG=chr2R:+7391386,7397183 MAP=48F8-48F10 LEN=5317 DEF=(CG8487 gene symbol:garz FBgn0033714 (GO:0005798 Golgi vesicle) (GO:0006891 intra-Golgi transport) (GO:0006888 ER to Golgi transport) (GO:0003926 ARF small monomeric GTPase))	73.1195	67.2115	63.1373	46.7761	75.7885	71.8787	99.0982	85.5065	74.345	73.0232	1.27674	1.05965	1.20487	0.111232	0.323621
CG1539-RE FEA=BDGP GEN=spdo DB_XREF=CG1539 FBgn0011716 SEG=chr3R:+26347701,26393993 MAP=99F7-99F8 LEN=2678 DEF=(CG1539 gene symbol:spdo synonyms:(CG11493 CG15540) FBgn0011716 (GO:0003779 actin binding) (GO:0007010 cytoskeleton organization and biogenesis) (GO:0005523 tropomyosin binding) (GO:0007422 peripheral nervous system development))	815.688	783.171	627.848	590.416	974.981	736.923	759.991	727.909	696.62	725.252	1.31241	1.14984	1.14139	0.0082764	0.116459
CG9868-RA FEA=BDGP GEN=CG9868 DB_XREF=CG9868 FBgn0034842 SEG=chr2R:-18352221,18353384 MAP=59D6-59D6 LEN=1107 DEF=(CG9868 gene symbol:CG9868 FBgn0034842 (GO:0005839 20S core proteasome complex) (GO:0004299 proteasome endopeptidase))	4.99923	5.08644	5.52051	7.14344	5.01959	4.99236	5.25231	5.0848	5.03299	4.97657	1.25564	1.01126	1.24166	0.126777	0.277899
CG8981-RA FEA=BDGP GEN=CG8981 DB_XREF=CG8981 FBgn0033664 SEG=chr2R:-6961554,6968627 MAP=48D1-48D1 LEN=3037 DEF=(CG8981 gene symbol:CG8981 synonyms:(CG13184) FBgn0033664 )	44.1975	38.0233	34.374	31.1863	41.7935	37.1615	38.2212	38.2771	39.4928	35.7103	1.25412	1.03257	1.21457	0.0693323	0.264629
CG1340-RA FEA=BDGP GEN=CG1340 DB_XREF=CG1340 FBgn0039797 SEG=chr3R:+26541174,26543105 MAP=100A3-100A3 LEN=1871 DEF=(CG1340 gene symbol:CG1340 FBgn0039797 (GO:0005829 cytosol) (GO:0003723 RNA binding) (GO:0006413 translational initiation) (GO:0003743 translation initiation factor))	6.01139	5.26961	7.52672	8.42819	6.04615	6.06373	6.06527	6.11676	7.3311	6.84874	1.41432	1.11672	1.26649	0.0285486	0.0578662
CG10811-RA FEA=BDGP SEG=chr4:-934872,950309	2375.95	1761.25	1535.08	1518.3	2093.47	1840.69	2069.94	1704.26	1912.86	1917.37	1.35496	1.08485	1.24898	0.110019	0.108598
CG33047-RA FEA=BDGP GEN=CG33047 DB_XREF=CG33047 FBgn0053047 SEG=chr3L:-11476328,11480245 MAP=68C12-68C12 LEN=3514 DEF=(CG33047 gene symbol:CG33047 FBgn0053047 )	123.408	123.715	88.5612	98.0603	133.011	135.657	129.98	129.211	125.772	111.822	1.32419	1.08681	1.21842	0.0118997	0.0645413
CG10777-RB FEA=BDGP GEN=CG10777 DB_XREF=CG10777 FBgn0029979 SEG=chrX:-7663063,7670301 MAP=7C3-7C4 LEN=6378 DEF=(CG10777 gene symbol:CG10777 FBgn0029979 (GO:0003724 RNA helicase))	168.214	115.14	107.728	112.949	126.096	107.33	122.585	122.596	125.711	126.372	1.28402	1.05244	1.22004	0.180431	0.174669
CG6639-RA FEA=BDGP GEN=CG6639 DB_XREF=CG6639 FBgn0032638 SEG=chr2L:-17432336,17434000 MAP=36C9-36C9 LEN=1590 DEF=(CG6639 gene symbol:CG6639 FBgn0032638 (GO:0004252 serine-type endopeptidase))	18.9912	7.6863	9.43524	7.99826	10.5581	5.93275	6.60209	9.09312	8.06962	5.92481	1.53024	1.00023	1.52989	0.251226	0.499607
CG6349-RA FEA=BDGP SEG=chr3R:-17483238,17488436	5.38424	6.15786	9.16987	5.39934	6.01336	5.30848	5.30705	5.374	5.35238	5.32737	1.26227	1.03583	1.21861	0.256996	0.230722
CG6081-RA FEA=BDGP GEN=Cyp28d2 DB_XREF=CG6081 FBgn0031688 SEG=chr2L:+5199878,5201790 MAP=25C10-25C10 LEN=1506 DEF=(CG6081 gene symbol:Cyp28d2 FBgn0031688 (GO:0005792 microsome) (GO:0015034 cytochrome P450) (GO:0016020 membrane))	25.0802	25.5868	19.9139	13.4754	30.1101	28.0524	31.2096	24.8386	22.6509	26.5298	1.51746	1.20742	1.25678	0.0579644	0.012253
CG32498-RO FEA=BDGP GEN=dnc DB_XREF=CG32498 FBgn0000479 SEG=chrX:+2934879,3097743 MAP=3C9-3D1 LEN=4069 DEF=(CG32498 gene symbol:dnc synonyms:(CG14268 CG14267 CG10797 CG10792 CG10791) FBgn0000479 (GO:0008355 olfactory learning) (GO:0000003 reproduction) (GO:0019933 cAMP-mediated signaling) (GO:0007610 behavior) (GO:0007611 learning andor memory) (GO:0007612 learning) (GO:0007292 oogenesis) (GO:000…	161.676	158.599	106.458	127.269	149.204	141.589	136.502	129.341	149.889	117.151	1.3703	1.07799	1.27116	0.0271566	0.185621
HDC15744 FEA=HDP SEG=chr3R:-22207197,22210279	4.85088	5.19693	7.17183	5.41276	5.1907	5.64255	5.06504	6.13635	5.19398	5.07893	1.25247	1.03214	1.21347	0.146349	0.337842
HDC02979 FEA=HDP SEG=chr2L:+17596664,17597941	5.97998	5.76529	5.779	8.96522	5.71935	5.78913	6.06892	5.18616	7.82465	5.80658	1.25533	1.07054	1.17261	0.223408	0.317065
CG14872-RB FEA=BDGP GEN=CG14872 DB_XREF=CG14872 FBgn0038346 SEG=chr3R:-11333798,11335380 MAP=88F7-88F7 LEN=933 DEF=(CG14872 gene symbol:CG14872 FBgn0038346 )	1560.75	1721.18	1305.58	1100.85	1332.52	1197.53	1216.69	1080.27	1389.67	1326.02	1.36382	1.01314	1.34613	0.0390318	0.440765
CG3665-RB FEA=BDGP GEN=Fas2 DB_XREF=CG3665 FBgn0000635 SEG=chrX:-3879668,3946706 MAP=4B1-4B3 LEN=2891 DEF=(CG3665 gene symbol:Fas2 FBgn0000635 (GO:0005886 plasma membrane) (GO:0007413 fasciculation of neuron) (GO:0008038 neuronal cell recognition) (GO:0007611 learning andor memory) (GO:0007528 neuromuscular junction development) (GO:0045473 response to ethanol (sensu Insecta)) (GO:0007156 homophi…	122.67	97.1205	73.9259	101.491	125.544	84.5303	102.903	103.037	104.121	86.9194	1.25296	1.06426	1.1773	0.179571	0.327864
CG4285-RA FEA=BDGP GEN=CG4285 DB_XREF=CG4285 FBgn0038310 SEG=chr3R:+11077840,11082807 MAP=88E5-88E6 LEN=4590 DEF=(CG4285 gene symbol:CG4285 synonyms:(CG31154) FBgn0038310 )	91.5247	122.464	71.2298	86.9657	89.6897	82.07	92.4602	94.0246	102.167	96.963	1.35268	1.10951	1.21917	0.124613	0.0346815
HDC01715 FEA=HDP SEG=chr2L:+9965323,9966034	9.38322	9.44985	9.86924	13.9497	9.23131	9.38684	10.1991	9.64454	9.48846	9.22319	1.26474	1.01626	1.24451	0.173135	0.330125
CG15155-RA FEA=BDGP GEN=CG15155 DB_XREF=CG15155 FBgn0032669 SEG=chr2L:+18132948,18133908 MAP=36D3-36D3 LEN=777 DEF=(CG15155 gene symbol:CG15155 FBgn0032669 )	7.92055	6.65188	8.46935	13.2205	9.62378	11.1961	10.8194	12.871	43.7578	8.32059	1.48842	2.05281	0.725063	0.142379	0.187693
CG17145-RA FEA=BDGP GEN=CG17145 DB_XREF=CG17145 FBgn0036953 SEG=chr3L:+20140353,20141506 MAP=77A2-77A2 LEN=1092 DEF=(CG17145 gene symbol:CG17145 FBgn0036953 (GO:0016490 structural constituent of peritrophic membrane (sensu Insecta)))	5.29519	5.8063	8.15532	6.83545	6.39126	5.82461	6.38471	5.51595	6.87299	5.91504	1.35034	1.0162	1.32881	0.0554229	0.417405
CG18213-RA FEA=BDGP GEN=CG18213 DB_XREF=CG18213 FBgn0038470 SEG=chr3R:-12862130,12865939 MAP=89E10-89E10 LEN=3000 DEF=(CG18213 gene symbol:CG18213 FBgn0038470 )	21.3372	15.0908	12.9025	14.2126	14.2849	20.8332	15.1525	14.8287	14.1096	12.8627	1.34346	1.20261	1.11712	0.140957	0.128047
CG4629-RA FEA=BDGP GEN=CG4629 DB_XREF=CG4629 FBgn0031299 SEG=chr2L:-1084755,1104172 MAP=21E3-21E4 LEN=3152 DEF=(CG4629 gene symbol:CG4629 FBgn0031299 (GO:0004674 protein serinethreonine kinase) (GO:0006468 protein amino acid phosphorylation))	661.067	615.081	432.962	474.107	821.513	745.059	750.09	677.276	666.906	634.909	1.40689	1.17057	1.20189	0.0134162	0.00774099
CG8914-RA FEA=BDGP GEN=CkIIbeta2 DB_XREF=CG8914 FBgn0026136 SEG=chr2R:+15353338,15354263 MAP=56F16-56F16 LEN=831 DEF=(CG8914 gene symbol:CkIIbeta2 FBgn0026136 (GO:0004672 protein kinase) (GO:0008605 protein kinase CK2, regulator) (GO:0006468 protein amino acid phosphorylation) (GO:0005956 protein kinase CK2 complex))	4.96549	4.58872	7.4791	4.68039	4.59556	4.7427	5.14884	4.60618	5.67614	4.66137	1.27268	1.03152	1.2338	0.226814	0.356452
CG10494-RB FEA=BDGP GEN=CG10494 DB_XREF=CG10494 FBgn0034634 SEG=chr2R:-16559646,16562657 MAP=57E9-57E9 LEN=2838 DEF=(CG10494 gene symbol:CG10494 FBgn0034634 )	32.6607	43.0024	25.1137	27.933	29.736	31.2422	35.0938	25.7788	27.3978	33.3764	1.42635	1.10998	1.28502	0.0846666	0.160804
CG8701-RA FEA=BDGP GEN=CG8701 DB_XREF=CG8701 FBgn0033287 SEG=chr2R:+3431819,3432898 MAP=44C4-44C4 LEN=1079 DEF=(CG8701 gene symbol:CG8701 FBgn0033287 )	12.5694	17.8737	32.3572	14.2793	19.8019	11.9705	22.2814	16.1684	16.8796	15.5447	1.53192	1.11239	1.37715	0.240315	0.296087
RH62830 FEA=sim4 SEG=chr3L:+6180106,6180481	80.6089	61.2049	55.2305	54.2069	67.9182	60.3752	62.3647	66.2179	60.1846	58.036	1.29584	1.03372	1.25357	0.118795	0.283671
CG5316-RA FEA=BDGP GEN=CG5316 DB_XREF=CG5316 FBgn0038704 SEG=chr3R:+15229219,15230059 MAP=92A3-92A3 LEN=715 DEF=(CG5316 gene symbol:CG5316 FLAGGED_PROBLEMATIC FBgn0038704 )	6.14956	6.35696	9.05285	6.84888	6.80757	6.26056	7.14607	6.7483	6.52802	6.69507	1.27148	1.01216	1.2562	0.132415	0.388195
HDC13253 FEA=HDP SEG=chr3R:-8440356,8441838	10.5231	11.3753	8.62735	8.71076	8.96774	8.17136	9.86592	8.87816	8.41939	9.22107	1.26302	1.01834	1.24027	0.0167447	0.389821
LD14555 FEA=sim4 SEG=chr3L:-11076670,11078270	17.1224	14.9987	12.5362	11.1271	11.7148	11.723	12.1219	12.7274	10.762	12.7883	1.35743	1.02019	1.33056	0.0400247	0.371126
CG17260-RA FEA=BDGP GEN=CG17260 DB_XREF=CG17260 FBgn0031498 SEG=chr2L:+3029979,3031364 MAP=23C5-23D1 LEN=1385 DEF=(CG17260 gene symbol:CG17260 FBgn0031498 )	63.2976	59.7151	81.79	77.6988	73.5991	60.7609	66.0081	69.5332	66.411	68.4661	1.29652	1.02017	1.27088	0.0107558	0.37161
HDC11209 FEA=HDP SEG=chr3L:-20585958,20591088	7.37998	9.41341	7.06585	6.13141	6.00729	6.87626	6.01521	6.12356	5.95642	6.72331	1.27249	1.00508	1.26606	0.124655	0.467851
S.C2R001258 FEA=fgenesh SEG=chr2R:+9089455,9092132	5.69122	5.70728	5.85412	8.41659	5.7278	6.22044	5.33375	5.84377	5.7371	5.73356	1.25198	1.00188	1.24964	0.189432	0.484352
CG9095-RA FEA=BDGP GEN=CG9095 DB_XREF=CG9095 FBgn0030617 SEG=chrX:-14870942,14894236 MAP=13B1-13B1 LEN=4796 DEF=(CG9095 gene symbol:CG9095 FBgn0030617 (GO:0005194 cell adhesion molecule) (GO:0007155 cell adhesion))	74.6304	53.6076	87.9539	83.783	97.9163	96.3268	80.5578	103.21	109.824	94.3777	1.3392	1.11867	1.19714	0.0897685	0.100801
CG10076-RA FEA=BDGP GEN=spir DB_XREF=CG10076 FBgn0003475 SEG=chr2L:+20280960,20318137 MAP=38C5-38C5 LEN=4890 DEF=(CG10076 gene symbol:spir synonyms:(CG18621) FBgn0003475 (GO:0003779 actin binding) (GO:0030036 actin cytoskeleton organization and biogenesis) (GO:0007304 eggshell formation) (GO:0007315 pole plasm assembly) (GO:0007316 pole plasm RNA localization))	672.058	454.762	362.579	463.742	552.311	518.767	570.474	442.337	506.148	596.677	1.36366	1.06238	1.28359	0.168319	0.266989
S.CX001699 FEA=fgenesh SEG=chrX:-15321615,15321837	11.9046	19.6867	14.1661	11.0778	10.1635	11.8229	14.9801	12.4826	11.1751	11.8397	1.25144	1.04139	1.2017	0.263768	0.377256
HDC20565 FEA=HDP SEG=chrU:+1889893,1890779	8.68222	8.27868	6.43477	7.07612	6.51509	7.42903	6.61019	9.02677	6.64215	6.33767	1.25535	1.07066	1.17251	0.0225041	0.309276
CG9159-RA FEA=BDGP SEG=chr2L:+6063203,6066177	1303.08	1227.67	999.929	1007.94	966.848	1110.07	1022.44	1083.4	1014.8	1031.54	1.26042	1.0098	1.24818	0.0101953	0.419174
CG16926-RA FEA=BDGP GEN=CG16926 DB_XREF=CG16926 FBgn0040732 SEG=chr2R:-14564013,14565016 MAP=56D14-56D14 LEN=858 DEF=(CG16926 gene symbol:CG16926 FBgn0040732 )	1747.7	1491.03	2004.28	2437.5	3480.16	3307.86	3622.5	3459.83	3820.6	4122.23	1.37146	1.0953	1.25213	0.0697273	0.0968743
CG13688-RA FEA=BDGP GEN=CG13688 DB_XREF=CG13688 FBgn0031267 SEG=chr2L:-574697,575897 MAP=21D1-21D1 LEN=1200 DEF=(CG13688 gene symbol:CG13688 FBgn0031267 )	156.76	142.503	129.45	98.1082	130.254	126.195	119.048	125.727	119.871	110.881	1.3151	1.05335	1.2485	0.086365	0.153528
LD43581 FEA=sim4 SEG=chr3L:-27787,29865	8.32189	8.24438	9.61871	12.6389	8.50529	9.19346	8.57485	9.22332	9.03213	9.75544	1.34355	1.06612	1.26022	0.100138	0.0664752
CG4594-RA FEA=BDGP GEN=CG4594 DB_XREF=CG4594 FBgn0032161 SEG=chr2L:+9912759,9913868 MAP=30F1-30F1 LEN=1004 DEF=(CG4594 gene symbol:CG4594 FBgn0032161 (GO:0005739 mitochondrion) (GO:0004165 dodecenoyl-CoA delta-isomerase))	89.3676	82.3667	106.588	127.267	47.2958	59.282	53.0924	57.8873	65.5301	50.0655	1.36172	1.08651	1.2533	0.0522533	0.230381
CG4181-RA FEA=BDGP GEN=GstD2 DB_XREF=CG4181 FBgn0010038 SEG=chr3R:+8197738,8198386 MAP=87B8-87B8 LEN=648 DEF=(CG4181 gene symbol:GstD2 FBgn0010038 (GO:0006803 glutathione conjugation reaction) (GO:0004602 glutathione peroxidase) (GO:0004364 glutathione transferase))	107.922	52.1135	66.4446	53.7812	68.5887	51.7556	58.5718	62.4286	42.5843	111.38	1.33113	1.20946	1.10059	0.279307	0.292145
HDC11057 FEA=HDP SEG=chr3L:+19816497,19817369	6.58587	11.1303	6.7562	6.93356	6.49098	6.52725	6.38631	8.08137	6.72637	6.13103	1.29412	1.07907	1.1993	0.234687	0.213353
HDC07680 FEA=HDP SEG=chrU:-6338857,6339265	12.5899	16.6152	6.87834	10.731	10.3258	9.75335	9.72452	6.47486	7.34417	8.68811	1.6585	1.32419	1.25247	0.0864499	0.011234
CONTROL Arizona_4 cDNA sequence control	5.40418	5.24788	6.52137	6.7921	5.22734	5.1306	5.35122	5.33783	5.18165	5.22291	1.24985	1.00212	1.24721	0.00675901	0.447721
CG31152-RA FEA=BDGP GEN=CG31152 DB_XREF=CG31152 FBgn0051152 SEG=chr3R:-18565391,18566939 MAP=94C4-94C4 LEN=1498 DEF=(CG31152 gene symbol:CG31152 synonyms:(CG17138) FBgn0051152 )	38.6375	31.9673	34.1615	56.0166	33.2386	44.3966	38.7738	36.0811	45.1595	39.6681	1.27722	1.03865	1.22969	0.240963	0.368471
CG4200-RA FEA=BDGP GEN=sl DB_XREF=CG4200 FBgn0003416 SEG=chrX:+16081328,16087507 MAP=14B16-14B17 LEN=5689 DEF=(CG4200 gene symbol:sl FBgn0003416 (GO:0004435 1-phosphatidylinositol-4,5-bisphosphate phosphodiesterase))	235.784	219.347	186.86	175.098	176.608	215.601	212.485	214.015	217.579	191.241	1.25741	1.03	1.22079	0.0219878	0.353601
CG31878-RB FEA=BDGP GEN=CG31878 DB_XREF=CG31878 FBgn0051878 SEG=chr2L:+9922213,9923408 MAP=30F1-30F1 LEN=415 DEF=(CG31878 gene symbol:CG31878 synonyms:(CG4588) FBgn0051878 )	18.5562	18.6459	25.4525	24.989	17.398	13.7502	13.3815	15.4659	14.9355	13.8901	1.35588	1.00538	1.34863	0.000634588	0.478174
CG6445-RB FEA=BDGP GEN=Cad74A DB_XREF=CG6445 FBgn0036715 SEG=chr3L:-17316629,17328408 MAP=74A5-74A6 LEN=6509 DEF=(CG6445 gene symbol:Cad74A FBgn0036715 (GO:0016339 calcium-dependent cell-cell adhesion) (GO:0005887 integral to plasma membrane) (GO:0008014 calcium-dependent cell adhesion molecule))	21.0905	26.2035	13.2658	15.1724	22.9909	19.6176	21.9296	14.0256	16.4602	17.5209	1.66305	1.34435	1.23706	0.0372567	0.00925168
CG11293-RA FEA=BDGP GEN=CG11293 DB_XREF=CG11293 FBgn0034889 SEG=chr2R:+18730289,18731237 MAP=59F6-59F6 LEN=609 DEF=(CG11293 gene symbol:CG11293 FBgn0034889 )	74.8349	78.6812	56.9292	53.2205	90.1265	79.1038	83.6906	85.8202	74.9419	71.1865	1.3937	1.09042	1.27814	0.00742174	0.133658
CG30085-RA FEA=BDGP GEN=CG30085 DB_XREF=CG30085 FBgn0050085 SEG=chr2R:-10928028,10932870 MAP=52C8-52C9 LEN=4608 DEF=(CG30085 gene symbol:CG30085 FBgn0050085 )	22.9061	29.71	35.4756	33.2357	26.641	25.8383	30.5212	22.3043	25.4532	28.1335	1.3059	1.09368	1.19404	0.076837	0.172944
CG2715-RA FEA=BDGP GEN=Syx4 DB_XREF=CG2715 FBgn0024980 SEG=chrX:-2495858,2500838 MAP=3B5-3B5 LEN=1659 DEF=(CG2715 gene symbol:Syx4 FBgn0024980 (GO:0005486 t-SNARE) (GO:0007269 neurotransmitter secretion) (GO:0005886 plasma membrane) (GO:0016081 synaptic vesicle docking) (GO:0016083 synaptic vesicle fusion))	196.304	165.572	118.124	135.209	154.968	153.542	139.74	138.103	134.108	124.636	1.42846	1.12953	1.26465	0.0454312	0.0263462
CG8092-RB FEA=BDGP GEN=CG8092 DB_XREF=CG8092 FBgn0033998 SEG=chr2R:-10274964,10277357 MAP=51E5-51E7 LEN=2284 DEF=(CG8092 gene symbol:CG8092 FLAGGED_PROBLEMATIC FBgn0033998 )	189.212	165.747	141.473	136.774	145.892	93.4035	114.915	117.508	122.155	114.274	1.2757	1.00077	1.27471	0.0425405	0.497783
CG1560-RA FEA=BDGP GEN=mys DB_XREF=CG1560 FBgn0004657 SEG=chrX:+7800592,7809183 MAP=7D3-7D5 LEN=4040 DEF=(CG1560 gene symbol:mys FBgn0004657 (GO:0007427 tracheal cell migration (sensu Insecta)) (GO:0007517 muscle development) (GO:0007391 dorsal closure) (GO:0008014 calcium-dependent cell adhesion molecule) (GO:0007160 cell-matrix adhesion) (GO:0016340 calcium-dependent cell-matrix adhesion) (GO:0…	397.066	360.334	253.45	332.701	409.535	312.144	403.008	353.322	389.094	408.732	1.29216	1.02353	1.26246	0.0944924	0.407681
CG6225-RA FEA=BDGP GEN=CG6225 DB_XREF=CG6225 FBgn0038072 SEG=chr3R:+8480317,8486607 MAP=87C3-87C3 LEN=2732 DEF=(CG6225 gene symbol:CG6225 FBgn0038072 (GO:0008451 Xaa-Pro aminopeptidase))	222.499	207.643	139.698	148.943	184.736	176.828	167.278	148.031	151.941	130.752	1.49023	1.2278	1.21374	0.00747462	0.00826576
HDC09506 FEA=HDP SEG=chr3L:-10878657,10878924	9.04249	9.5236	12.9299	10.355	9.35628	9.70094	10.1457	9.64855	9.54698	10.8552	1.25416	1.02903	1.21878	0.106713	0.293191
Clone 84A3, synthetic insert (1944 bp)+ poly A tail (21 bp), 5 prime target sequence 145-744	7.35824	6.21482	9.89028	7.7081	6.70395	6.72357	10.1934	6.46854	8.23857	5.87602	1.29657	1.14758	1.12982	0.121944	0.248922
LP12023 FEA=sim4 SEG=chr3L:+7365851,7366148	7.88492	7.8231	12.0258	8.27047	7.98076	8.95689	7.81038	8.26777	8.63922	7.94316	1.2921	1.00413	1.28679	0.17315	0.468899
CG13314-RA FEA=BDGP GEN=CG13314 DB_XREF=CG13314 FBgn0035949 SEG=chr3L:+8941432,8941813 MAP=66E6-66E6 LEN=381 DEF=(CG13314 gene symbol:CG13314 FBgn0035949 )	8.09157	7.65453	8.06657	12.7969	9.59583	10.8227	10.3681	7.62763	10.1017	9.75953	1.32499	1.11997	1.18306	0.197025	0.133455
Stencil:3R:13021276:13022554:GENSCAN FEA=stencil SEG=chr3R:+13021276,13022554	11.9947	6.94152	7.08549	7.48178	7.14493	6.75296	6.71702	6.74738	7.03979	7.47583	1.29992	1.03144	1.2603	0.239779	0.219927
CG30127-RA FEA=BDGP GEN=CG30127 DB_XREF=CG30127 FBgn0050127 SEG=chr2R:-14389592,14394810 MAP=56C11-56D1 LEN=2790 DEF=(CG30127 gene symbol:CG30127 FBgn0050127 )	8.22414	10.0964	6.53843	6.69985	6.40439	8.04088	6.97643	6.60187	6.28542	6.17933	1.3839	1.12352	1.23176	0.0569205	0.094328
CG10637-RA FEA=BDGP GEN=Nak DB_XREF=CG10637 FBgn0015772 SEG=chr2L:-18936001,18946804 MAP=37B7-37B7 LEN=5154 DEF=(CG10637 gene symbol:Nak FBgn0015772 (GO:0006468 protein amino acid phosphorylation) (GO:0008356 asymmetric cytokinesis) (GO:0004672 protein kinase) (GO:0004674 protein serinethreonine kinase))	134.765	123.347	112.195	90.8394	293.969	221.477	253.437	228.492	248.551	271.518	1.27127	1.02715	1.23767	0.0753904	0.397451
CG7919-RA FEA=BDGP GEN=fan DB_XREF=CG7919 FBgn0028379 SEG=chr3L:+8067878,8068758 MAP=66B6-66B6 LEN=880 DEF=(CG7919 gene symbol:fan FBgn0028379 (GO:0005886 plasma membrane))	5.5671	5.521	8.09379	5.75477	5.90844	5.57631	5.61352	5.84348	5.60337	5.51585	1.24896	1.00799	1.23905	0.179678	0.384377
CG14259-RA FEA=BDGP GEN=CG14259 DB_XREF=CG14259 FBgn0039483 SEG=chr3R:+22909739,22910861 MAP=97E2-97E2 LEN=870 DEF=(CG14259 gene symbol:CG14259 FBgn0039483 )	1090.57	1253.8	1318.11	1670.13	1213.74	1489.52	1496.1	1522.98	1395.62	1577.41	1.27464	1.07064	1.19054	0.119458	0.204879
CG40370-RA FEA=BDGP GEN=CG40370 DB_XREF=CG40370 FBgn0058370 SEG=chrU:+4159755,4172937 LEN=993 DEF=(CG40370 gene symbol:CG40370 FBgn0058370 )	5.64899	5.77496	7.5267	7.00665	5.74253	6.12101	5.78285	5.98938	5.90179	5.69422	1.27218	1.00347	1.26778	0.0141801	0.448871
CG12589-RA FEA=BDGP GEN=CG12589 DB_XREF=CG12589 FBgn0040684 SEG=chr3R:-962905,963196 MAP=82F1-82F1 LEN=291 DEF=(CG12589 gene symbol:CG12589 FBgn0040684 )	6.45667	5.92395	6.51488	9.43343	5.95262	5.84829	8.30893	6.63244	5.98585	6.15187	1.28817	1.07137	1.20235	0.176103	0.308824
CG32552-RA FEA=BDGP GEN=CG32552 DB_XREF=CG32552 FBgn0052552 SEG=chrX:-17791414,17794556 MAP=16F6-16F6 LEN=864 DEF=(CG32552 gene symbol:CG32552 FBgn0052552 )	19.7413	33.3906	20.6899	18.8334	23.0058	17.0896	29.5777	19.9508	21.3975	21.329	1.34432	1.11162	1.20934	0.213665	0.278169
CG31361-RA FEA=BDGP GEN=CG31361 DB_XREF=CG31361 FBgn0051361 SEG=chr3R:+7920618,7937163 MAP=87A8-87A9 LEN=3485 DEF=(CG31361 gene symbol:CG31361 synonyms:(CG14738 CG14737) FBgn0051361 )	53.7245	59.7475	50.2115	36.8542	61.9184	55.9952	54.1071	53.5454	57.5171	48.3074	1.30329	1.07938	1.20744	0.106652	0.15069
CG5553-RA FEA=BDGP GEN=DNAprim DB_XREF=CG5553 FBgn0011425 SEG=chr3L:-20278367,20280111 MAP=77B6-77B6 LEN=1744 DEF=(CG5553 gene symbol:DNAprim FBgn0011425 (GO:0005658 alpha DNA polymerase:primase complex) (GO:0003896 DNA primase) (GO:0006260 DNA replication) (GO:0005634 nucleus))	10.7446	13.4598	11.716	7.6789	9.45488	11.8248	9.81941	9.02805	12.1431	9.80494	1.24797	1.00397	1.24304	0.213548	0.487099
CG31391-RA FEA=BDGP GEN=CG31391 DB_XREF=CG31391 FBgn0051391 SEG=chr3R:-6529107,6530815 MAP=86C4-86C4 LEN=1708 DEF=(CG31391 gene symbol:CG31391 synonyms:(CG6471) FBgn0051391 )	5.82758	5.57676	5.72001	8.56333	5.84725	5.61038	5.66605	5.7278	5.61431	5.63703	1.25245	1.00851	1.24188	0.209671	0.288533
CG17052-RA FEA=BDGP GEN=CG17052 DB_XREF=CG17052 FBgn0031097 SEG=chrX:+19912704,19916025 MAP=19C1-19C1 LEN=1871 DEF=(CG17052 gene symbol:CG17052 FBgn0031097 (GO:0016490 structural constituent of peritrophic membrane (sensu Insecta)))	137.714	89.1271	58.724	97.6359	166.278	194.091	175.784	263.994	196.716	204.669	1.45076	1.24102	1.169	0.187502	0.0655552
CG3590-RA FEA=BDGP GEN=CG3590 DB_XREF=CG3590 FBgn0038467 SEG=chr3R:-12844510,12846825 MAP=89E8-89E8 LEN=2315 DEF=(CG3590 gene symbol:CG3590 FBgn0038467 (GO:0004018 adenylosuccinate lyase))	285.158	189.875	150.004	149.963	195.659	180.663	175.339	160.214	142.137	139.595	1.58362	1.24826	1.26866	0.103781	0.00735963
CG32149-RC FEA=BDGP GEN=RhoGAP71E DB_XREF=CG32149 FBgn0036518 SEG=chr3L:+15537758,15557940 MAP=71E1-71E2 LEN=5295 DEF=(CG32149 gene symbol:RhoGAP71E synonyms:(CG16980 CG7396) FBgn0036518 )	507.915	454.872	380.896	372.081	400.705	436.236	554.24	439.041	425.038	420.7	1.27864	1.08282	1.18085	0.0299227	0.245075
S.C3L001190 FEA=fgenesh SEG=chr3L:+8989958,8992764	4.8549	4.93372	5.38726	6.90834	5.04239	5.23999	4.92081	5.00069	5.10148	4.81385	1.25611	1.01925	1.23239	0.120758	0.244061
CG14957-RA FEA=BDGP GEN=CG14957 DB_XREF=CG14957 FBgn0035412 SEG=chr3L:+3168207,3168619 MAP=63B10-63B10 LEN=291 DEF=(CG14957 gene symbol:CG14957 FBgn0035412 )	6.26828	5.93721	5.86496	9.70543	5.6867	5.76071	8.55254	5.90039	6.53093	5.65399	1.27569	1.10587	1.15356	0.237373	0.274948
NO_REP_ID FEA=transposon LEN=2656 DESC=gb|-|transib4 TRANSIB4 2656bp	6.90347	7.16184	7.24787	10.5987	7.14773	7.0284	6.89406	8.17582	7.16059	6.88088	1.26884	1.05444	1.20333	0.188709	0.196716
CG3981-RB FEA=BDGP SEG=chrX:+1837383,1849868	567.113	608.86	760.439	785.783	634.57	681.285	670.07	710.716	707.538	639.279	1.31484	1.03606	1.26908	0.00847875	0.215057
CG8157-RA FEA=BDGP GEN=CG8157 DB_XREF=CG8157 FBgn0034010 SEG=chr2R:-10389557,10390108 MAP=51F6-51F6 LEN=491 DEF=(CG8157 gene symbol:CG8157 FBgn0034010 )	304.249	278.702	441.138	392.177	108.677	115.746	123.123	110.364	100.821	84.2381	1.42948	1.17643	1.21509	0.0226844	0.0582223
CG1906-RB FEA=BDGP GEN=CG1906 DB_XREF=CG1906 FBgn0039672 SEG=chr3R:+25406909,25413832 MAP=99B4-99B5 LEN=2231 DEF=(CG1906 gene symbol:CG1906 FBgn0039672 (GO:0006470 protein amino acid dephosphorylation) (GO:0004722 protein serinethreonine phosphatase))	144.109	119	163.094	177.026	133.069	152.723	147.185	139.446	162.516	152.809	1.2927	1.05034	1.23074	0.057723	0.229753
CG9204-RA FEA=BDGP GEN=Ate1 DB_XREF=CG9204 FBgn0025720 SEG=chr2R:-15318673,15321093 MAP=56F11-56F11 LEN=1621 DEF=(CG9204 gene symbol:Ate1 FBgn0025720 (GO:0004057 arginyltransferase) (GO:0016598 protein arginylation) (GO:0006511 ubiquitin-dependent protein catabolism))	473.368	483.418	379.858	388.509	533.1	504.593	486.178	506.274	504.545	493.007	1.24522	1.01333	1.22884	0.00245808	0.331992
CG7675-RA FEA=BDGP GEN=CG7675 DB_XREF=CG7675 FBgn0038610 SEG=chr3R:-14203857,14206910 MAP=91A4-91A4 LEN=1128 DEF=(CG7675 gene symbol:CG7675 FBgn0038610 (GO:0016614 oxidoreductase, acting on CH-OH group of donors))	912.226	979.665	725.189	599.865	1172.16	955.679	1038.7	1244.13	1099.37	1191.33	1.42778	1.1163	1.27903	0.0288203	0.0906125
CG3604-RA FEA=BDGP GEN=CG3604 DB_XREF=CG3604 FBgn0031562 SEG=chr2L:-3689806,3690346 MAP=24B3-24B3 LEN=540 DEF=(CG3604 gene symbol:CG3604 FBgn0031562 (GO:0004867 serine protease inhibitor))	53.3988	42.8429	71.0813	64.8235	113.928	99.919	99.8845	125.583	89.132	113.359	1.41212	1.04572	1.35039	0.0419287	0.351722
CG14979-RA FEA=BDGP GEN=Gr63a DB_XREF=CG14979 FBgn0035468 SEG=chr3L:-3875627,3877301 MAP=63F5-63F5 LEN=1539 DEF=(CG14979 gene symbol:Gr63a FBgn0035468 (GO:0007607 taste) (GO:0008527 taste receptor) (GO:0016021 integral to membrane))	9.77107	10.0241	7.30995	8.37999	7.82828	8.05514	8.14882	7.94648	9.11634	7.06637	1.26165	1.00403	1.25658	0.03242	0.479861
CG12182-RA FEA=BDGP SEG=chr3L:-2577586,2580170	47.221	41.4663	27.2602	43.2391	55.6875	35.351	43.4415	44.012	43.9089	40.7993	1.25799	1.04475	1.20411	0.198154	0.382581
CG6218-RA FEA=BDGP GEN=CG6218 DB_XREF=CG6218 FBgn0038321 SEG=chr3R:-11163647,11168996 MAP=88F1-88F1 LEN=2091 DEF=(CG6218 gene symbol:CG6218 FBgn0038321 )	455.303	429.22	281.578	305.585	482.525	470.825	485.157	398.645	403.053	376.261	1.50644	1.22119	1.23358	0.00695807	0.000380054
HDC12189 FEA=HDP SEG=chr3R:+2698891,2699354	7.77318	7.31729	10.6637	8.55056	9.26433	7.92843	7.65111	10.5883	7.74924	7.68105	1.27327	1.04728	1.21578	0.0983382	0.367594
CG13054-RA FEA=BDGP GEN=CG13054 DB_XREF=CG13054 FBgn0036584 SEG=chr3L:-16204969,16205914 MAP=72D10-72D10 LEN=945 DEF=(CG13054 gene symbol:CG13054 FBgn0036584 )	8.04163	6.87747	9.05082	9.51547	8.26322	8.40515	10.4869	7.05585	9.03623	8.40544	1.24447	1.10849	1.12267	0.0503025	0.196481
CG4059-RB FEA=BDGP SEG=chr3L:-18700792,18747610	151.587	133.785	103.219	94.5462	161.043	119.731	156.932	134.836	135.336	150.629	1.44299	1.04017	1.38726	0.0237394	0.35517
CG5621-RA FEA=BDGP GEN=CG5621 DB_XREF=CG5621 FBgn0038840 SEG=chr3R:+16727732,16734004 MAP=93A2-93A3 LEN=3604 DEF=(CG5621 gene symbol:CG5621 FBgn0038840 (GO:0015277 kainate selective glutamate receptor) (GO:0005886 plasma membrane))	33.6434	32.1865	28.8741	22.8005	27.7678	32.4433	29.0389	26.0312	35.3882	29.7295	1.27393	1.02128	1.24739	0.0758112	0.423064
CG4919-RA FEA=BDGP GEN=Gclm DB_XREF=CG4919 FBgn0046114 SEG=chr3R:-18501383,18502905 MAP=94C1-94C1 LEN=1522 DEF=(CG4919 gene symbol:Gclm FBgn0046114 (GO:0016756 glutathione gamma-glutamylcysteinyltransferase))	63.6246	65.588	102.976	101.855	61.8834	73.5117	64.0418	81.598	89.0041	77.8933	1.58522	1.24598	1.27227	0.000446448	0.0139057
CG10251-RA FEA=BDGP GEN=CG10251 DB_XREF=CG10251 FBgn0043005 SEG=chr3R:-19513100,19515259 MAP=95A8-95A8 LEN=1677 DEF=(CG10251 gene symbol:CG10251 FBgn0043005 (GO:0005276 hydrogen:vesicular amine antiporter))	30.4195	26.8512	18.804	24.8138	34.7919	30.1142	29.426	33.2246	28.5345	27.9998	1.31301	1.05095	1.24936	0.0949961	0.277204
S.C3L001710 FEA=fgenesh SEG=chr3L:-13139750,13143831	5.17327	5.39632	6.09374	7.2335	6.30736	5.28518	5.38767	5.46163	5.51528	5.13323	1.2609	1.05401	1.19629	0.0704209	0.224681
CG13116-RA FEA=BDGP GEN=CG13116 DB_XREF=CG13116 FBgn0032139 SEG=chr2L:+9722168,9723178 MAP=30C6-30C6 LEN=1010 DEF=(CG13116 gene symbol:CG13116 FBgn0032139 )	323.363	372.16	226.658	236.883	249.272	265.95	270.187	220.433	226.605	216.274	1.50046	1.18407	1.2672	0.0216083	0.00223989
CG1829-RA FEA=BDGP GEN=Cyp6v1 DB_XREF=CG1829 FBgn0031126 SEG=chrX:+20330583,20334053 MAP=19E1-19E1 LEN=2192 DEF=(CG1829 gene symbol:Cyp6v1 FBgn0031126 (GO:0005792 microsome) (GO:0015034 cytochrome P450) (GO:0016020 membrane))	58.1436	47.5268	67.7537	65.5627	71.5478	67.3252	58.0587	65.9852	68.3015	73.348	1.26162	1.05435	1.19659	0.0627331	0.237868
CG1483-RA FEA=BDGP GEN=Map205 DB_XREF=CG1483 FBgn0002645 SEG=chr3R:-27871679,27883532 MAP=100D1-100D1 LEN=4666 DEF=(CG1483 gene symbol:Map205 FBgn0002645 (GO:0005881 cytoplasmic microtubule) (GO:0005875 microtubule associated complex) (GO:0005876 spindle microtubule) (GO:0007017 microtubule-based process) (GO:0008017 microtubule binding))	1198.88	851.433	785.889	861.227	1005.59	917.64	881.475	832.847	918.58	919.944	1.24479	1.04991	1.18561	0.187193	0.197922
CG14478-RA FEA=BDGP SEG=chr2R:+12521405,12529305	499.322	476.466	398.129	382.484	552.524	445.279	505.215	481.554	507.967	514.308	1.25003	1.00054	1.24935	0.00977564	0.496888
CG30030-RA FEA=BDGP GEN=Gr47b DB_XREF=CG30030 FBgn0041241 SEG=chr2R:+6426656,6427979 MAP=47F5-47F5 LEN=1144 DEF=(CG30030 gene symbol:Gr47b FLAGGED_PROBLEMATIC FBgn0041241 (GO:0016021 integral to membrane) (GO:0007607 taste) (GO:0008527 taste receptor))	5.39733	5.56736	6.87202	6.82222	5.80051	6.65443	5.55599	5.77379	5.61574	6.24944	1.24894	1.02109	1.22315	0.00209325	0.381351
CG12139-RB FEA=BDGP GEN=CG12139 DB_XREF=CG12139 FBgn0030130 SEG=chrX:-9098814,9114846 MAP=8E2-8E2 LEN=14127 DEF=(CG12139 gene symbol:CG12139 FBgn0030130 (GO:0005041 low-density lipoprotein receptor))	292.813	371.638	203.971	204.585	337.002	253.365	324.46	236.511	341.193	247.973	1.62634	1.10797	1.46785	0.0416094	0.259862
HDC04260 FEA=HDP SEG=chr2R:-18300328,18302003	4.80814	7.45744	4.88888	4.95661	4.85938	4.70592	5.66666	5.01842	4.87074	4.81478	1.24581	1.03591	1.20262	0.228772	0.296885
CG9885-RA FEA=BDGP GEN=dpp DB_XREF=CG9885 FBgn0000490 SEG=chr2L:+2421020,2452176 MAP=22F1-22F3 LEN=3445 DEF=(CG9885 gene symbol:dpp FBgn0000490 (GO:0007442 hindgut morphogenesis) (GO:0007354 zygotic determination of anteriorposterior axis, embryo) (GO:0007444 imaginal disc development) (GO:0007179 TGFbeta receptor signaling pathway) (GO:0007446 imaginal disc growth) (GO:0005576 extracellular) (GO…	136.649	88.8978	83.1453	93.5807	117.598	127.484	106.872	105.207	121.402	120.76	1.27625	1.0132	1.25963	0.211551	0.428613
CG5907-RA FEA=BDGP GEN=Frq DB_XREF=CG5907 FBgn0004120 SEG=chrX:+17917115,17932572 MAP=17A1-17A2 LEN=1170 DEF=(CG5907 gene symbol:Frq FLAGGED_PROBLEMATIC FBgn0004120 (GO:0007268 synaptic transmission) (GO:0007269 neurotransmitter secretion) (GO:0005509 calcium ion binding) (GO:0008021 synaptic vesicle) (GO:0008048 calcium sensitive guanylate cyclase activator) (GO:0016083 synaptic vesicle fusion) …	9.36514	10.664	10.796	15.987	9.72106	11.5945	9.40916	13.1405	7.57891	10.4613	1.3372	1.01484	1.31764	0.167073	0.467383
CG3979-RB FEA=BDGP GEN=Indy DB_XREF=CG3979 FBgn0036816 SEG=chr3L:-18777510,18795139 MAP=75E1-75E2 LEN=2565 DEF=(CG3979 gene symbol:Indy FBgn0036816 (GO:0008340 determination of adult life span))	5498.57	4472.9	3955.21	3860.14	3965.78	4220.26	3997.08	4032.16	4104.42	4376.8	1.27588	1.02711	1.24221	0.0856965	0.225637
CG14438-RA FEA=BDGP GEN=CG14438 DB_XREF=CG14438 FBgn0029899 SEG=chrX:+6496697,6510673 MAP=6C12-6C13 LEN=10353 DEF=(CG14438 gene symbol:CG14438 FBgn0029899 )	33.9781	32.3804	21.7219	27.6644	53.8252	27.1294	33.4937	29.6641	36.2259	38.414	1.34366	1.09726	1.22456	0.0550765	0.355041
Stencil:3L:9869359:9864928:GENSCAN FEA=stencil SEG=chr3L:-9864928,9869359	6.29894	6.48365	9.65587	6.49856	6.8798	6.61943	6.39256	6.50588	6.42208	7.0757	1.26378	1.00562	1.25672	0.199013	0.444091
Stencil:3R:13238824:13240268:GENSCAN FEA=stencil SEG=chr3R:+13238824,13240268	11.7247	7.81546	7.89149	7.80664	11.617	8.29773	9.76813	7.94433	9.78929	10.8898	1.24474	1.03701	1.20032	0.214707	0.398806
CG5557-RA FEA=BDGP GEN=sqz DB_XREF=CG5557 FBgn0010768 SEG=chr3R:+14989959,14996313 MAP=91F8-91F9 LEN=3246 DEF=(CG5557 gene symbol:sqz FBgn0010768 (GO:0003700 transcription factor) (GO:0005634 nucleus))	41.5661	37.7959	22.3824	35.9246	37.2834	36.4067	47.038	40.8585	42.6946	39.1723	1.36111	1.01654	1.33895	0.136448	0.430291
CG8523-RA FEA=BDGP GEN=Mdr50 DB_XREF=CG8523 FBgn0010241 SEG=chr2R:+9311687,9316113 MAP=50E6-50E6 LEN=3864 DEF=(CG8523 gene symbol:Mdr50 FBgn0010241 (GO:0008559 xenobiotic-transporting ATPase) (GO:0015239 multidrug transporter))	23.8393	17.6814	17.1871	14.0789	10.3274	23.2505	13.7499	11.4905	12.8596	13.4344	1.32798	1.25257	1.06021	0.137732	0.230689
CG31649-RA FEA=BDGP GEN=nesprin DB_XREF=CG31649 FBgn0051649 SEG=chr2L:+5180246,5197960 MAP=25C9-25C10 LEN=12033 DEF=(CG31649 gene symbol:nesprin FBgn0051649 (GO:0003779 actin binding))	134.353	122.528	107.071	96.7431	219.694	114.117	140.066	130.115	171.087	138.022	1.26037	1.0789	1.1682	0.0387434	0.376104
CG32406-RA FEA=BDGP GEN=CG32406 DB_XREF=CG32406 FBgn0052406 SEG=chr3L:+5956521,5985518 MAP=65A2-65A3 LEN=2806 DEF=(CG32406 gene symbol:CG32406 synonyms:(CG6062 CG13292) FBgn0052406 )	142.381	157.19	105.892	116.342	127.565	148.348	143.138	131.859	128.972	133.708	1.348	1.06213	1.26915	0.0253883	0.135184
CG6125-RB FEA=BDGP GEN=CG6125 DB_XREF=CG6125 FBgn0038337 SEG=chr3R:-11228543,11232807 MAP=88F4-88F4 LEN=2197 DEF=(CG6125 gene symbol:CG6125 FBgn0038337 (GO:0015381 high affinity sulfate permease))	127.222	123.491	167.333	169.802	197.263	167.86	188.842	204.523	232.483	187.243	1.3447	1.12687	1.19331	0.00133497	0.106333
CG32553-RA FEA=BDGP GEN=CG32553 DB_XREF=CG32553 FBgn0052553 SEG=chrX:-17855524,17857986 MAP=16F7-16F7 LEN=1075 DEF=(CG32553 gene symbol:CG32553 FBgn0052553 )	83.4085	69.8071	31.864	42.963	64.3094	84.8537	60.6908	41.814	38.9942	32.794	2.0476	1.84727	1.10845	0.0233356	0.00793455
CG8161-RA FEA=BDGP GEN=Rlb1 DB_XREF=CG8161 FBgn0014022 SEG=chr3R:+5339083,5340566 MAP=85D21-85D21 LEN=1426 DEF=(CG8161 gene symbol:Rlb1 FBgn0014022 )	61.6551	48.0873	82.5926	60.8917	63.3202	69.1302	57.1599	60.8056	72.3449	66.6827	1.30746	1.05392	1.24058	0.159054	0.258479
CG4479-RA FEA=BDGP GEN=Mst35Ba DB_XREF=CG4479 FBgn0013300 SEG=chr2L:-14857152,14859736 MAP=35B6-35B6 LEN=664 DEF=(CG4479 gene symbol:Mst35Ba FBgn0013300 (GO:0003677 DNA binding))	6.6429	5.88832	10.8138	6.35962	6.88571	5.68105	6.74464	6.15888	5.94611	6.10994	1.37045	1.0602	1.29264	0.206092	0.198458
CG11661-RC FEA=BDGP GEN=CG11661 DB_XREF=CG11661 FBgn0036682 SEG=chr3L:+16904384,16916965 MAP=73E1-73E1 LEN=3740 DEF=(CG11661 gene symbol:CG11661 FBgn0036682 (GO:0004591 oxoglutarate dehydrogenase (lipoamide)))	5262.46	4480.92	3500.48	3861.1	4507.26	4767.82	5115.17	3989.44	4656.87	4472.14	1.32354	1.09695	1.20657	0.0547742	0.092909
CG11977-RA FEA=BDGP GEN=CG11977 DB_XREF=CG11977 FBgn0037650 SEG=chr3R:+4823437,4824387 MAP=85C1-85C1 LEN=765 DEF=(CG11977 gene symbol:CG11977 FBgn0037650 )	4.54502	4.69084	4.59986	6.89834	4.62648	4.71253	4.57262	4.64011	4.58555	5.40295	1.24495	1.05154	1.18393	0.214762	0.210639
CG1771-RB FEA=BDGP GEN=mew DB_XREF=CG1771 FBgn0004456 SEG=chrX:-12945067,12987830 MAP=11E3-11E8 LEN=4989 DEF=(CG1771 gene symbol:mew FBgn0004456 (GO:0007427 tracheal cell migration (sensu Insecta)) (GO:0016337 cell-cell adhesion) (GO:0007160 cell-matrix adhesion) (GO:0008305 integrin complex) (GO:0007439 gut (ectodermal) morphogenesis) (GO:0007476 wing morphogenesis) (GO:0007494 midgut developmen…	172.246	131.529	103.689	127.439	155.196	162.677	155.225	131.409	151.983	146.587	1.31431	1.10028	1.19452	0.131598	0.0482445
CG11921-RA FEA=BDGP GEN=fd96Ca DB_XREF=CG11921 FBgn0004897 SEG=chr3R:+20899930,20901049 MAP=96B20-96B20 LEN=1119 DEF=(CG11921 gene symbol:fd96Ca FBgn0004897 (GO:0003700 transcription factor) (GO:0005634 nucleus) (GO:0009795 embryonic morphogenesis))	7.66218	7.9081	12.5951	7.66539	7.15225	7.6251	8.30887	9.05799	7.99403	7.73523	1.30123	1.07368	1.21193	0.221143	0.170803
HDC13936 FEA=HDP SEG=chr3R:+12223136,12223539	6.0804	6.11765	8.66724	6.53552	6.30501	7.31	6.29009	8.01047	6.33169	5.89759	1.24633	1.01681	1.22572	0.147061	0.442764
CG32811-RA FEA=BDGP GEN=CG32811 DB_XREF=CG32811 FBgn0052811 SEG=chrX:-1055534,1056333 MAP=1F1-1F1 LEN=459 DEF=(CG32811 gene symbol:CG32811 FBgn0052811 )	8.01926	6.84031	6.05147	5.86833	6.21026	5.77386	5.8454	5.87485	5.87208	5.54646	1.24663	1.031	1.20914	0.0663505	0.180744
CG13760-RB FEA=BDGP SEG=chrX:-2341063,2342471	61.5166	82.0657	91.2113	87.9835	76.9951	79.6324	93.4438	80.0907	70.0585	90.5858	1.24803	1.03878	1.20143	0.11451	0.355471
CG3400-RG FEA=BDGP GEN=Pfrx DB_XREF=CG3400 FBgn0027621 SEG=chrX:+19229332,19239864 MAP=18C8-18C8 LEN=2930 DEF=(CG3400 gene symbol:Pfrx FBgn0027621 (GO:0003873 6-phosphofructo-2-kinase))	592.603	613.763	941.165	836.687	936.623	718.307	888.87	748.434	779.616	720.937	1.47373	1.13109	1.30293	0.0165384	0.11207
HDC03315 FEA=HDP SEG=chr2L:+19832005,19833291	7.40477	7.2338	8.84636	10.3621	8.26798	8.57872	7.86604	8.13451	7.81873	7.81763	1.31218	1.03962	1.26217	0.0478427	0.123426
CG10804-RA FEA=BDGP GEN=CG10804 DB_XREF=CG10804 FBgn0029663 SEG=chrX:-3235112,3240759 MAP=3D4-3D4 LEN=4200 DEF=(CG10804 gene symbol:CG10804 FBgn0029663 (GO:0005328 neurotransmitter:sodium symporter))	436.57	431.126	282.297	369.278	423.059	378.79	374.531	411.967	406.521	377.895	1.33169	1.017	1.30942	0.0656647	0.370189
CG1824-RA FEA=BDGP GEN=CG1824 DB_XREF=CG1824 FBgn0030403 SEG=chrX:-12323208,12326299 MAP=11B2-11B2 LEN=2530 DEF=(CG1824 gene symbol:CG1824 FBgn0030403 (GO:0008559 xenobiotic-transporting ATPase))	167.368	142.97	119.043	118.829	132.632	137.68	126.123	126.138	125.549	127.601	1.30464	1.04521	1.24821	0.0485624	0.0840226
CG10245-RA FEA=BDGP GEN=Cyp6a20 DB_XREF=CG10245 FBgn0033980 SEG=chr2R:+9945845,9947774 MAP=51D1-51D1 LEN=1801 DEF=(CG10245 gene symbol:Cyp6a20 FBgn0033980 (GO:0015034 cytochrome P450) (GO:0005792 microsome) (GO:0016020 membrane))	1621.24	1692.81	1193.53	1359.36	181.657	179.199	191.995	173.614	168.578	208.366	1.29815	1.00416	1.29277	0.0259812	0.478158
CG10064-RA FEA=BDGP GEN=CG10064 DB_XREF=CG10064 FBgn0035724 SEG=chr3L:-6924788,6927490 MAP=65D5-65D5 LEN=2443 DEF=(CG10064 gene symbol:CG10064 FBgn0035724 )	5.20487	5.33488	7.25842	5.95037	5.24527	5.27533	6.15567	5.41231	5.22196	5.17558	1.25324	1.0548	1.18812	0.0897093	0.200221
CG32052-RA FEA=BDGP GEN=CG32052 DB_XREF=CG32052 FBgn0052052 SEG=chr3L:+9761988,9766242 MAP=67C8-67C9 LEN=2163 DEF=(CG32052 gene symbol:CG32052 synonyms:(CG8163) FBgn0052052 )	234.313	221.694	154.647	164.729	239.442	236.489	247.549	211.206	208.005	199.466	1.42781	1.1694	1.22098	0.00684468	0.000959975
CG6831-RA FEA=BDGP GEN=Talin DB_XREF=CG6831 FBgn0035910 SEG=chr3L:+8519966,8533110 MAP=66D6-66D6 LEN=9347 DEF=(CG6831 gene symbol:Talin FBgn0035910 (GO:0003779 actin binding) (GO:0005925 focal adhesion) (GO:0007016 cytoskeletal anchoring) (GO:0016343 cytoskeletal anchor protein))	1927.57	1561.79	1252.85	1428.51	1710.07	1594.79	1655.84	1578.23	1692.94	1524.61	1.30134	1.03439	1.25807	0.0923509	0.204904
CG11929-RA FEA=BDGP GEN=CG11929 DB_XREF=CG11929 FBgn0031620 SEG=chr2L:+4675245,4679804 MAP=25A3-25A3 LEN=3037 DEF=(CG11929 gene symbol:CG11929 FBgn0031620 )	7.76506	6.42217	7.28121	13.7264	8.01179	6.31371	7.69051	5.54357	6.44184	7.21744	1.48074	1.1465	1.29154	0.204527	0.128748
CG5191-RA FEA=BDGP GEN=CG5191 DB_XREF=CG5191 FBgn0038803 SEG=chr3R:+16386598,16398653 MAP=92F1-92F2 LEN=2368 DEF=(CG5191 gene symbol:CG5191 FBgn0038803 (GO:0017068 glutamyl-tRNA(Gln) amidotransferase))	2932.09	3141.15	2051.35	2172.58	2793.34	2778.71	2739.29	2453.84	2396.88	2143.83	1.43782	1.18826	1.21002	0.00832606	0.00523943
CG5217-RA FEA=BDGP GEN=CG5217 DB_XREF=CG5217 FBgn0038694 SEG=chr3R:-15072790,15073884 MAP=91F12-91F12 LEN=983 DEF=(CG5217 gene symbol:CG5217 FBgn0038694 )	5.3086	4.69412	7.76881	5.14279	4.66531	4.88326	5.14198	4.79762	4.69168	4.65713	1.29081	1.03846	1.243	0.196786	0.138316
CG32792-RB FEA=BDGP GEN=CG32792 DB_XREF=CG32792 FBgn0052792 SEG=chrX:+3326839,3330237 MAP=3D6-3D6 LEN=1707 DEF=(CG32792 gene symbol:CG32792 FBgn0052792 )	5.01842	5.03244	7.45454	5.18922	5.04253	4.88701	5.10573	5.16808	5.09174	5.11562	1.25798	1.02263	1.23014	0.185443	0.0873002
CG8197-RA FEA=BDGP GEN=CG8197 DB_XREF=CG8197 FBgn0033369 SEG=chr2R:-4121369,4122671 MAP=45A1-45A1 LEN=1228 DEF=(CG8197 gene symbol:CG8197 FBgn0033369 )	4.71507	4.76491	6.73502	5.20931	4.80572	4.72964	4.75594	4.83257	4.77317	5.92897	1.25995	1.087	1.15911	0.123902	0.166331
CG6292-RB FEA=BDGP GEN=CycT DB_XREF=CG6292 FBgn0025455 SEG=chr3L:-17501378,17506659 MAP=74D4-74D4 LEN=4306 DEF=(CG6292 gene symbol:CycT FBgn0025455 (GO:0008159 positive transcription elongation factor) (GO:0008353 (RNA-polymerase)-subunit kinase) (GO:0009408 response to heat) (GO:0016538 cyclin-dependent protein kinase, regulator) (GO:0003711 transcription elongation factor) (GO:0008024 transcrip…	28.4952	26.5971	36.5825	34.078	35.9178	35.1994	33.6293	31.5859	34.028	39.2281	1.28258	1.00091	1.28141	0.0192072	0.494926
CG9717-RA FEA=BDGP GEN=CG9717 DB_XREF=CG9717 FBgn0039789 SEG=chr3R:-26398971,26402387 MAP=99F10-99F10 LEN=2812 DEF=(CG9717 gene symbol:CG9717 FBgn0039789 (GO:0015381 high affinity sulfate permease))	144.571	141.324	169.845	193.625	185.22	194.784	203.41	229.623	186.696	189.948	1.27134	1.03917	1.22342	0.0419253	0.316556
HDC02233 FEA=HDP SEG=chr2L:+12736266,12737517	5.30928	5.55321	8.47112	5.62134	5.50416	6.0594	5.47119	5.82875	5.76009	5.3052	1.29735	1.00833	1.28664	0.188005	0.430648
CG2209-RA FEA=BDGP GEN=CG2209 DB_XREF=CG2209 FBgn0030441 SEG=chrX:+12752857,12753852 MAP=11D7-11D8 LEN=995 DEF=(CG2209 gene symbol:CG2209 FBgn0030441 )	9.98648	8.17471	6.532	7.93304	7.45173	8.55629	7.22286	7.54689	7.5858	6.79219	1.25552	1.05957	1.18494	0.123955	0.210506
CG15471-RA FEA=BDGP GEN=CG15471 DB_XREF=CG15471 FBgn0029726 SEG=chrX:-4522929,4523577 MAP=4D1-4D1 LEN=561 DEF=(CG15471 gene symbol:CG15471 FBgn0029726 )	7.72588	7.44677	6.06687	6.13918	6.0065	6.02725	6.30044	6.19236	6.01031	5.83258	1.24304	1.01658	1.22278	0.00465687	0.258754
CG11556-RA FEA=BDGP SEG=chrX:-10489284,10497881	309.305	281.236	191.896	232.032	299.568	321.557	274.439	266.552	268.98	242.526	1.39302	1.15102	1.21024	0.0383063	0.0353999
CG17077-RB FEA=BDGP GEN=pnt DB_XREF=CG17077 FBgn0003118 SEG=chr3R:-19107482,19162541 MAP=94E10-94E13 LEN=3196 DEF=(CG17077 gene symbol:pnt FBgn0003118 (GO:0007507 heart development) (GO:0007362 terminal region determination) (GO:0007265 RAS protein signal transduction) (GO:0007179 TGFbeta receptor signaling pathway) (GO:0007391 dorsal closure) (GO:0006916 anti-apoptosis) (GO:0008293 torso recepto…	18.5524	28.1912	28.2893	29.6892	28.5761	27.6478	29.3025	21.6154	37.0389	28.5552	1.24035	1.01968	1.21642	0.183971	0.453249
HDC08233 FEA=HDP SEG=chr3L:+3249123,3249530	135.887	103.673	104.532	86.995	180.879	120.54	124.919	94.532	123.784	124.952	1.25079	1.24199	1.00709	0.160273	0.136676
CG8389-RB FEA=BDGP GEN=CG8389 DB_XREF=CG8389 FBgn0034063 SEG=chr2R:+11072096,11077549 MAP=52D12-52D13 LEN=1858 DEF=(CG8389 gene symbol:CG8389 FBgn0034063 (GO:0015355 monocarboxylate porter))	150.363	118.561	196.491	167.327	134.615	108.372	114.534	125.02	111.831	133.056	1.35286	1.03464	1.30757	0.0794498	0.351175
CG16973-RA FEA=BDGP GEN=msn DB_XREF=CG16973 FBgn0010909 SEG=chr3L:-2536402,2567169 MAP=62E6-62E7 LEN=5504 DEF=(CG16973 gene symbol:msn FBgn0010909 (GO:0004674 protein serinethreonine kinase) (GO:0006468 protein amino acid phosphorylation) (GO:0007391 dorsal closure) (GO:0008349 MAP kinase kinase kinase kinase) (GO:0004702 receptor signaling protein serinethreonine kinase) (GO:0007254 JNK cascade)…	303.459	293.52	216.842	236.869	305.24	269.616	312.893	273.462	316.123	287.515	1.31577	1.01214	1.29999	0.0117493	0.427877
HDC18417 FEA=HDP SEG=chrX:+11023889,11024267	6.27231	6.48622	9.16737	6.74548	6.26221	6.50865	6.81656	6.55096	6.42548	6.73841	1.24723	1.00651	1.23917	0.161995	0.414542
CG11838-RA FEA=BDGP GEN=CG11838 DB_XREF=CG11838 FBgn0031262 SEG=chr2L:-555601,560427 MAP=21D1-21D1 LEN=4332 DEF=(CG11838 gene symbol:CG11838 FBgn0031262 )	8.35838	4.85028	7.68648	9.43055	7.71807	6.6539	7.71834	6.98012	8.57814	8.07178	1.29589	1.0697	1.21145	0.211785	0.216746
CG6196-RA FEA=BDGP GEN=CG6196 DB_XREF=CG6196 FBgn0038323 SEG=chr3R:-11176078,11176759 MAP=88F1-88F1 LEN=613 DEF=(CG6196 gene symbol:CG6196 FBgn0038323 )	142.876	118.464	156.228	169.05	136.907	148.998	127.507	137.53	135.606	138.427	1.24465	1.00449	1.23909	0.0731343	0.46323
CG1130-RA FEA=BDGP GEN=scrt DB_XREF=CG1130 FBgn0004880 SEG=chr3L:+3964544,3969218 MAP=64A2-64A2 LEN=3641 DEF=(CG1130 gene symbol:scrt FBgn0004880 (GO:0003700 transcription factor) (GO:0005634 nucleus))	361.166	410.795	298.959	269.77	514.921	327.827	450.663	343.243	411.375	450.672	1.35735	1.07311	1.26487	0.0358664	0.333191
CG5705-RA FEA=BDGP GEN=CG5705 DB_XREF=CG5705 FBgn0032486 SEG=chr2L:+13208857,13210271 MAP=34A10-34A10 LEN=1414 DEF=(CG5705 gene symbol:CG5705 FBgn0032486 (GO:0005739 mitochondrion) (GO:0006415 translational termination) (GO:0016149 translation release factor, codon specific))	67.9216	53.6019	74.1501	79.7979	66.155	70.4309	64.7532	64.0288	73.2443	67.6402	1.26682	1.01775	1.24472	0.0848803	0.363411
CG2225-RD FEA=BDGP GEN=CG2225 DB_XREF=CG2225 FBgn0032957 SEG=chr2L:-21496926,21504255 MAP=39E6-39E7 LEN=2745 DEF=(CG2225 gene symbol:CG2225 FBgn0032957 )	72.3444	61.9648	51.123	55.4858	82.1391	79.6662	83.6563	80.7786	76.8279	84.2665	1.25983	1.01484	1.24141	0.0665149	0.32503
CR_tc_GH05710 FEA=ncRNA SEG=chr2R:-6691102,6692288	5.58905	10.0897	6.03347	6.59557	5.46662	5.48305	7.81124	5.47233	5.57118	5.49429	1.24148	1.13443	1.09437	0.285306	0.197777
CG12455-RB FEA=BDGP SEG=chr2L:+16212250,16218007	31.6747	28.8784	23.6721	24.7225	26.802	28.0442	23.8152	27.7998	20.4446	26.538	1.25124	1.05187	1.18954	0.0276947	0.322201
CG12798-RA FEA=BDGP GEN=CG12798 DB_XREF=CG12798 FBgn0039987 SEG=chrU:-3937395,3937605 LEN=210 DEF=(CG12798 gene symbol:CG12798 FBgn0039987 )	6.08316	6.78316	9.09175	7.51336	6.78592	6.58224	6.49897	7.02906	6.85683	6.31116	1.29059	1.01661	1.26951	0.0813749	0.330474
CG13772-RA FEA=BDGP GEN=neuroligin DB_XREF=CG13772 FBgn0031866 SEG=chr2L:+6889060,6898892 MAP=27C3-27C4 LEN=4783 DEF=(CG13772 gene symbol:neuroligin FBgn0031866 (GO:0004091 carboxylesterase) (GO:0042043 neurexin binding) (GO:0005177 neuroligin))	308.187	315.581	239.549	243.108	274.137	255.735	278.356	262.789	261.433	308.286	1.29236	1.03004	1.25467	0.001682	0.328425
CG4893-RA FEA=BDGP GEN=CG4893 DB_XREF=CG4893 FBgn0036616 SEG=chr3L:-16303623,16308304 MAP=72E2-72E2 LEN=1153 DEF=(CG4893 gene symbol:CG4893 FBgn0036616 )	743.042	728.516	549.945	585.487	647.039	750.292	658.848	647.715	627.313	629.754	1.29603	1.07948	1.20061	0.00639919	0.101876
CG13737-RA FEA=BDGP GEN=CG13737 DB_XREF=CG13737 FBgn0036382 SEG=chr3L:+13827875,13831916 MAP=70C5-70C5 LEN=498 DEF=(CG13737 gene symbol:CG13737 FBgn0036382 )	41.4398	57.8493	39.5766	37.4361	39.4485	52.6121	35.3845	37.8977	41.4792	32.1625	1.28926	1.1426	1.12835	0.155272	0.20855
HDC05653 FEA=HDP SEG=chr2R:+5849176,5850327	7.8663	8.42578	6.23765	6.64931	6.32522	5.94146	6.51996	6.34624	6.19661	5.91956	1.26423	1.01756	1.24241	0.0195912	0.317711
CG6784-RA FEA=BDGP GEN=CG6784 DB_XREF=CG6784 FBgn0039074 SEG=chr3R:+19189555,19190423 MAP=94F1-94F1 LEN=453 DEF=(CG6784 gene symbol:CG6784 FBgn0039074 (GO:0004867 serine protease inhibitor))	4.93941	9.424	5.43893	6.03287	5.41719	5.60236	5.44035	5.55438	5.49987	5.38989	1.25206	1.00096	1.25086	0.294065	0.474
[truncated: 17,614 more rows]
